# Supplementary material for: Dual RNA-seq of maize and H. seropedicae ZAE94 association, in different doses of nitrate, reveals novel insights into Plant-PGPB-environment relationship
Source: Front Plant Sci. 2024 Mar 13;15:1346523. doi: 10.3389/fpls.2024.1346523 (PMC10965572; doi:10.3389/fpls.2024.1346523)
Supplement: Supplementary file 6 [file Table_3.xlsx]

## Sheet: Table S1
Table S3 Primers of qRT-PCR assay used for validation of differential expression genes from maize and bacteria or for quantification of bacterial colonization inside maize plant tissues. *Differentially expressed in the transcriptome database.
gene_id	log2FC			gene_name	F_primer	R_primer
	CTN+ vs CTN-	INN+ vs CTN+	INN- vs CTN-
Zm00001d026501	2,00476*	-2,00293*	0.86	GS	AGGCTGAGCCGTGGAGAA	CCACCACCAGAAAAGCAAAAC
Zm00001d044504	-0.0042	-0.4	2,28263*	NRT2.5	TGGCGACGATGCAGGAT	TTCATTTGAGGAGCGTGTAATCTC
Zm00001d051548	0.53	0.51	1,8551*	NPF8.3	GCGGGTTCGCCAAGAACTA	AGGCGAGTTGAGCAATCTTGTAG
Zm00001d047736	0.85	0.7	1,82403*	AS	GCCATCGCGGTGTAACAGTA	CCACACCTACCAGTCGTTCGT
Zm00001d007363	0.6876	1.3	2,63306*	SERK1	GGTTATCCAGGACATGAGGATTG	AAGCAAATTAAAACCCTTGATCCA
Zm00001d007504	-2,39563*	1.38	-1,95363*	CYP51	GGACCGATTGGATGAAGCTTT	CTCTTGTAGCTCACCACCACCTT
Zm00001d029648	-1.31	2,2675*	0.96	GA1	GCCGCAAAATAATGGTAATGG	ACGCCAATTTCCACTATCAACA
Zm00001d041082	-0.37	1,53209*	0.65	GA2	CAAACCAAAACTAGGCGCATCT	GCCTCCGGTCAGCATTTGTA
Zm00001d046342	-1.46	2,66674*	0.74	GA3	CCGTTGCATGTGTACCTCACA	TCACAGACCAGAGACCAAATAAATG
Zm00001d018819	-1,73983*	1,99354*	2,15453*	NCED9	CAGCTGGCTCCGTTGATCA	GATGGAGGACGCCATTGC
Zm00001d020492	-1.46	1,80955*	-1,49842*	WRK40	CAGCTGCCGGAGTACTAGTGTCT	GGCGCTCTGATATCTGTAATAAGCA
Zm00001d045043	-1,84202*	2,73554*	-0.15	CAD1	AGGCTTGTTAATCGAGATGTGAAAT	CTAGCACGCTACTTGAAGGAGTTCT
Zm00001d047276	1,56442*	-0.09	0.77	COBLA4	TCGGCGTTCCTACTGTTGCT	GAGGCCTTGCCCTTGGTT
Zm00001d041972	-1.1	1,60384*	-0.67	CESA9	CGCACTCTCGGTCGCATT	AGCAGGCCGTGCATCTCT
ACP92_RS08415	-	-0,712*	1,1789*	Hsero_1698	TGCCGCCATCGAAGAAA	TTAGGCTACGCTTTGCAGTTCA
ACP92_RS13355	-	-3,10743*	-0.549	Hsero_2671	TCGCCATCGCCCAGAT	TCCACGAGCGCTGCATT
ACP92_RS14170	-	4,3581*	-0.93	nifW	TGGAGATGCTGCGCATGT	TCCAAAAGGGCAAGCTCAAG
ACP92_RS23875	-	0.219	1,35690*	md1B	GCGGCTTCCTCGGTGAA	AAAAATCAGGAGTTACGCCATCA
ACP92_RS21915	-	-1,6215*	1,15638*	mdaB	ACAATTCCAGCGCCATCTG	GCGCGGGCTCATGCT
				nifA	CTATGCGCTGCAGAAATTCAAT	ACGCTCGCAGATGAGTTTCA
				nifH	AACAAGGCGCAGGAAATCTA	AAATGCCCTTGGAGATGTTG
				Hsero_4278	AGGTGAGCTTTGGCTAGTTACGA	CTAGCACGGAAAAGAAGGTAAACAG
28S				28S rRNA	GCGAAGCCAGAGGAAACT	GACGAACGATTTGCACGTC
GAPDH				GAPDH	CACGGCCACTGGAAGCA	TCCTCAGGGTTCCTGATGCC
23S_RNA				23S_Hsero	TTCGCGGTAGGCGATCA	GAGCAATTGACCGGCAAGAC
