# Supplementary material for: Dual RNA-seq of maize and H. seropedicae ZAE94 association, in different doses of nitrate, reveals novel insights into Plant-PGPB-environment relationship
Source: Front Plant Sci. 2024 Mar 13;15:1346523. doi: 10.3389/fpls.2024.1346523 (PMC10965572; doi:10.3389/fpls.2024.1346523)
Supplement: Supplementary file 7 [file Table_4.xlsx]

## Sheet: Table_S3
Table S4 Functional annotation of differentially expressed genes from maize inoculated with Herbaspirillum seropedicae (IN) or mock-inoculated (CT) and cultivated in 0.3 mM (N-) and 3 mM (N+) of nitrate. The exclusive genes are highlighted in purple or blue*.
Maize_ID locus Name	CTN+ vs CTN-				INN+ vs CTN+				INN- vs CTN-				Phytozome_info										MSU
	FPKM CTN-	FPKM CTN+	log2FC	Pvalue	FPKM CTN+	FPKM INN+	log2FC	Pvalue	FPKM CTN-	FPKM INN-	log2FC	Pvalue	peptideName	Pfam	Panther	KOG	ec	KO	GO	TAIR	arabi-symbol	short description	Description	go_access
GRMZM5G800101	63.6136	667.997	3.39244	0.02665	667.997	33.7874	-4.30529	0.00885					GRMZM5G800101_P01	PF00361	PTHR22773,PTHR22773:SF86	KOG4668	1.6.5.3	K05573		ATCG00890.1		NADH-Ubiquinone/plastoquinone (complex I) protein
GRMZM5G800780	159.712	2070.6	3.6965	0.0039	2070.6	98.995	-4.38655	0.00105					GRMZM5G800780_P01	PF00033	PTHR19271,PTHR19271:SF8	KOG4663	1.10.9.1	K02635	GO:0022904,GO:0016020	ATCG00720.1		photosynthetic electron transfer B
GRMZM5G800980	143.878	2445.87	4.08743	0.0444	2445.87	93.567	-4.7082	0.0275					GRMZM5G800980_P01	PF01058	PTHR11995,PTHR11995:SF21	KOG1687	1.6.99.3,1.6.5.3	K05582	GO:0055114,GO:0051536	ATCG00430.1		photosystem II reaction center protein G
GRMZM5G804776	182.699	1301.35	2.83247	0.00165	1301.35	115.234	-3.49738	0.0004					GRMZM5G804776_P01	PF00238	PTHR11761	KOG0901		K02874	GO:0006412,GO:0005840,GO:0003735	ATCG00780.1		ribosomal protein L14
GRMZM5G808402	26.1997	417.256	3.99331	0.0008	417.256	25.3188	-4.04265	0.0013					GRMZM5G808402_P01	PF02874,PF00306,PF00006	PTHR15184,PTHR15184:SF43		3.6.3.14	K02112	GO:0046034,GO:0015992,GO:0033178,GO:0016820,GO:0015991,GO:0005524	ATCG00480.1		ATP synthase subunit beta
GRMZM5G809869	153.187	1128.1	2.88054	0.0057	1128.1	85.475	-3.72225	0.00095					GRMZM5G809869_P01	PF00318	PTHR12534	KOG0832		K02967	GO:0006412,GO:0005840,GO:0005622,GO:0003735,GO:0015935	ATCG00160.1		ribosomal protein S2
GRMZM5G811749	140.673	2493.13	4.14754	0.01325	2493.13	89.4826	-4.80021	0.006					GRMZM5G811749_P01	PF00886	PTHR12919,PTHR12919:SF22	KOG3419		K02959	GO:0006412,GO:0005840,GO:0005622,GO:0003735	ATCG00050.1		ribosomal protein S16
GRMZM5G818111	96.2904	945.742	3.29598	0.00365	945.742	51.3018	-4.20436	0.0003					GRMZM5G818111_P01	PF03947	PTHR13691,PTHR13691:SF19			K02886	GO:0006412,GO:0005840,GO:0003735,GO:0005622	ATCG01310.1		ribosomal protein L2
GRMZM5G830210	231.246	1113.65	2.26779	0.0046	1113.65	106.066	-3.39226	0.00105					GRMZM5G830210_P01	PF01176	PTHR33370			K02518	GO:0006413,GO:0003743,GO:0003723	AT4G11175.1		Nucleic acid-binding, OB-fold-like protein
GRMZM5G831399	245.14	6421.28	4.71118	0.01045	6421.28	304.108	-4.4002	0.0156					GRMZM5G831399_P01	PF00737	PTHR34469			K02709	GO:0050821,GO:0042301,GO:0016020,GO:0015979,GO:0009523	ATCG00710.1		photosystem II reaction center protein H
GRMZM5G834298					221.641	43.9723	-2.33355	0.0273					GRMZM5G834298_P01
GRMZM5G838396	121.927	1527.11	3.64672	0.01365	1527.11	85.0304	-4.16669	0.00685					GRMZM5G838396_P01	PF00189	PTHR11760,PTHR11760:SF19			K02982		ATCG00800.1		structural constituent of ribosome
GRMZM5G845244	107.822	1212.27	3.49099	0.00125	1212.27	77.8651	-3.96059	0.00025					GRMZM5G845244_P01	PF00410	PTHR11758	KOG1754		K02994	GO:0006412,GO:0005840,GO:0003735	ATCG00770.1		ribosomal protein S8
GRMZM5G853305	219.084	4019.83	4.19758	0.00185	4019.83	209.289	-4.26357	0.00145					GRMZM5G853305_P01	PF00252	PTHR12220,PTHR12220:SF14			K02878	GO:0006412,GO:0005840,GO:0003735,GO:0019843	ATCG00790.1		ribosomal protein L16
GRMZM5G855343	219.87	3513.26	3.99809	0.00015	3513.26	229.622	-3.93547	0.0001					GRMZM5G855343_P01	PF00203	PTHR11880,PTHR11880:SF9			K02965	GO:0006412,GO:0005840,GO:0003735	ATCG00820.1		ribosomal protein S19
GRMZM5G858556	118.588	1026.98	3.11437	0.002	1026.98	81.6837	-3.65221	0.00055					GRMZM5G858556_P01	PF00411	PTHR11759	KOG0407		K02948	GO:0006412,GO:0005840,GO:0003735	ATCG00750.1		ribosomal protein S11
GRMZM5G877454	127.435	1028.41	3.01259	0.0433	1028.41	86.0287	-3.57946	0.0245					GRMZM5G877454_P01	PF04563,PF04560,PF04565,PF04561,PF00562	PTHR20856,PTHR20856:SF20		2.7.7.6	K03043	GO:0006351,GO:0003899,GO:0003677,GO:0032549	ATCG00190.1		RNA polymerase subunit beta
GRMZM5G892247					853.433	76.127	-3.4868	0.0434					GRMZM5G892247_P01	PF05000,PF04998	PTHR19376,PTHR19376:SF38		2.7.7.6	K03046	GO:0006351,GO:0003899,GO:0003677	ATCG00170.1		DNA-directed RNA polymerase family protein
GRMZM5G899366	96.4592	756.866	2.97205	0.01305	756.866	59.1441	-3.67773	0.0038					GRMZM5G899366_P01	PF04983,PF00623,PF04997	PTHR19376		2.7.7.6	K03046	GO:0006351,GO:0003899,GO:0003677	ATCG00180.1		DNA-directed RNA polymerase family protein
GRMZM5G899836	139.04	1319.73	3.24667	0.00985	1319.73	162.408	-3.02256	0.01285					GRMZM5G899836_P01		PTHR37377,PTHR37377:SF1
GRMZM5G899892	92.022	367.021	1.99581	0.0391									GRMZM5G899892_P01
Zm00001d001770									18.6688	4.43987	-2.07204	0.04345	Zm00001d001770_P001	PF00467	PTHR11581				GO:0006412,GO:0005840,GO:0005622,GO:0003735	AT5G58420.1		Ribosomal protein S4 (RPS4A) family protein	Ribosomal protein S4 (RPS4A) family protein
Zm00001d001774									23.7684	74.3265	1.64483	0.0301	Zm00001d001774_P001	PF04857	PTHR10797,PTHR10797:SF3	KOG0304	3.1.13.4	K12581	GO:0005634	AT5G22250.1		Polynucleotidyl transferase, ribonuclease H-like superfamily protein	Polynucleotidyl transferase, ribonuclease H-like superfamily protein	GO:0003676
Zm00001d001820	8.40094	78.4549	3.22324	0.0022	78.4549	11.1192	-2.81881	0.0031					Zm00001d001820_P001	PF00106	PTHR24322,PTHR24322:SF393	KOG1208	1.3.1.33	K00218	GO:0016491,GO:0008152	AT5G54190.1	PORA	protochlorophyllide oxidoreductase A	protochlorophyllide oxidoreductase A	GO:0016630
Zm00001d001837									9.79002	38.7673	1.98546	0.019	Zm00001d001837_P001	PF00249	PTHR24078,PTHR24078:SF279					AT5G08520.1		Duplicated homeodomain-like superfamily protein	Duplicated homeodomain-like superfamily protein	GO:0003677
Zm00001d001856	24.7346	63.3493	1.3568	0.0384									Zm00001d001856_P001	PF05093	PTHR13273				GO:0051536,GO:0016226,GO:0005737	AT5G18400.2		Cytokine-induced anti-apoptosis inhibitor 1, Fe-S biogenesis	Cytokine-induced anti-apoptosis inhibitor 1, Fe-S biogenesis	GO:0005737
Zm00001d001857					186.422	22.4641	-3.05288	0.00145					Zm00001d001857_P001	PF00504	PTHR21649,PTHR21649:SF2			K08917	GO:0016020,GO:0009765	AT1G15820.1	CP24,LHCB6	light harvesting complex photosystem II subunit 6	light harvesting complex photosystem II subunit
Zm00001d001879	8.35006	21.5642	1.36878	0.0106									Zm00001d001879_P001	PF02362,PF06507	PTHR31384,PTHR31384:SF2				GO:0003677,GO:0009725,GO:0006355,GO:0005634	AT5G37020.2	ARF8,ATARF8	auxin response factor 8	auxin response factor	GO:0003677
Zm00001d001884	10.8363	26.1383	1.27029	0.02955	26.1383	11.917	-1.13315	0.04675					Zm00001d001884_P001		PTHR31521,PTHR31521:SF2					AT5G45030.1		Trypsin family protein	Trypsin family protein
Zm00001d001932					73.1171	10.0888	-2.85746	0.00335					Zm00001d001932_P001	PF04755	PTHR31906,PTHR31906:SF16					AT2G42130.4		Plastid-lipid associated protein PAP / fibrillin family protein	Plastid-lipid associated protein PAP / fibrillin family protein
Zm00001d001935	5.01157	18.9506	1.91891	0.01715	18.9506	6.7405	-1.49131	0.0471					Zm00001d001935_P001	PF01406,PF08264,PF00133	PTHR11946,PTHR11946:SF51		6.1.1.4	K01869	GO:0006418,GO:0000166,GO:0005524,GO:0004812	AT1G09620.1		ATP binding;leucine-tRNA ligases;aminoacyl-tRNA ligases;nucleotide binding;ATP binding;aminoacyl-tRNA ligases	ATP binding;leucine-tRNA ligases;aminoacyl-tRNA ligases;nucleotide binding;ATP binding;aminoacyl-tRNA ligases	GO:0004812
Zm00001d001966					13.8708	41.7857	1.59096	0.0237					Zm00001d001966_P001	PF01398,PF13012	PTHR10540,PTHR10540:SF7	KOG1556		K03038	GO:0005515	AT5G05780.1	AE3,ATHMOV34,RPN8A	RP non-ATPase subunit 8A	RP non-ATPase subunit 8A	GO:0005515
Zm00001d001978									69.5043	258.935	1.89741	0.0255	Zm00001d001978_P001	PF00069	PTHR24361,PTHR24361:SF326		2.7.11.1		GO:0006468,GO:0005524,GO:0004672	AT3G13530.1	MAP3KE1,MAPKKK7	mitogen-activated protein kinase kinase kinase 7	mitogen-activated protein kinase kinase kinase	GO:0005524
Zm00001d001984					9.17627	27.0548	1.5599	0.0337					Zm00001d001984_P001	PF01490	PTHR22950,PTHR22950:SF320	KOG1303				AT5G09220.1	AAP2	amino acid permease 2	amino acid permease
Zm00001d001995					17.6031	3.54674	-2.31126	0.0398					Zm00001d001995_P001	PF00004	PTHR32429,PTHR32429:SF11	KOG0651			GO:0005524	AT1G73110.1		P-loop containing nucleoside triphosphate hydrolases superfamily protein	P-loop containing nucleoside triphosphate hydrolases superfamily protein	GO:0005524
Zm00001d002000					46.9166	16.4929	-1.50825	0.0217					Zm00001d002000_P002	PF00305	PTHR11771,PTHR11771:SF53		1.13.11.58	K15718	GO:0055114,GO:0046872,GO:0016702	AT3G22400.1	LOX5	PLAT/LH2 domain-containing lipoxygenase family protein	PLAT/LH2 domain-containing lipoxygenase family protein	GO:0005515
Zm00001d002012	6.58484	21.2286	1.68879	0.0195									Zm00001d002012_P001		PTHR33416,PTHR33416:SF3					AT4G31430.1		0	Protein KAKU4
Zm00001d002032					17.3962	7.28961	-1.25486	0.0165					Zm00001d002032_P001	PF00098					GO:0008270,GO:0003676	AT5G52380.1		VASCULAR-RELATED NAC-DOMAIN 6	VASCULAR-RELATED NAC-DOMAIN	GO:0003676
Zm00001d002038	3.18832	66.4993	4.38247	0.00115	66.4993	6.01886	-3.46578	0.00055					Zm00001d002038_P001	PF00916	PTHR11814,PTHR11814:SF87	KOG0236			GO:0016021,GO:0015116,GO:0008272,GO:0055085,GO:0016020,GO:0008271	AT1G23090.1	AST91,SULTR3;3	sulfate transporter 91	sulfate transporter	GO:0008272
Zm00001d002089	12.9754	40.8625	1.655	0.0045	40.8625	12.7054	-1.68534	0.00305					Zm00001d002089_P001	PF12807,PF13424	PTHR12601,PTHR12601:SF18	KOG1839				AT4G28080.1		Tetratricopeptide repeat (TPR)-like superfamily protein	Tetratricopeptide repeat (TPR)-like superfamily protein	GO:0005515
Zm00001d002094	10.117	104.141	3.36368	0.0084	104.141	19.039	-2.45151	0.0176					Zm00001d002094_P001	PF14547	PTHR31731,PTHR31731:SF20					AT3G22142.1		Bifunctional inhibitor/lipid-transfer protein/seed storage 2S albumin superfamily protein	Bifunctional inhibitor/lipid-transfer protein/seed storage 2S albumin superfamily protein
Zm00001d002104	11.9345	37.8934	1.66681	0.03435									Zm00001d002104_P001	PF01425	PTHR11895,PTHR11895:SF101	KOG1211	6.3.5.7	K02433	GO:0016884	AT3G25660.1		Amidase family protein	Amidase family protein	GO:0006412
Zm00001d002131	9.28914	49.2876	2.40761	0.03135	49.2876	10.2366	-2.26748	0.03255					Zm00001d002131_P001	PF00504	PTHR36490,PTHR36490:SF1					AT2G21970.1	SEP2	stress enhanced protein 2	stress enhanced protein
Zm00001d002143	164.365	42.3122	-1.95776	0.0144	42.3122	250.354	2.56483	0.00035					Zm00001d002143_P001	PF00170,PF14144	PTHR22952,PTHR22952:SF188			K14431	GO:0043565,GO:0006355,GO:0003700,GO:0006351	AT5G10030.1	OBF4,TGA4	TGACG motif-binding factor 4	bZIP transcription factor family protein	GO:0003700
Zm00001d002169	20.7721	9.16019	-1.1812	0.0281									Zm00001d002169_P001	PF01399,PF05470	PTHR13937,PTHR13937:SF0			K03252	GO:0005515,GO:0031369,GO:0006413,GO:0005852,GO:0003743	AT3G56150.1	ATEIF3C-1,ATTIF3C1,EIF3C,EIF3C-1,TIF3C1	eukaryotic translation initiation factor 3C	eukaryotic translation initiation factor 3C	GO:0005515
Zm00001d002200	53.6793	18.2587	-1.55578	0.02485									Zm00001d002200_P001		PTHR16223,PTHR16223:SF37					AT1G61660.1		basic helix-loop-helix (bHLH) DNA-binding superfamily protein	basic helix-loop-helix (bHLH) DNA-binding superfamily protein	GO:0046983
Zm00001d002240	3.38788	64.5541	4.25206	0.0148	64.5541	11.4868	-2.49053	0.00485					Zm00001d002240_P001	PF08212	PTHR11430,PTHR11430:SF32	KOG4824	1.14.13.90			AT3G47860.1	CHL	chloroplastic lipocalin	chloroplastic lipocalin
Zm00001d002258	19.3186	70.7754	1.87326	0.0059									Zm00001d002258_P001	PF08669,PF01571	PTHR13847,PTHR13847:SF212		2.1.2.10	K00605		AT1G11860.1		Glycine cleavage T-protein family	Glycine cleavage T-protein family	GO:0005515
Zm00001d002295									30.9008	88.2611	1.51413	0.0361	Zm00001d002295_P001	PF07883	PTHR31238,PTHR31238:SF16					AT5G39190.1	ATGER2,GER2,GLP2A	germin-like protein 2	RmlC-like cupins superfamily protein	GO:0045735
Zm00001d002331					5.77958	34.8439	2.59187	0.02495					Zm00001d002331_P001				2.7.11.1						hypothetical protein
Zm00001d002332	18.8426	5.92276	-1.66966	0.0206									Zm00001d002332_P001	PF08659	PTHR24322,PTHR24322:SF427	KOG0725	1.3.1.34	K13237		AT3G12800.1	DECR,SDRB	short-chain dehydrogenase-reductase B	short-chain dehydrogenase-reductase B	GO:0000977
Zm00001d002347	17.7858	182.447	3.35868	0.0053	182.447	37.1149	-2.2974	0.01445					Zm00001d002347_P001	PF14547	PTHR31731,PTHR31731:SF16					AT3G22142.1		Bifunctional inhibitor/lipid-transfer protein/seed storage 2S albumin superfamily protein	Bifunctional inhibitor/lipid-transfer protein/seed storage 2S albumin superfamily protein
Zm00001d002358	16.1483	107.703	2.7376	0.00345	107.703	17.0952	-2.65539	0.00365					Zm00001d002358_P001	PF01218	PTHR10755,PTHR10755:SF7		1.3.3.3	K00228	GO:0055114,GO:0006779,GO:0004109	AT1G03475.1	ATCPO-I,HEMF1,LIN2	Coproporphyrinogen III oxidase	Coproporphyrinogen III oxidase	GO:0004109
Zm00001d002387									16.8005	1	-4.07043	0.0001	Zm00001d002387_P001		PTHR33972,PTHR33972:SF2					AT1G16840.1		0	conserved hypothetical protein
Zm00001d002416	12.5015	43.7429	1.80694	0.02525	43.7429	14.288	-1.61424	0.04155					Zm00001d002416_P001	PF13639	PTHR22937,PTHR22937:SF46				GO:0008270,GO:0005515	AT5G10650.2		RING/U-box superfamily protein	RING/U-box superfamily protein	GO:0008270
Zm00001d002426	4.23088	58.2592	3.78346	0.00145	58.2592	2.00754	-4.85898	0.0025					Zm00001d002426_P001		PTHR31346,PTHR31346:SF7					AT2G33430.1	DAL,DAL1	differentiation and greening-like 1	ascorbate peroxidase	GO:0004601
Zm00001d002434					6.90124	25.076	1.86138	0.023					Zm00001d002434_P001	PF01786	PTHR31803,PTHR31803:SF8		1.10.3.11	K17893	GO:0055114,GO:0009916	AT3G22370.1	AOX1A,ATAOX1A	alternative oxidase 1A	alternative oxidase 1A	GO:0009916
Zm00001d002436					7.90549	32.5567	2.04203	0.0328					Zm00001d002436_P001	PF01786	PTHR31803,PTHR31803:SF4		1.10.3.11	K17893	GO:0055114,GO:0009916	AT3G22370.1	AOX1A,ATAOX1A	alternative oxidase 1A	alternative oxidase 1A	GO:0009916
Zm00001d002536	29.6542	7.98358	-1.89313	0.02535									Zm00001d002536_P001	PF07714,PF00139	PTHR27007,PTHR27007:SF56	KOG1187	2.7.11.1		GO:0006468,GO:0004672,GO:0030246	AT5G06740.1		Concanavalin A-like lectin protein kinase family protein	Concanavalin A-like lectin protein kinase family protein	GO:0030246
Zm00001d002543	116.752	448.102	1.94038	0.02585	448.102	95.366	-2.23228	0.01965					Zm00001d002543_P001	PF15511	PTHR10484	KOG3467		K11254		AT5G59970.1		Histone superfamily protein	Histone superfamily protein	GO:0046982
Zm00001d002600									8.47492	23.442	1.46783	0.04935	Zm00001d002600_P001	PF02544	PTHR14624		1.3.1.94		GO:0016627,GO:0016021,GO:0006629,GO:0005737	AT1G72590.1		3-oxo-5-alpha-steroid 4-dehydrogenase family protein	3-oxo-5-alpha-steroid 4-dehydrogenase family protein	GO:0005737
Zm00001d002659					24.6609	4.65867	-2.40423	0.04305					Zm00001d002659_P001	PF00505	PTHR13711,PTHR13711:SF193	KOG0381				AT1G20696.3	HMGB3,NFD03,NFD3	high mobility group B3	high mobility group B3
Zm00001d002680	5.18704	20.2305	1.96355	0.01485	20.2305	3.73189	-2.43855	0.00495					Zm00001d002680_P001	PF01593	PTHR10742,PTHR10742:SF290		1.3.99.29		GO:0055114,GO:0016491	AT4G14210.1	PDE226,PDS,PDS3	phytoene desaturase 3	phytoene desaturase	GO:0016491
Zm00001d002695									8.14416	20.3493	1.32114	0.0291	Zm00001d002695_P001	PF12552,PF14309	PTHR21726,PTHR21726:SF30					AT2G45900.1		Phosphatidylinositol N-acetyglucosaminlytransferase subunit P-related	Protein of unknown function (DUF3741)
Zm00001d002721					503.95	20.8915	-4.59229	0.039					Zm00001d002721_P001	PF14547	PTHR31731,PTHR31731:SF24					AT4G00165.1		Bifunctional inhibitor/lipid-transfer protein/seed storage 2S albumin superfamily protein	Bifunctional inhibitor/lipid-transfer protein/seed storage 2S albumin superfamily protein
Zm00001d002739					7.48583	19.7811	1.40189	0.0367					Zm00001d002739_P001		PTHR19308,PTHR19308:SF9					AT4G14500.1		Polyketide cyclase/dehydrase and lipid transport superfamily protein	Polyketide cyclase/dehydrase and lipid transport superfamily protein	GO:0008289
Zm00001d002774	14.8476	205.935	3.79389	0.04205	205.935	20.7787	-3.30901	0.02785					Zm00001d002774_P001										hypothetical protein
Zm00001d002796									7.82751	19.5503	1.32057	0.0406	Zm00001d002796_P001	PF04727	PTHR12771,PTHR12771:SF24	KOG2998				AT3G60260.4		ELMO/CED-12 family protein	ELMO/CED-12 family protein
Zm00001d002815	18.667	627.335	5.07067	0.00135	627.335	16.3999	-5.25748	0.00615					Zm00001d002815_P001	PF10664	PTHR36900,PTHR36900:SF1				GO:0055114,GO:0016655	AT4G37925.1	NDH-M	subunit NDH-M of NAD(P)H:plastoquinone dehydrogenase complex	subunit NDH-M of NAD(P)H:plastoquinone dehydrogenase complex	GO:0016655
Zm00001d002822	10.335	175.99	4.08989	0.0006	175.99	10.0026	-4.13705	0.00045					Zm00001d002822_P001	PF03144,PF00679,PF14492,PF03764,PF00009	PTHR23115,PTHR23115:SF66			K02355	GO:0005525	AT1G62750.1	ATSCO1,ATSCO1/CPEF-G,SCO1	Translation elongation factor EFG/EF2 protein	Translation elongation factor EFG/EF2 protein	GO:0005525
Zm00001d002856									18.4969	67.4276	1.86606	0.0311	Zm00001d002856_P001	PF00097	PTHR12313,PTHR12313:SF9	KOG0823		K10666	GO:0046872	AT4G03510.2	ATRMA1,RMA1	RING membrane-anchor 1	RING membrane-anchor	GO:0046872
Zm00001d002871	4.99753	40.2454	3.00954	0.00255	40.2454	5.60974	-2.84282	0.0025					Zm00001d002871_P001	PF00005,PF01061	PTHR19241,PTHR19241:SF271		3.6.3.25		GO:0016887,GO:0005524,GO:0016020	AT1G17840.1	ABCG11,ATWBC11,COF1,DSO,WBC11	white-brown complex homolog protein 11	white-brown complex homolog protein	GO:0016020
Zm00001d002971	4.35201	43.8559	3.33302	0.03875									Zm00001d002971_P001	PF02620	PTHR37734,PTHR37734:SF1					AT3G19800.1		Protein of unknown function (DUF177)	Protein of unknown function (DUF177)
Zm00001d002992	4.51388	21.7619	2.26937	0.03925	21.7619	4.54687	-2.25886	0.02415					Zm00001d002992_P001		PTHR14000,PTHR14000:SF7					AT3G07565.1		Protein of unknown function (DUF3755)	Protein of unknown function (DUF3755)
Zm00001d003064					16.8233	50.7099	1.59181	0.03795					Zm00001d003064_P001	PF00249	PTHR10641,PTHR10641:SF497	KOG0048		K09422		AT3G23250.1	ATMYB15,ATY19,MYB15	myb domain protein 15	myb domain protein	GO:0003677
Zm00001d003148					48.6549	6.02779	-3.01288	0.02315					Zm00001d003148_P001										enhancer of rudimentary protein, putative	GO:0006221
Zm00001d003162					67.7197	19.9116	-1.76596	0.03735					Zm00001d003162_P001	PF00643,PF06203	PTHR31319,PTHR31319:SF8				GO:0008270,GO:0005622,GO:0005515	AT2G24790.1	ATCOL3,COL3	CONSTANS-like 3	CONSTANS-like	GO:0005515
Zm00001d003186					6.27316	28.5949	2.18849	0.02425					Zm00001d003186_P001	PF04862	PTHR31265,PTHR31265:SF7					AT5G11420.1		Protein of unknown function, DUF642	Protein of unknown function, DUF642
Zm00001d003187					4.08084	24.3958	2.5797	0.03085					Zm00001d003187_P001	PF04862	PTHR31265,PTHR31265:SF11					AT1G80240.1		Protein of unknown function, DUF642	Protein of unknown function, DUF642
Zm00001d003190					38.5896	109.775	1.50827	0.0471					Zm00001d003190_P001	PF00187,PF00182	PTHR22595,PTHR22595:SF60	KOG4742	3.2.1.14	K01183	GO:0008061,GO:0016998,GO:0006032,GO:0004568	AT3G54420.1	ATCHITIV,ATEP3,CHIV,EP3	homolog of carrot EP3-3 chitinase	Chitinase family protein	GO:0008061
Zm00001d003240									14.6083	1	-3.86872	0.0002	Zm00001d003240_P001	PF13639					GO:0008270,GO:0005515	AT2G44581.1		RING/U-box superfamily protein	hypothetical protein
Zm00001d003254									49.3986	16.0529	-1.62164	0.0159	Zm00001d003254_P001	PF00789	PTHR23153				GO:0005515	AT3G27310.1	PUX1	plant UBX domain-containing protein 1	plant UBX domain-containing protein	GO:0005515
Zm00001d003271					60.5072	178.213	1.55843	0.0339					Zm00001d003271_P001	PF01625	PTHR10173,PTHR10173:SF39	KOG1635	1.8.4.11	K07304	GO:0055114,GO:0008113,GO:0030091,GO:0016671,GO:0006979	AT5G61640.1	ATMSRA1,PMSR1	peptidemethionine sulfoxide reductase 1	peptide met sulfoxide reductase	GO:0008113
Zm00001d003287					37.0344	127.288	1.78116	0.02705					Zm00001d003287_P001	PF16974	PTHR34806,PTHR34806:SF2					AT5G50200.1	ATNRT3.1,NRT3.1,WR3	nitrate transmembrane transporters	Calcineurin-like metallo-phosphoesterase superfamily protein	GO:0010167
Zm00001d003311	29.0079	8.50752	-1.76963	0.0392									Zm00001d003311_P001	PF14226,PF03171	PTHR10209,PTHR10209:SF108	KOG0143	4.2.3.19		GO:0055114,GO:0016491	AT1G14130.1		2-oxoglutarate (2OG) and Fe(II)-dependent oxygenase superfamily protein	2-oxoglutarate (2OG) and Fe(II)-dependent oxygenase superfamily protein	GO:0016491
Zm00001d003379					716.527	9.85053	-6.18468	0.00155					Zm00001d003379_P001	PF10604	PTHR31907,PTHR31907:SF1					AT1G24020.2	MLP423	MLP-like protein 423	MLP-like protein	GO:0006952
Zm00001d003419					1	22.8191	4.51217	0.0461					Zm00001d003419_P001										hypothetical protein
Zm00001d003420	57.3643	1	-5.84208	0.04685									Zm00001d003420_P001							AT3G29034.1		0	conserved hypothetical protein
Zm00001d003431					2.03671	25.6583	3.65512	5e-05					Zm00001d003431_P001	PF04043,PF01095	PTHR31707,PTHR31707:SF9		3.1.1.11		GO:0004857,GO:0042545,GO:0030599,GO:0005618	AT3G05610.1		Plant invertase/pectin methylesterase inhibitor superfamily	Plant invertase/pectin methylesterase inhibitor superfamily	GO:0004857
Zm00001d003434					10.0993	40.4458	2.00173	0.01935					Zm00001d003434_P001	PF01263	PTHR10091,PTHR10091:SF3	KOG1604	5.1.3.3	K01785	GO:0016853,GO:0005975	AT3G47800.1		Galactose mutarotase-like superfamily protein	Galactose mutarotase-like superfamily protein	GO:0030246
Zm00001d003438									14.6684	62.418	2.08925	0.00505	Zm00001d003438_P001		PTHR31827,PTHR31827:SF8					AT5G09670.1		loricrin-related	loricrin-related
Zm00001d003446									16.8939	2.88724	-2.54874	0.0305	Zm00001d003446_P001	PF01019	PTHR11686,PTHR11686:SF9		2.3.2.2,3.4.19.13		GO:0006749,GO:0003840	AT4G39650.1	GGT2	gamma-glutamyl transpeptidase 2	gamma-glutamyl transpeptidase	GO:0006751
Zm00001d003452					1	42.3269	5.4035	5e-05					Zm00001d003452_P001										hypothetical protein
Zm00001d003459	1	119.111	6.89616	5e-05	119.111	4.27076	-4.80166	0.03835					Zm00001d003459_P001		PTHR15852,PTHR15852:SF27		5.3.4.1			AT1G75690.1		DnaJ/Hsp40 cysteine-rich domain superfamily protein	DnaJ/Hsp40 cysteine-rich domain superfamily protein
Zm00001d003470	11.841	59.2987	2.3242	0.00935	59.2987	15.6466	-1.92215	0.01855					Zm00001d003470_P001	PF04755	PTHR31906,PTHR31906:SF5					AT4G22240.1		Plastid-lipid associated protein PAP / fibrillin family protein	Plastid-lipid associated protein PAP / fibrillin family protein
Zm00001d003504									11.5511	85.8777	2.89426	0.0012	Zm00001d003504_P001	PF03959	PTHR22778,PTHR22778:SF19	KOG2551	1.5.1.3			AT4G24380.1		0	Serine hydrolase (FSH1) domain containing protein
Zm00001d003512	13.8836	39.9137	1.5235	0.03315	39.9137	7.20715	-2.46938	0.00445					Zm00001d003512_P001	PF00498,PF01494	PTHR13789,PTHR13789:SF245	KOG2614	1.14.13.90	K09838	GO:0005515,GO:0071949	AT5G67030.1	ABA1,ATABA1,ATZEP,IBS3,LOS6,NPQ2,ZEP	zeaxanthin epoxidase (ZEP) (ABA1)	zeaxanthin epoxidase (ZEP) (ABA1)	GO:0005515
Zm00001d003552	14.7197	137.069	3.21908	0.0024	137.069	22.1212	-2.6314	0.00345					Zm00001d003552_P001	PF06249	PTHR33271,PTHR33271:SF6					AT4G10300.1		RmlC-like cupins superfamily protein	RmlC-like cupins superfamily protein
Zm00001d003559	9.5349	251.733	4.72254	0.00075	251.733	6.12817	-5.3603	0.0003					Zm00001d003559_P001	PF08030,PF01794,PF08022	PTHR11972	KOG0039	1.16.1.7		GO:0055114,GO:0016491	AT5G49740.1	ATFRO7,FRO7	ferric reduction oxidase 7	ferric reduction oxidase	GO:0016491
Zm00001d003611					20.8272	7.33467	-1.50566	0.00335					Zm00001d003611_P001	PF04059	PTHR13112,PTHR13112:SF0			K14328		AT1G33980.1	ATUPF3,UPF3	Smg-4/UPF3 family protein	Smg-4/UPF3 family protein	GO:0003676
Zm00001d003655									9.57239	23.4179	1.29066	0.0209	Zm00001d003655_P001	PF00271,PF04408	PTHR18934,PTHR18934:SF145		3.6.4.13		GO:0004386	AT1G58060.1		RNA helicase family protein	RNA helicase family protein	GO:0004386
Zm00001d003668					17.3879	46.0749	1.4059	0.03025					Zm00001d003668_P001	PF05922,PF02225,PF00082	PTHR10795,PTHR10795:SF445		3.4.14.10		GO:0006508,GO:0004252	AT5G67360.1	ARA12	Subtilase family protein	Subtilase family protein	GO:0004252
Zm00001d003680									50.7351	19.8492	-1.3539	0.04575	Zm00001d003680_P001	PF00297	PTHR11363			K02925	GO:0006412,GO:0005840,GO:0005622,GO:0003735	AT1G43170.5	ARP1,emb2207,RP1,RPL3A	ribosomal protein 1	R-protein L3 B	GO:0003735
Zm00001d003707					59.7004	211.263	1.82322	0.026					Zm00001d003707_P001	PF00141	PTHR31388,PTHR31388:SF11		1.11.1.7	K00430	GO:0055114,GO:0020037,GO:0006979,GO:0004601	AT5G66390.1		Peroxidase superfamily protein	Peroxidase superfamily protein	GO:0004601
Zm00001d003730									81.0659	23.8479	-1.76523	0.02785	Zm00001d003730_P001	PF00125	PTHR11426	KOG1745		K11253	GO:0003677,GO:0000786	AT1G09200.1		Histone superfamily protein	Histone superfamily protein	GO:0046982
Zm00001d003757									91.1708	30.1518	-1.59633	0.02895	Zm00001d003757_P001	PF14368	PTHR33122,PTHR33122:SF6					AT5G05960.1		Bifunctional inhibitor/lipid-transfer protein/seed storage 2S albumin superfamily protein	Bifunctional inhibitor/lipid-transfer protein/seed storage 2S albumin superfamily protein
Zm00001d003767	25.0309	3386.52	7.07995	0.01575	3386.52	70.2461	-5.59124	0.03305					Zm00001d003767_P001		PTHR36311,PTHR36311:SF1		1.97.1.12	K14332		AT1G08380.1	PSAO	photosystem I subunit O	photosystem I subunit O
Zm00001d003807	21.5915	7.12306	-1.59989	0.0459									Zm00001d003807_P001	PF06830	PTHR31656,PTHR31656:SF6					AT3G19430.1		late embryogenesis abundant protein-related / LEA protein-related	late embryogenesis abundant protein-related / LEA protein-related
Zm00001d003817	7.64576	50.0489	2.71061	0.00145	50.0489	5.52311	-3.17978	0.00045					Zm00001d003817_P001	PF00128,PF02922,PF02806	PTHR10357,PTHR10357:SF141		2.4.1.18	K00700	GO:0043169,GO:0005975,GO:0003824,GO:0004553	AT5G03650.1	SBE2.2	starch branching enzyme 2.2	starch branching enzyme 2.2	GO:0004553
Zm00001d003848									10.2596	36.19	1.81862	0.033	Zm00001d003848_P001	PF07786	PTHR31061,PTHR31061:SF6	KOG4683	2.3.1.78			AT5G47900.1		Protein of unknown function (DUF1624)	Protein of unknown function (DUF1624)
Zm00001d003857									82.6019	29.9102	-1.46554	0.0325	Zm00001d003857_P001	PF00262	PTHR11073,PTHR11073:SF1			K08054	GO:0051082,GO:0006457,GO:0005783,GO:0005509	AT5G61790.1	ATCNX1,CNX1	calnexin 1	calnexin	GO:0005509
Zm00001d003865	12.8585	46.3499	1.84985	0.02935	46.3499	5.29603	-3.12958	0.0009					Zm00001d003865_P001		PTHR22814,PTHR22814:SF135								hypothetical protein
Zm00001d003866	15.0702	70.2111	2.22	0.0164									Zm00001d003866_P001										hypothetical protein
Zm00001d003913	29.5669	138.626	2.22915	0.01445	138.626	28.4084	-2.28681	0.01365					Zm00001d003913_P001	PF02416	PTHR33162,PTHR33162:SF3				GO:0015031,GO:0008565	AT5G52440.1	HCF106	Bacterial sec-independent translocation protein mttA/Hcf106	Bacterial sec-independent translocation protein mttA/Hcf106	GO:0009306
Zm00001d003935					29.297	11.813	-1.31038	0.04945					Zm00001d003935_P001	PF01903	PTHR33542				GO:0016852,GO:0009236	AT1G50170.1	ATSIRB,SIRB	sirohydrochlorin ferrochelatase B	sirohydrochlorin ferrochelatase B	GO:0009236
Zm00001d003975	30.0169	112.365	1.90435	0.02895	112.365	21.3185	-2.39802	0.0054					Zm00001d003975_P001	PF04359	PTHR34782,PTHR34782:SF2					AT1G27385.1		0	DUF493 domain containing protein
Zm00001d004090	12.946	4.34907	-1.57373	0.0385									Zm00001d004090_P002	PF14617	PTHR24030					AT2G43110.1		0	U3-containing 90S pre-ribosomal complex subunit domain containing protein
Zm00001d004123									47.7898	10.515	-2.18425	0.02235	Zm00001d004123_P001	PF00903	PTHR10374,PTHR10374:SF8	KOG2944	4.4.1.5	K01759		AT1G08110.4		lactoylglutathione lyase family protein / glyoxalase I family protein	lactoylglutathione lyase family protein / glyoxalase I family protein	GO:0004462
Zm00001d004196					21.9601	5.27082	-2.05879	0.0292					Zm00001d004196_P001	PF01207	PTHR11082,PTHR11082:SF29	KOG2335		K05539	GO:0055114,GO:0050660,GO:0017150,GO:0008033	AT3G63510.1		FMN-linked oxidoreductases superfamily protein	FMN-linked oxidoreductases superfamily protein	GO:0003824
Zm00001d004198	8.69366	130.26	3.90528	0.006	130.26	17.8379	-2.86837	0.004					Zm00001d004198_P001	PF04535	PTHR11615,PTHR11615:SF151					AT1G17200.1		Uncharacterised protein family (UPF0497)	conserved hypothetical protein
Zm00001d004260									40.5041	8.64475	-2.22817	0.0341	Zm00001d004260_P001	PF00022	PTHR11937,PTHR11937:SF13			K11673	GO:0031011,GO:0006338	AT5G43500.2	ARP9,ATARP9	actin-related protein 9	actin-related protein
Zm00001d004310									683.784	164.309	-2.05713	0.02065	Zm00001d004310_P001										hypothetical protein
Zm00001d004335					6.20983	17.3329	1.48089	0.0435					Zm00001d004335_P001	PF00005	PTHR19241,PTHR19241:SF217	KOG0061	3.6.3.44		GO:0016887,GO:0005524	AT5G60740.1		ABC transporter family protein	ABC transporter family protein	GO:0005524
Zm00001d004340	5.75696	18.0646	1.64979	0.0277									Zm00001d004340_P001	PF01490	PTHR22950,PTHR22950:SF294	KOG1303				AT2G39130.1		Transmembrane amino acid transporter family protein	Transmembrane amino acid transporter family protein
Zm00001d004366					12.4214	48.5111	1.96548	0.0128					Zm00001d004366_P001	PF00201	PTHR11926,PTHR11926:SF395	KOG1192			GO:0016758,GO:0008152	AT1G05675.1		UDP-Glycosyltransferase superfamily protein	Uridine diphosphate glycosyltransferase 74E2	GO:0008152
Zm00001d004392	4.78982	53.44	3.47988	0.04515									Zm00001d004392_P001		PTHR35514,PTHR35514:SF1					AT5G52970.1		thylakoid lumen 15.0 kDa protein	thylakoid lumen 15.0 kDa protein
Zm00001d004401	622.175	140.499	-2.14676	0.02675	140.499	1324.24	3.23653	0.0018	622.175	147.237	-2.07918	0.01545	Zm00001d004401_P001	PF07883	PTHR31238,PTHR31238:SF38					AT3G05950.1		RmlC-like cupins superfamily protein	RmlC-like cupins superfamily protein	GO:0045735
Zm00001d004448	5.09515	16.7757	1.71918	0.0463									Zm00001d004448_P001	PF00544	PTHR31683,PTHR31683:SF20		4.2.2.2	K01728		AT4G13710.1		Pectin lyase-like superfamily protein	Pectin lyase-like superfamily protein
Zm00001d004472	3.57513	19.0381	2.41283	0.02755	19.0381	3.67038	-2.37489	0.02335					Zm00001d004472_P001		PTHR19308,PTHR19308:SF11	KOG2761				AT1G64720.1	CP5	Polyketide cyclase/dehydrase and lipid transport superfamily protein	Polyketide cyclase/dehydrase and lipid transport superfamily protein	GO:0008289
Zm00001d004513	20.7661	71.7091	1.78793	0.0393									Zm00001d004513_P001	PF14306,PF01747	PTHR11055,PTHR11055:SF18		2.7.7.4	K13811	GO:0004781	AT1G19920.1	APS2,ASA1	Pseudouridine synthase/archaeosine transglycosylase-like family protein	Pseudouridine synthase/archaeosine transglycosylase-like family protein	GO:0004781
Zm00001d004626	17.4709	59.6557	1.77171	0.02375	59.6557	14.4895	-2.04165	0.0139					Zm00001d004626_P001	PF14310,PF00933,PF01915	PTHR30620,PTHR30620:SF45		3.2.1.55,3.2.1.37		GO:0005975,GO:0004553	AT1G78060.1		Glycosyl hydrolase family protein	Glycosyl hydrolase family protein	GO:0004553
Zm00001d004667									14.3371	32.7568	1.19204	0.0253	Zm00001d004667_P001	PF00626,PF04810,PF04815,PF08033,PF04811	PTHR13803			K14007	GO:0030127,GO:0008270,GO:0006888,GO:0006886	AT4G32640.2		Sec23/Sec24 protein transport family protein	clone eighty-four	GO:0006886
Zm00001d004687					13.2849	96.4513	2.86001	0.0068	8.2246	65.4343	2.99203	0.00685	Zm00001d004687_P001	PF08100,PF00891	PTHR11746,PTHR11746:SF94	KOG3178			GO:0046983,GO:0008171	AT4G35160.1		O-methyltransferase family protein	O-methyltransferase family protein	GO:0008171
Zm00001d004700					304.788	1128.64	1.88871	0.01645					Zm00001d004700_P001	PF14368	PTHR33122,PTHR33122:SF7					AT5G05960.1		Bifunctional inhibitor/lipid-transfer protein/seed storage 2S albumin superfamily protein	Bifunctional inhibitor/lipid-transfer protein/seed storage 2S albumin superfamily protein
Zm00001d004731					13.7812	76.8666	2.47966	0.0009					Zm00001d004731_P001	PF00171	PTHR11699,PTHR11699:SF175		1.2.1.5	K00128	GO:0055114,GO:0016491,GO:0008152	AT1G44170.2	ALDH3H1,ALDH4	aldehyde dehydrogenase 3H1	aldehyde dehydrogenase 3H1	GO:0008152
Zm00001d004768									40.2422	148.72	1.88582	0.01325	Zm00001d004768_P001	PF07983,PF00332	PTHR32227,PTHR32227:SF54		3.2.1.39		GO:0005975,GO:0004553	AT5G24318.2		O-Glycosyl hydrolases family 17 protein	O-Glycosyl hydrolases family 17 protein	GO:0004553
Zm00001d004894	30.07	1924.31	5.99988	0.0025	1924.31	68.2788	-4.81676	0.00855					Zm00001d004894_P001	PF12338,PF00101	PTHR31262,PTHR31262:SF5		4.1.1.39	K01602		AT5G38410.3		Ribulose bisphosphate carboxylase (small chain) family protein	ribulose bisphosphate carboxylase small chain 1A
Zm00001d004896									29.0323	74.3905	1.35746	0.0362	Zm00001d004896_P001		PTHR16290,PTHR16290:SF3					AT1G08370.1	ATDCP1,DCP1	decapping 1	decapping	GO:0000290
Zm00001d004910	27.8443	1	-4.79931	0.00065									Zm00001d004910_P001		PTHR33148,PTHR33148:SF2					AT5G03890.1		0	conserved hypothetical protein
Zm00001d004933									26.1325	9.34175	-1.48408	0.0382	Zm00001d004933_P001	PF07983	PTHR32227,PTHR32227:SF74		3.2.1.39			AT2G30933.1		Carbohydrate-binding X8 domain superfamily protein	Carbohydrate-binding X8 domain superfamily protein
Zm00001d004942	1	51.0842	5.67481	0.00225	51.0842	1	-5.67481	0.00225					Zm00001d004942_P001										hypothetical protein
Zm00001d004986					47.9556	14.1549	-1.7604	0.02					Zm00001d004986_P001	PF00076	PTHR24012,PTHR24012:SF350	KOG0117		K13161	GO:0003676	AT3G52660.1		RNA-binding (RRM/RBD/RNP motifs) family protein	RNA-binding (RRM/RBD/RNP motifs) family protein	GO:0003676
Zm00001d005016	21.5255	7.93759	-1.43927	0.0434					21.5255	5.90759	-1.86541	0.023	Zm00001d005016_P001	PF00847	PTHR32467,PTHR32467:SF21				GO:0006355,GO:0003700,GO:0007275	AT3G54320.1	ASML1,ATWRI1,WRI,WRI1	Integrase-type DNA-binding superfamily protein	Integrase-type DNA-binding superfamily protein	GO:0003677
Zm00001d005036					21.0668	8.37152	-1.33141	0.0432					Zm00001d005036_P001	PF07714	PTHR27001,PTHR27001:SF136		2.7.11.1		GO:0006468,GO:0004672	AT5G01020.1		Protein kinase superfamily protein	Protein kinase superfamily protein	GO:0005524
Zm00001d005189					10.5625	30.1351	1.51249	0.04515					Zm00001d005189_P001	PF12710,PF00122	PTHR24093,PTHR24093:SF318		3.6.3.5	K01534	GO:0046872,GO:0000166	AT4G30110.1	ATHMA2,HMA2	heavy metal atpase 2	heavy metal atpase	GO:0000166
Zm00001d005251					79.8336	331.118	2.05228	0.02025					Zm00001d005251_P001	PF03358	PTHR30546,PTHR30546:SF4	KOG3135	1.6.5.2	K03809	GO:0016491	AT5G54500.1	FQR1	flavodoxin-like quinone reductase 1	flavodoxin-like quinone reductase	GO:0016491
Zm00001d005257									14.617	72.4824	2.30998	0.00405	Zm00001d005257_P001	PF00916	PTHR11814,PTHR11814:SF55				GO:0016021,GO:0015116,GO:0008272,GO:0055085,GO:0016020,GO:0008271	AT5G13550.1	SULTR4;1	sulfate transporter 4.1	sulfate transporter 4.1	GO:0008272
Zm00001d005267	34.4728	1	-5.10739	0.00605					34.4728	1	-5.10739	0.00605	Zm00001d005267_P001	PF00160	PTHR11071		5.2.1.8		GO:0006457,GO:0003755,GO:0000413	AT3G56070.1	ROC2	rotamase cyclophilin 2	rotamase cyclophilin	GO:0000413
Zm00001d005346	4.47386	21.7083	2.27865	0.0411									Zm00001d005346_P001	PF00248	PTHR11732,PTHR11732:SF7	KOG1575	1.1.1.72,1.1.1.184			AT2G27680.1		NAD(P)-linked oxidoreductase superfamily protein	NAD(P)-linked oxidoreductase superfamily protein
Zm00001d005359	9.27637	69.8848	2.91335	0.00805	69.8848	13.2919	-2.39443	0.01					Zm00001d005359_P001		PTHR36761,PTHR36761:SF1					AT3G26580.1		Tetratricopeptide repeat (TPR)-like superfamily protein	Tetratricopeptide repeat (TPR)-like superfamily protein	GO:0005515
Zm00001d005421					167.453	424.783	1.34297	0.04925					Zm00001d005421_P001	PF00230	PTHR19139,PTHR19139:SF137	KOG0223		K09872	GO:0016020,GO:0006810,GO:0005215	AT2G37170.1	PIP2;2,PIP2B	plasma membrane intrinsic protein 2	plasma membrane intrinsic protein	GO:0015267
Zm00001d005446	13.7517	1498.49	6.76775	0.00245	1498.49	16.2846	-6.52386	0.0006					Zm00001d005446_P001	PF02427	PTHR34549,PTHR34549:SF2			K02693	GO:0015979,GO:0009538,GO:0009522	AT2G20260.1	PSAE-2	photosystem I subunit E-2	photosystem I subunit E-2	GO:0009522
Zm00001d005457	38.0199	1	-5.24868	0.00605									Zm00001d005457_P001	PF11493	PTHR36370,PTHR36370:SF1								Thylakoid soluble phosphoprotein TSP9 domain containing protein
Zm00001d005482	12.3629	51.7487	2.0655	0.0224	51.7487	5.1188	-3.33764	0.0159					Zm00001d005482_P001	PF00578	PTHR10681,PTHR10681:SF91		1.11.1.15		GO:0055114,GO:0016491,GO:0016209	AT1G21350.3		Thioredoxin superfamily protein	Thioredoxin superfamily protein	GO:0045454
Zm00001d005563	14.9049	4.37011	-1.77004	0.01675					14.9049	5.2992	-1.49194	0.0341	Zm00001d005563_P001	PF00856	PTHR22884,PTHR22884:SF362		2.1.1.43		GO:0005515	AT2G44150.1	ASHH3,SDG7	histone-lysine N-methyltransferase ASHH3	histone-lysine N-methyltransferase ASHH3	GO:0005515
Zm00001d005587					13.3264	39.5582	1.56969	0.01645					Zm00001d005587_P001	PF01148	PTHR13773,PTHR13773:SF9		2.7.7.41			AT4G26770.1		Phosphatidate cytidylyltransferase family protein	CDP-diacylglycerol synthase	GO:0004605
Zm00001d005594					7.1457	27.5742	1.94817	0.0234					Zm00001d005594_P001	PF07690	PTHR23500,PTHR23500:SF14	KOG0254			GO:0055085,GO:0016021	AT1G77210.1	AtSTP14,STP14	sugar transporter 14	sugar transporter	GO:0016020
Zm00001d005607	14.051	125.478	3.15869	0.00135	125.478	5.34751	-4.55242	0.0012					Zm00001d005607_P001	PF02458	PTHR31642,PTHR31642:SF16		2.3.1.133		GO:0016747	AT5G48930.1	HCT	hydroxycinnamoyl-CoA shikimate/quinate hydroxycinnamoyl transferase	hydroxycinnamoyl-CoA shikimate/quinate hydroxycinnamoyl transferase	GO:0016747
Zm00001d005624	24.0192	74.6751	1.63644	0.0245	74.6751	22.2697	-1.74554	0.0179					Zm00001d005624_P001	PF00173,PF00487	PTHR19353,PTHR19353:SF20	KOG4232	1.14.19.3	K13076	GO:0006629	AT2G46210.1		Fatty acid/sphingolipid desaturase	Fatty acid/sphingolipid desaturase	GO:0006629
Zm00001d005638	8.64081	24.0734	1.4782	0.0289									Zm00001d005638_P001	PF05664	PTHR31280,PTHR31280:SF4					AT2G25800.1		Protein of unknown function (DUF810)	Protein of unknown function (DUF810)
Zm00001d005654									36.9307	109.443	1.56729	0.044	Zm00001d005654_P001	PF05553	PTHR33098,PTHR33098:SF9								Cotton fibre expressed protein domain containing protein
Zm00001d005674	21.6661	1	-4.43737	5e-05									Zm00001d005674_P001	PF03952,PF00113	PTHR11902,PTHR11902:SF8		4.2.1.11	K01689	GO:0006096,GO:0004634,GO:0000287,GO:0000015	AT1G74030.1	ENO1	enolase 1	enolase	GO:0046872
Zm00001d005715	17.8371	3.83279	-2.21842	0.0364					17.8371	4.27429	-2.06113	0.0421	Zm00001d005715_P001	PF01988	PTHR31851,PTHR31851:SF8					AT2G01770.1	ATVIT1,VIT1	vacuolar iron transporter 1	vacuolar iron transporter
Zm00001d005766					95.201	388.746	2.02978	0.01195					Zm00001d005766_P001	PF13499	PTHR10891,PTHR10891:SF574			K02183		AT3G29000.1		Calcium-binding EF-hand family protein	calmodulin like	GO:0005509
Zm00001d005775									18.8696	58.9093	1.64243	0.01705	Zm00001d005775_P001	PF14569,PF03552	PTHR13301,PTHR13301:SF28		2.4.1.12		GO:0030244,GO:0016760,GO:0016020	AT5G17420.1	ATCESA7,CESA7,IRX3,MUR10	Cellulose synthase family protein	Cellulose synthase family protein	GO:0016020
Zm00001d005785					24.4814	10.0434	-1.28544	0.04705					Zm00001d005785_P001	PF13812,PF01535,PF13041	PTHR24015,PTHR24015:SF346					AT5G10690.1		pentatricopeptide (PPR) repeat-containing protein / CBS domain-containing protein	pentatricopeptide (PPR) repeat-containing protein / CBS domain-containing protein	GO:0005515
Zm00001d005808	16.1044	4.41295	-1.86764	0.0093									Zm00001d005808_P001	PF01636	PTHR22603,PTHR22603:SF24	KOG4720	2.7.1.82	K00894		AT2G26830.1	emb1187	Protein kinase superfamily protein	Protein kinase superfamily protein
Zm00001d005814					43.7914	10.2064	-2.10117	0.03305	17.4219	2.89979	-2.58689	0.03185	Zm00001d005814_P001	PF00504	PTHR21649,PTHR21649:SF5			K08908	GO:0016020,GO:0009765	AT1G19150.1	LHCA2*1,LHCA6	photosystem I light harvesting complex gene 6	photosystem I light harvesting complex gene
Zm00001d005823	40.0204	15.6808	-1.35174	0.04395									Zm00001d005823_P001	PF00067	PTHR24298,PTHR24298:SF51		1.14.13.21		GO:0055114,GO:0020037,GO:0016705,GO:0005506	AT5G07990.1	CYP75B1,D501,TT7	Cytochrome P450 superfamily protein	Cytochrome P450 superfamily protein	GO:0005506
Zm00001d005866	4.97708	19.6194	1.97891	0.01975									Zm00001d005866_P001	PF00085	PTHR18929,PTHR18929:SF38	KOG0191	5.3.4.1		GO:0045454	AT1G04980.1	ATPDI10,ATPDIL2-2,PDI10,PDIL2-2	PDI-like 2-2	PDI-like 2-2	GO:0045454
Zm00001d005881					17.3122	5.76353	-1.58677	0.02075					Zm00001d005881_P001	PF03763	PTHR31471,PTHR31471:SF9					AT1G45207.2		Remorin family protein	Remorin family protein
Zm00001d005888					3.58495	18.3222	2.35356	0.0367					Zm00001d005888_P001	PF00447	PTHR10015,PTHR10015:SF166				GO:0043565,GO:0006355,GO:0005634,GO:0003700	AT4G36990.1	AT-HSFB1,ATHSF4,HSF4,HSFB1	heat shock factor 4	heat shock factor	GO:0003700
Zm00001d005950	12.2181	50.8454	2.0571	0.0123	50.8454	13.6113	-1.90131	0.0211					Zm00001d005950_P001	PF03600	PTHR10283,PTHR10283:SF106			K03319	GO:0055085,GO:0016021	AT5G64290.1	DCT,DIT2.1	dicarboxylate transport 2.1	dicarboxylate transport 2.1	GO:0005215
Zm00001d005972	7.86997	19.2632	1.29142	0.02815					7.86997	22.0775	1.48814	0.0118	Zm00001d005972_P001	PF01029	PTHR22807		2.1.1.176		GO:0006355,GO:0003723	AT3G13180.1		NOL1/NOP2/sun family protein / antitermination NusB domain-containing protein	DNAse I-like superfamily protein	GO:0003723
Zm00001d005996	6.91489	707.413	6.6767	0.03695	707.413	17.9202	-5.3029	0.00125					Zm00001d005996_P001	PF01241	PTHR34195,PTHR34195:SF1			K08905	GO:0016020,GO:0015979,GO:0009522	AT1G55670.1	PSAG	photosystem I subunit G	photosystem I subunit G	GO:0009522
Zm00001d006008									51.5527	213.547	2.05044	0.02415	Zm00001d006008_P001	PF02518,PF00183	PTHR11528,PTHR11528:SF49			K04079	GO:0051082,GO:0006950,GO:0006457,GO:0005524	AT5G56000.1	AtHsp90.4,Hsp81.4	HEAT SHOCK PROTEIN 81.4	heat shock protein 81-2	GO:0005524
Zm00001d006016	24.3851	1	-4.60793	0.00155	1	34.3183	5.10091	0.0004					Zm00001d006016_P001	PF01754,PF01428	PTHR10634,PTHR10634:SF22	KOG3173			GO:0008270,GO:0003677	AT3G12630.1		A20/AN1-like zinc finger family protein	A20/AN1-like zinc finger family protein	GO:0008270
Zm00001d006065	4.73009	18.5319	1.97007	0.0481									Zm00001d006065_P001	PF00010	PTHR12565,PTHR12565:SF105				GO:0046983	AT1G68920.2		basic helix-loop-helix (bHLH) DNA-binding superfamily protein	basic helix-loop-helix (bHLH) DNA-binding superfamily protein	GO:0046983
Zm00001d006080									20.4203	5.83252	-1.80781	0.01125	Zm00001d006080_P001	PF01643	PTHR31727,PTHR31727:SF6		3.1.2.14	K10782	GO:0016790,GO:0006633	AT3G25110.1	AtFaTA,FaTA	fatA acyl-ACP thioesterase	fatA acyl-ACP thioesterase	GO:0006633
Zm00001d006111	128.155	29.0145	-2.14304	0.026	29.0145	137.109	2.24048	0.02115					Zm00001d006111_P001	PF04526	PTHR23130,PTHR23130:SF80					AT5G47530.1		Auxin-responsive family protein	Auxin-responsive family protein
Zm00001d006113									18.7046	6.85651	-1.44785	0.02065	Zm00001d006113_P001	PF00271,PF00270	PTHR24031,PTHR24031:SF277		3.6.4.13	K13181	GO:0005524,GO:0003676	AT4G16630.1		DEA(D/H)-box RNA helicase family protein	DEA(D/H)-box RNA helicase family protein	GO:0003676
Zm00001d006213									197.81	69.4408	-1.51026	0.03835	Zm00001d006213_P001	PF00125,PF16211	PTHR23430	KOG1756		K11251	GO:0003677	AT5G02560.1	HTA12	histone H2A 12	histone H2A	GO:0003677
Zm00001d006293					4.85681	13.7431	1.50062	0.00385					Zm00001d006293_P001	PF00564,PF02042	PTHR32002,PTHR32002:SF3				GO:0005515	AT1G76350.1		Plant regulator RWP-RK family protein	Plant regulator RWP-RK family protein	GO:0005515
Zm00001d006323					19.9576	7.92283	-1.33285	0.0012					Zm00001d006323_P001	PF13831,PF13832,PF00856	PTHR22884,PTHR22884:SF351		2.1.1.43		GO:0005515	AT1G05830.2	ATX2,SDG30	trithorax-like protein 2	homologue of trithorax	GO:0005515
Zm00001d006365	44.0837	14.022	-1.65256	0.04465	14.022	55.5472	1.98603	0.02415					Zm00001d006365_P001	PF00248	PTHR11732,PTHR11732:SF12	KOG1575	1.1.1.317			AT1G60730.1	0	NAD(P)-linked oxidoreductase superfamily protein	NAD(P)-linked oxidoreductase superfamily protein
Zm00001d006397					27.8003	80.0856	1.52644	0.0354					Zm00001d006397_P001	PF00201	PTHR11926,PTHR11926:SF377		2.4.1.170		GO:0016758,GO:0008152	AT1G22360.1	AtUGT85A2,UGT85A2	UDP-glucosyl transferase 85A2	UDP-glucosyl transferase 85A2	GO:0008152
Zm00001d006399	36.8514	7.04723	-2.38659	0.03835					36.8514	4.01609	-3.19785	0.03835	Zm00001d006399_P001	PF03330,PF01357	PTHR31867,PTHR31867:SF12					AT3G55500.1	ATEXP16,ATEXPA16,ATHEXP ALPHA 1.7,EXP16,EXPA16	expansin A16	expansin A8	GO:0005576
Zm00001d006446					41.5232	8.16336	-2.34668	0.01435					Zm00001d006446_P001	PF00201	PTHR11926,PTHR11926:SF291		2.4.1.273		GO:0016758,GO:0008152	AT2G22590.1	0	UDP-Glycosyltransferase superfamily protein	UDP-Glycosyltransferase superfamily protein	GO:0008152
Zm00001d006450									31.779	5.96606	-2.41322	0.04425	Zm00001d006450_P001	PF00201	PTHR11926,PTHR11926:SF318				GO:0016758,GO:0008152	AT4G01070.1	GT72B1,UGT72B1	UDP-Glycosyltransferase superfamily protein	UDP-glucosyl transferase 88A1	GO:0008152
Zm00001d006467					13.6832	40.0849	1.55066	0.03295					Zm00001d006467_P001										APS reductase	GO:0045454
Zm00001d006494					3.5435	18.5303	2.38664	0.0054					Zm00001d006494_P001	PF01554	PTHR11206,PTHR11206:SF143	KOG1347		K03327	GO:0055085,GO:0016020,GO:0015297,GO:0015238,GO:0006855	AT3G21690.1	0	MATE efflux family protein	MATE efflux family protein	GO:0006855
Zm00001d006504					32.7808	9.57976	-1.77479	0.0096					Zm00001d006504_P001		PTHR31355,PTHR31355:SF7					AT4G27060.1	CN,SPR2,TOR1	ARM repeat superfamily protein	ARM repeat superfamily protein	GO:0005488
Zm00001d006509					7.09495	24.8593	1.80892	0.02305	10.7326	39.3077	1.87281	0.01595	Zm00001d006509_P001	PF00071	PTHR24073,PTHR24073:SF515	KOG1673		K07976	GO:0007264,GO:0005525	AT5G54840.1	ATSGP1,SGP1	Ras-related small GTP-binding family protein	Ras-related small GTP-binding family protein	GO:0003924
Zm00001d006511					218.027	5.27523	-5.36913	0.00035					Zm00001d006511_P001	PF03151	PTHR11132,PTHR11132:SF99					AT5G17630.1	0	Nucleotide/sugar transporter family protein	glucose-6-phosphate/phosphate translocator	GO:0016021
Zm00001d006520	14.3614	329.382	4.51949	0.00115	329.382	4.48329	-6.19906	0.00285					Zm00001d006520_P001	PF03618	PTHR31756,PTHR31756:SF3		2.7.4.27,2.7.11.32	K09773	GO:0016772,GO:0005524	AT4G21210.1	ATRP1,RP1	PPDK regulatory protein	PPDK regulatory protein	GO:0004674
Zm00001d006522	18.2232	3.88459	-2.22995	0.04265									Zm00001d006522_P001	PF16900	PTHR23273,PTHR23273:SF14								hypothetical protein
Zm00001d006534	54.371	11.4963	-2.24167	0.0205	11.4963	57.0904	2.31208	0.018					Zm00001d006534_P001	PF01657	PTHR32099,PTHR32099:SF9					AT4G11521.1	0	Receptor-like protein kinase-related family protein	hypothetical protein
Zm00001d006587	12.2379	510.6	5.38276	0.00025	510.6	17.6118	-4.85758	0.0006					Zm00001d006587_P001	PF00504	PTHR21649,PTHR21649:SF6			K08915	GO:0016020,GO:0009765	AT3G08940.2	LHCB4.2	light harvesting complex photosystem II	light harvesting complex photosystem II
Zm00001d006588	12.8074	62.2916	2.28206	0.01245	62.2916	13.1214	-2.24711	0.011					Zm00001d006588_P001	PF11264	PTHR34793,PTHR34793:SF1				GO:0015979,GO:0010207	AT2G20890.1	PSB29,THF1	photosystem II reaction center PSB29 protein	photosystem II reaction center PSB29 protein	GO:0010207
Zm00001d006597									22.9537	9.65662	-1.24914	0.03675	Zm00001d006597_P001	PF07496,PF02362	PTHR23336,PTHR23336:SF25				GO:0008270,GO:0003677	AT4G32010.1	HSI2-L1,HSL1,VAL2	HSI2-like 1	HSI2-like	GO:0003677
Zm00001d006618									38.462	1	-5.26536	0.00945	Zm00001d006618_P001							AT1G31175.1	0	0	conserved hypothetical protein
Zm00001d006644					15.7698	4.92358	-1.67939	0.03325					Zm00001d006644_P001		PTHR13902,PTHR13902:SF21		2.7.11.1			AT3G04910.1	ATWNK1,WNK1,ZIK4	with no lysine (K) kinase 1	with no lysine (K) kinase	GO:0004672
Zm00001d006653					10.108	36.417	1.84912	0.0404					Zm00001d006653_P001	PF00847	PTHR31194,PTHR31194:SF0			K09286	GO:0006355,GO:0003700	AT5G19790.1	RAP2.11	related to AP2 11	related to AP2	GO:0003677
Zm00001d006663	8.87067	685.352	6.27166	0.0018	685.352	13.3766	-5.67906	0.0033					Zm00001d006663_P001	PF00504	PTHR21649,PTHR21649:SF13			K08908	GO:0016020,GO:0009765	AT3G61470.1	LHCA2	photosystem I light harvesting complex gene 2	photosystem I light harvesting complex gene
Zm00001d006669	18.9739	5.37552	-1.81954	0.0366									Zm00001d006669_P001	PF05922,PF00082	PTHR10795,PTHR10795:SF404		3.4.21.25		GO:0006508,GO:0004252	AT2G05920.1	0	Subtilase family protein	Subtilase family protein	GO:0004252
Zm00001d006774	226.183	65.4596	-1.78882	0.00825									Zm00001d006774_P001		PTHR33088					AT5G09530.1	0	hydroxyproline-rich glycoprotein family protein	hypothetical protein
Zm00001d006780	6.00012	16.9336	1.49683	0.0086									Zm00001d006780_P001	PF00850	PTHR10625,PTHR10625:SF102		3.5.1.98			AT5G61060.2	ATHDA5,HDA05,HDA5	histone deacetylase 5	histone deacetylase
Zm00001d006866	10.6049	30.0034	1.5004	0.03555									Zm00001d006866_P001	PF02801,PF00109	PTHR11712,PTHR11712:SF287		2.3.1.179	K09458		AT1G74960.1	ATKAS2,FAB1,KAS2	fatty acid biosynthesis 1	fatty acid biosynthesis	GO:0003824
Zm00001d006868									25.9742	8.26888	-1.65132	0.04895	Zm00001d006868_P001	PF00478,PF01070	PTHR10578,PTHR10578:SF67	KOG0538	1.1.3.15		GO:0055114,GO:0003824,GO:0016491	AT3G14130.1	0	Aldolase-type TIM barrel family protein	Aldolase-type TIM barrel family protein	GO:0016491
Zm00001d006871									43.4244	118.314	1.44604	0.04615	Zm00001d006871_P001	PF16122,PF00318	PTHR11489	KOG0830		K02998	GO:0006412,GO:0005840,GO:0005622,GO:0003735,GO:0015935	AT3G04770.2	RPSAb	40s ribosomal protein SA B	40s ribosomal protein SA B	GO:0003735
Zm00001d007058	12.3854	65.4636	2.40206	0.00225	65.4636	12.1733	-2.42697	0.00255					Zm00001d007058_P001	PF08569	PTHR10182,PTHR10182:SF15	KOG1566		K08272		AT5G18940.1	0	Mo25 family protein	Mo25 family protein	GO:0005488
Zm00001d007063									18.5813	1	-4.21578	0.00025	Zm00001d007063_P001										hypothetical protein
Zm00001d007072					70.8472	17.3459	-2.03012	0.0227					Zm00001d007072_P001	PF03350	PTHR31721,PTHR31721:SF1					AT5G13720.1	0	Uncharacterised protein family (UPF0114)	conserved hypothetical protein
Zm00001d007092	13.1204	43.074	1.71501	0.03865	43.074	8.44179	-2.3512	0.0059					Zm00001d007092_P001	PF00575,PF00889	PTHR11741,PTHR11741:SF3	KOG1071		K02357	GO:0003676,GO:0006414,GO:0005622,GO:0003746	AT4G29060.1	emb2726	elongation factor Ts family protein	elongation factor Ts family protein	GO:0005515
Zm00001d007097	116.252	323.892	1.47826	0.0287									Zm00001d007097_P001		PTHR33790,PTHR33790:SF1					AT2G41430.2	CID1,ERD15,LSR1	dehydration-induced protein (ERD15)	dehydration-induced protein (ERD15)
Zm00001d007145	98.1289	24.6023	-1.99588	0.009									Zm00001d007145_P001	PF01201	PTHR12642,PTHR12642:SF0	KOG3163		K14842		AT5G06360.1	0	Ribosomal protein S8e family protein	Ribosomal protein S8e family protein
Zm00001d007228	5.15438	135.669	4.71815	0.0015	135.669	5.23886	-4.69469	0.0046					Zm00001d007228_P001	PF11960,PF00487	PTHR32100,PTHR32100:SF15			K10257	GO:0055114,GO:0016717,GO:0006629	AT5G05580.1	FAD8	fatty acid desaturase 8	fatty acid desaturase	GO:0006629
Zm00001d007257									14.29	44.6792	1.6446	0.03305	Zm00001d007257_P001	PF12695	PTHR23024,PTHR23024:SF179	KOG1515	3.1.1.1			AT5G23530.1	AtCXE18,CXE18	carboxyesterase 18	carboxyesterase	GO:0008152
Zm00001d007267	4.9719	283.704	5.83444	0.0034	283.704	23.7032	-3.58123	0.0016					Zm00001d007267_P001	PF00504	PTHR21649,PTHR21649:SF16				GO:0016020,GO:0009765	AT4G10340.1	LHCB5	light harvesting complex of photosystem II 5	light harvesting complex of photosystem II
Zm00001d007280									1	134.192	7.06815	5e-05	Zm00001d007280_P001		PTHR36023,PTHR36023:SF3								hypothetical protein
Zm00001d007334					5.79534	17.312	1.57881	0.0477	15.6529	3.73707	-2.06645	0.04225	Zm00001d007334_P001	PF04578,PF13968	PTHR31325,PTHR31325:SF6					AT5G45480.1	0	Protein of unknown function (DUF594)	Protein of unknown function (DUF594)
Zm00001d007341	487.877	69.6924	-2.80745	0.0031	69.6924	424.467	2.60658	0.00355					Zm00001d007341_P001	PF03134	PTHR12300,PTHR12300:SF56			K17279		AT5G50720.1	ATHVA22E,HVA22E	HVA22 homologue E	HVA22 homologue E
Zm00001d007363									25.3704	157.383	2.63306	0.00205	Zm00001d007363_P001	PF08263,PF13855	PTHR27001,PTHR27001:SF224		2.7.11.1,2.7.10.1		GO:0005515	AT1G71830.1	ATSERK1,SERK1	somatic embryogenesis receptor-like kinase 1	somatic embryogenesis receptor-like kinase	GO:0005515
Zm00001d007394	7.05422	118.151	4.066	0.0154	118.151	8.25559	-3.83912	0.0165					Zm00001d007394_P001		PTHR17130,PTHR17130:SF25					AT5G51010.1	0	Rubredoxin-like superfamily protein	Rubredoxin-like superfamily protein	GO:0005506
Zm00001d007504	17.343	3.29584	-2.39563	0.04175					17.343	4.47738	-1.95363	0.0477	Zm00001d007504_P001	PF00067	PTHR24286,PTHR24286:SF40	KOG0684		K05917	GO:0055114,GO:0020037,GO:0016705,GO:0005506	AT1G11680.1	CYP51,CYP51A2,CYP51G1,EMB1738	CYTOCHROME P450 51G1	CYTOCHROME P450 51G1	GO:0005506
Zm00001d007581	19.4896	124.46	2.6749	0.0052	124.46	13.5643	-3.19779	0.00215					Zm00001d007581_P001	PF04755	PTHR31906,PTHR31906:SF15					AT3G23400.1	FIB4	Plastid-lipid associated protein PAP / fibrillin family protein	Plastid-lipid associated protein PAP / fibrillin family protein
Zm00001d007597	13.9272	55.5172	1.99503	0.00795	55.5172	16.203	-1.77667	0.0209					Zm00001d007597_P001	PF12848,PF00005	PTHR19211,PTHR19211:SF48		3.6.1.3		GO:0016887,GO:0005524	AT5G64840.1	ATGCN5,GCN5	general control non-repressible 5	general control non-repressible	GO:0005524
Zm00001d007604									35.4548	88.9881	1.32763	0.0484	Zm00001d007604_P001	PF01734	PTHR32176,PTHR32176:SF10	KOG0513			GO:0006629	AT2G26560.1	PLA IIA,PLA2A,PLP2	phospholipase A 2A	PATATIN-like protein	GO:0006629
Zm00001d007639	9.70077	48.9915	2.33636	0.0058	48.9915	11.0533	-2.14805	0.00755					Zm00001d007639_P001	PF14714	PTHR11649,PTHR11649:SF60					AT3G12080.1	emb2738	GTP-binding family protein	GTP-binding family protein	GO:0005525
Zm00001d007645	17.0051	4.20788	-2.0148	0.02915									Zm00001d007645_P001	PF09725	PTHR11567	KOG1297		K13121		AT4G15030.1	0	0	Folate-sensitive fragile site protein Fra10Ac1 domain containing protein
Zm00001d007700									158.075	55.6373	-1.50648	0.03905	Zm00001d007700_P001	PF13561	PTHR24322,PTHR24322:SF448	KOG0725	1.1.1.145,1.1.1.51			AT3G26770.1	0	NAD(P)-binding Rossmann-fold superfamily protein	NAD(P)-binding Rossmann-fold superfamily protein
Zm00001d007718					114.314	36.5152	-1.64643	0.0117					Zm00001d007718_P001	PF03171	PTHR10209,PTHR10209:SF145		1.14.20.2		GO:0055114,GO:0016491	AT5G59540.1	0	2-oxoglutarate (2OG) and Fe(II)-dependent oxygenase superfamily protein	2-oxoglutarate (2OG) and Fe(II)-dependent oxygenase superfamily protein	GO:0016491
Zm00001d007753					151.808	413.053	1.44408	0.0496					Zm00001d007753_P001	PF14543,PF14541	PTHR13683,PTHR13683:SF368				GO:0006508,GO:0004190	AT1G03230.1	0	Eukaryotic aspartyl protease family protein	Eukaryotic aspartyl protease family protein
Zm00001d007783	5.82265	22.7719	1.96751	0.02365	22.7719	3.97015	-2.51999	0.01565					Zm00001d007783_P001	PF13238	PTHR20953,PTHR20953:SF2					AT3G10420.2	0	P-loop containing nucleoside triphosphate hydrolases superfamily protein	P-loop containing nucleoside triphosphate hydrolases superfamily protein	GO:0005524
Zm00001d007831					17.3128	81.2495	2.23052	0.04905					Zm00001d007831_P001	PF14368	PTHR33044,PTHR33044:SF15					AT3G22600.1	0	Bifunctional inhibitor/lipid-transfer protein/seed storage 2S albumin superfamily protein	Bifunctional inhibitor/lipid-transfer protein/seed storage 2S albumin superfamily protein	GO:0006869
Zm00001d007857	9.47552	1055.03	6.79887	0.0011	1055.03	24.9925	-5.39965	0.0014					Zm00001d007857_P001	PF01789	PTHR31407,PTHR31407:SF6			K02717	GO:0019898,GO:0015979,GO:0009654,GO:0009523,GO:0005509	AT1G06680.1	OE23,OEE2,PSBP-1,PSII-P	photosystem II subunit P-1	photosystem II subunit P-1	GO:0005509
Zm00001d007921	1	46.9964	5.55448	5e-05	46.9964	4.82425	-3.28417	0.04255					Zm00001d007921_P001	PF13460	PTHR14194,PTHR14194:SF71					AT3G18890.1	0	NAD(P)-binding Rossmann-fold superfamily protein	NAD(P)-binding Rossmann-fold superfamily protein
Zm00001d007931									14.4069	2.86538	-2.32996	0.02625	Zm00001d007931_P001	PF04578,PF13968	PTHR31325,PTHR31325:SF32					AT5G45480.1	0	Protein of unknown function (DUF594)	Protein of unknown function (DUF594)
Zm00001d008226	4.66927	128.817	4.78598	0.0011	128.817	10.2079	-3.65756	0.0003					Zm00001d008226_P001	PF07690	PTHR11662,PTHR11662:SF312	KOG2532		K08193	GO:0055085,GO:0016021	AT2G29650.1	ANTR1,PHT4;1	phosphate transporter 4;1	phosphate transporter 4;1	GO:0016021
Zm00001d008228	1	113.76	6.82985	5e-05	113.76	1	-6.82985	5e-05					Zm00001d008228_P001		PTHR34678,PTHR34678:SF1			K19034		AT3G56910.1	PSRP5	plastid-specific 50S ribosomal protein 5	plastid-specific 50S ribosomal protein
Zm00001d008230	6.53334	779.773	6.89909	0.0004	779.773	9.31081	-6.388	0.00065					Zm00001d008230_P001	PF02915	PTHR31053,PTHR31053:SF2		1.14.13.81	K04035	GO:0055114,GO:0046872,GO:0016491	AT3G56940.1	ACSF,CHL27,CRD1	dicarboxylate diiron protein, putative (Crd1)	dicarboxylate diiron protein, putative (Crd1)	GO:0015979
Zm00001d008237	26.0838	4.86627	-2.42227	0.0464									Zm00001d008237_P001	PF14369,PF13639	PTHR22763,PTHR22763:SF75		6.3.2.19	K11982	GO:0008270,GO:0005515	AT5G56340.1	ATCRT1	RING/U-box superfamily protein	RING/U-box superfamily protein
Zm00001d008264	3.86589	16.8446	2.12341	0.03555									Zm00001d008264_P001		PTHR13002					AT5G63000.1	0	Mitochondrial import inner membrane translocase subunit Tim17/Tim22/Tim23 family protein	Mitochondrial import inner membrane translocase subunit Tim17/Tim22/Tim23 family protein
Zm00001d008287					64.9939	259.247	1.99595	0.0231					Zm00001d008287_P001	PF02567	PTHR13774,PTHR13774:SF17	KOG3033	5.3.3.17		GO:0009058,GO:0003824	AT4G02860.1	0	Phenazine biosynthesis PhzC/PhzF protein	Phenazine biosynthesis PhzC/PhzF protein	GO:0003824
Zm00001d008295	5.36408	28.0932	2.38882	0.0126	28.0932	9.80195	-1.51908	0.0368					Zm00001d008295_P001	PF09439	PTHR11711,PTHR11711:SF181	KOG0070		K07977,K07937		AT3G62290.3	ARFA1E,ATARFA1E	ADP-ribosylation factor A1E	ADP-ribosylation factor A1F	GO:0005525
Zm00001d008325	58.4376	1	-5.86883	0.00135									Zm00001d008325_P001		PTHR33433					AT5G24860.1	ATFPF1,FPF1	flowering promoting factor 1	flowering promoting factor
Zm00001d008327									32.6999	86.5784	1.40472	0.0347	Zm00001d008327_P001	PF01472,PF01509,PF16198,PF08068	PTHR23127		5.4.99.25	K11131	GO:0003723,GO:0006396	AT3G57150.1	AtCBF5,AtNAP57,CBF5,NAP57	homologue of NAP57	homologue of NAP57	GO:0003723
Zm00001d008347	17.0131	5.76309	-1.56173	0.04725	5.76309	18.7495	1.70194	0.03095	17.0131	4.65394	-1.87012	0.02335	Zm00001d008347_P001	PF11721,PF07714	PTHR27003,PTHR27003:SF97	KOG1187	2.7.11.1		GO:0006468,GO:0004672	AT3G04690.1	ANX1	Malectin/receptor-like protein kinase family protein	Malectin/receptor-like protein kinase family protein	GO:0005524
Zm00001d008359	1	51.6442	5.69053	0.00015									Zm00001d008359_P001										hypothetical protein
Zm00001d008396					22.7808	5.67716	-2.00458	0.02865					Zm00001d008396_P001		PTHR33384,PTHR33384:SF3					AT1G68490.1	0	0	conserved hypothetical protein
Zm00001d008422					97.7108	32.1604	-1.60323	0.02805					Zm00001d008422_P001	PF12014	PTHR33917,PTHR33917:SF2	KOG2974				AT1G27510.1	0	Protein of unknown function (DUF3506)	Protein of unknown function (DUF3506)
Zm00001d008511									25.2258	8.00869	-1.65526	5e-05	Zm00001d008511_P001		PTHR12444,PTHR12444:SF5					AT2G41830.1	0	Uncharacterized protein	conserved hypothetical protein	GO:0005488
Zm00001d008610					50.411	5.1537	-3.29006	0.0373					Zm00001d008610_P001	PF02330	PTHR10826,PTHR10826:SF15	KOG2536		K15414	GO:0005759	AT3G55605.1	0	Mitochondrial glycoprotein family protein	Mitochondrial glycoprotein family protein	GO:0005759
Zm00001d008612	1	28.9304	4.85451	5e-05									Zm00001d008612_P001	PF00805	PTHR14136					AT2G44920.2	0	Tetratricopeptide repeat (TPR)-like superfamily protein	Tetratricopeptide repeat (TPR)-like superfamily protein
Zm00001d008625	2.43913	24.1554	3.30791	0.0245									Zm00001d008625_P001	PF02096	PTHR12428,PTHR12428:SF19	KOG1239		K03217	GO:0051205,GO:0016021	AT2G28800.1	ALB3	63 kDa inner membrane family protein	63 kDa inner membrane family protein	GO:0016021
Zm00001d008679									31.9923	97.7781	1.61179	0.0141	Zm00001d008679_P001		PTHR11132,PTHR11132:SF98					AT1G06890.2	0	nodulin MtN21 /EamA-like transporter family protein	nodulin MtN21 /EamA-like transporter family protein
Zm00001d008706	7.54635	802.554	6.73268	0.00315	802.554	12.2983	-6.02807	0.0001					Zm00001d008706_P001	PF02605	PTHR34803,PTHR34803:SF2			K02699	GO:0015979,GO:0009538,GO:0009522	AT4G12800.1	PSAL	photosystem I subunit l	photosystem I subunit l	GO:0009522
Zm00001d008725	5.19708	23.6277	2.1847	0.00315									Zm00001d008725_P001	PF00271	PTHR24031,PTHR24031:SF274		3.6.4.13			AT5G14610.1	0	DEAD box RNA helicase family protein	DEAD box RNA helicase	GO:0005515
Zm00001d008744					8.33607	25.5945	1.61839	0.01975					Zm00001d008744_P001	PF01053	PTHR11751,PTHR11751:SF184	KOG0257			GO:0030170	AT1G80360.1	0	Pyridoxal phosphate (PLP)-dependent transferases superfamily protein	Pyridoxal phosphate (PLP)-dependent transferases superfamily protein	GO:0003824
Zm00001d008795					27.6666	75.6721	1.45162	0.04925					Zm00001d008795_P001	PF00201	PTHR11926,PTHR11926:SF395	KOG1192			GO:0016758,GO:0008152	AT1G05675.1	0	UDP-Glycosyltransferase superfamily protein	Uridine diphosphate glycosyltransferase 74E2	GO:0008152
Zm00001d008929	17.9058	87.4124	2.28741	0.0127									Zm00001d008929_P001	PF00657	PTHR22835,PTHR22835:SF211		3.1.1.49		GO:0016788	AT5G45910.1	0	GDSL-like Lipase/Acylhydrolase superfamily protein	GDSL-like Lipase/Acylhydrolase superfamily protein	GO:0016788
Zm00001d008940	2.79711	17.4479	2.64105	0.0137	17.4479	3.35294	-2.37956	0.00925					Zm00001d008940_P001	PF05992,PF00005	PTHR11384,PTHR11384:SF3	KOG0060	3.6.3.47		GO:0016021,GO:0006810,GO:0005215,GO:0016887,GO:0005524	AT1G54350.1	0	ABC transporter family protein	ABC transporter family protein	GO:0005524
Zm00001d009016	8.65833	27.8632	1.6862	0.04065	27.8632	6.36972	-2.12906	0.02135					Zm00001d009016_P001	PF01373	PTHR31352,PTHR31352:SF7		3.2.1.2		GO:0016161,GO:0000272	AT4G17090.1	BAM3,BMY8,CT-BMY	chloroplast beta-amylase	chloroplast beta-amylase	GO:0000272
Zm00001d009117									63.2465	226.307	1.83922	0.0139	Zm00001d009117_P001	PF01779	PTHR12884				GO:0006412,GO:0005840,GO:0005622,GO:0003735	AT3G06680.1	0	Ribosomal L29e protein family	Ribosomal L29e protein family	GO:0003735
Zm00001d009140	40.5166	6.89788	-2.55429	0.01425	6.89788	54.6504	2.98601	0.00715					Zm00001d009140_P001	PF00141	PTHR31235,PTHR31235:SF71		1.11.1.7	K00430	GO:0055114,GO:0020037,GO:0006979,GO:0004601	AT5G06730.1	0	Peroxidase superfamily protein	Peroxidase superfamily protein	GO:0004601
Zm00001d009354	7.80576	41.0403	2.39443	0.01365									Zm00001d009354_P001	PF08541,PF08392	PTHR31561,PTHR31561:SF9		2.3.1.199	K15397	GO:0016747,GO:0008610,GO:0016020,GO:0006633	AT1G68530.1	CER6,CUT1,G2,KCS6,POP1	3-ketoacyl-CoA synthase 6	3-ketoacyl-CoA synthase	GO:0003824
Zm00001d009398					41.4163	159.83	1.94827	0.00865					Zm00001d009398_P001	PF00561	PTHR10992,PTHR10992:SF848					AT2G23620.1	ATMES1,MES1	methyl esterase 1	methyl esterase
Zm00001d009469	32.9281	7.13179	-2.20698	0.0245									Zm00001d009469_P001		PTHR32054,PTHR32054:SF12					AT1G66840.1	0	Plant protein of unknown function (DUF827)	hypothetical protein
Zm00001d009481	3.55986	21.8419	2.6172	0.01215	21.8419	4.9135	-2.15227	0.02105					Zm00001d009481_P001		PTHR36062,PTHR36062:SF1					AT4G34550.1	0	0	F-box family protein
Zm00001d009506	12.3223	37.6579	1.61167	0.0438									Zm00001d009506_P001	PF03188	PTHR23130,PTHR23130:SF86	KOG4293			GO:0016021	AT3G61750.1	0	Cytochrome b561/ferric reductase transmembrane with DOMON related domain	Cytochrome b561/ferric reductase transmembrane with DOMON related domain
Zm00001d009576	8.08616	32.2481	1.99569	0.01375									Zm00001d009576_P001		PTHR12830,PTHR12830:SF9					AT1G06590.1	0	0	Anaphase-promoting complex subunit	GO:0016787
Zm00001d009589	26.043	1146.84	5.46063	0.0002	1146.84	58.5188	-4.29262	0.0019					Zm00001d009589_P001	PF00504	PTHR21649,PTHR21649:SF20			K08912	GO:0016020,GO:0009765	AT2G34420.1	LHB1B2,LHCB1.5	photosystem II light harvesting complex gene B1B2	photosystem II light harvesting complex gene B1B2
Zm00001d009617	8.00318	18.6413	1.21986	0.0129	18.6413	8.93933	-1.06026	0.0339					Zm00001d009617_P001	PF00069	PTHR22847,PTHR22847:SF488			K16240	GO:0006468,GO:0005524,GO:0004672	AT2G46340.1	SPA1	SPA (suppressor of phyA-105) protein family	SPA1-related	GO:0005515
Zm00001d009631	136.358	38.2128	-1.83527	0.0222									Zm00001d009631_P001	PF07722,PF06418	PTHR11550,PTHR11550:SF10		6.3.4.2	K01937	GO:0016787,GO:0006541,GO:0006221,GO:0003883	AT1G30820.1	0	CTP synthase family protein	CTP synthase family protein	GO:0003883
Zm00001d009714	9.65643	34.8216	1.85042	0.01105									Zm00001d009714_P001	PF03321	PTHR31901,PTHR31901:SF3			K14506	GO:0080123,GO:0009864,GO:0009694,GO:0009611	AT2G46370.4	FIN219,JAR1	Auxin-responsive GH3 family protein	Auxin-responsive GH3 family protein
Zm00001d009724					25.656	9.35056	-1.45617	0.0312					Zm00001d009724_P001	PF03462,PF00472	PTHR11075,PTHR11075:SF46			K02836	GO:0016149,GO:0006415,GO:0005737,GO:0003747	AT5G36170.1	ATPRFB,HCF109	high chlorophyll fluorescent 109	tetratricopetide-repeat thioredoxin-like	GO:0006415
Zm00001d009727					7.89248	25.1718	1.67326	0.04345					Zm00001d009727_P001		PTHR10122,PTHR10122:SF3				GO:0005740,GO:0004129	AT1G80230.1	0	Rubredoxin-like superfamily protein	Rubredoxin-like superfamily protein	GO:0004129
Zm00001d009745					92.1792	27.2216	-1.75969	0.0103					Zm00001d009745_P001	PF03178,PF10433	PTHR10644		6.3.2.19		GO:0005634,GO:0003676	AT4G05420.1	DDB1A	damaged DNA binding protein 1A	damaged DNA binding protein 1A	GO:0005515
Zm00001d009776									75.3585	24.1132	-1.64395	0.0283	Zm00001d009776_P001		PTHR33828,PTHR33828:SF1					AT5G11600.1	0	0	conserved hypothetical protein
Zm00001d009877	6.80477	55.2107	3.02033	0.005	55.2107	8.20522	-2.75033	0.00505					Zm00001d009877_P001		PTHR14194,PTHR14194:SF38					AT3G46780.1	PTAC16	plastid transcriptionally active 16	plastid transcriptionally active
Zm00001d009923					1	54.1811	5.75972	0.0097	1	51.1133	5.67563	0.00815	Zm00001d009923_P001										hypothetical protein
Zm00001d009929	10.8258	121.978	3.49408	0.00275	121.978	10.0013	-3.60836	0.0028					Zm00001d009929_P001	PF04536	PTHR30373		3.1.3.2			AT1G54780.1	TLP18.3	thylakoid lumen 18.3 kDa protein	thylakoid lumen 18.3 kDa protein
Zm00001d009950									18.3021	84.2749	2.20309	0.00325	Zm00001d009950_P001	PF00012	PTHR19375,PTHR19375:SF190			K09489		AT1G79920.1	0	Heat shock protein 70 (Hsp 70) family protein	heat shock protein
Zm00001d009967	3.93332	26.7455	2.76548	0.01575	26.7455	6.50341	-2.04003	0.016					Zm00001d009967_P001	PF01370	PTHR10366,PTHR10366:SF337	KOG1371	3.13.1.1	K06118	GO:0050662,GO:0003824	AT4G33030.1	SQD1	sulfoquinovosyldiacylglycerol 1	sulfoquinovosyldiacylglycerol	GO:0003824
Zm00001d009983	9.57561	30.2795	1.6609	0.0415	30.2795	4.21899	-2.84337	0.006					Zm00001d009983_P001		PTHR35482,PTHR35482:SF1					AT2G38780.1	0	0	conserved hypothetical protein
Zm00001d009994									15.3064	3.3349	-2.19842	0.00805	Zm00001d009994_P001	PF04043	PTHR31707,PTHR31707:SF36				GO:0004857				hypothetical protein	GO:0004857
Zm00001d010005	37.5177	1	-5.2295	0.00555									Zm00001d010005_P001										hypothetical protein
Zm00001d010048									63.7877	25.896	-1.30055	0.04275	Zm00001d010048_P001	PF00847	PTHR31241,PTHR31241:SF2				GO:0006355,GO:0003700	AT5G05410.1	DREB2,DREB2A	DRE-binding protein 2A	DRE-binding protein 2A	GO:0003677
Zm00001d010079	21.5914	58.1581	1.42953	0.0371									Zm00001d010079_P001	PF02458	PTHR31896,PTHR31896:SF7				GO:0016747	AT2G39980.1	0	HXXXD-type acyl-transferase family protein	HXXXD-type acyl-transferase family protein	GO:0016747
Zm00001d010173	43.2088	15.0895	-1.51778	0.03475									Zm00001d010173_P001	PF13893	PTHR24012,PTHR24012:SF376					AT1G43190.1	PTB3	polypyrimidine tract-binding protein 3	polypyrimidine tract-binding protein	GO:0003676
Zm00001d010231					28.408	9.41854	-1.59272	0.0388					Zm00001d010231_P001	PF01490	PTHR22950,PTHR22950:SF306	KOG1303				AT5G09220.1	AAP2	amino acid permease 2	amino acid permease
Zm00001d010321					25.3341	4.07737	-2.63537	5e-05					Zm00001d010321_P001	PF00391,PF01326,PF02896	PTHR22931,PTHR22931:SF9		2.7.9.1	K01006	GO:0016772,GO:0016310,GO:0016301,GO:0005524,GO:0050242,GO:0006090	AT4G15530.6	PPDK	pyruvate orthophosphate dikinase	pyruvate orthophosphate dikinase	GO:0016772
Zm00001d010344					3.33069	22.7999	2.77513	0.04785					Zm00001d010344_P001	PF13359	PTHR22930,PTHR22930:SF64	KOG4585				AT5G12010.1	0	0	DDE superfamily endonuclease domain containing protein
Zm00001d010382	65.2464	1	-6.02783	0.001					65.2464	1	-6.02783	0.001	Zm00001d010382_P001		PTHR31852,PTHR31852:SF11					AT5G45320.1	0	0	conserved hypothetical protein
Zm00001d010426	7.76399	34.2526	2.14134	0.01205	34.2526	3.1153	-3.45877	0.00525					Zm00001d010426_P001	PF00005,PF01061	PTHR19241,PTHR19241:SF186				GO:0016887,GO:0005524,GO:0016020	AT3G21090.1	0	ABC-2 type transporter family protein	ABC-2 type transporter family protein	GO:0016020
Zm00001d010480	14.2904	3.44091	-2.05418	0.03205									Zm00001d010480_P001	PF08263,PF11721	PTHR27003,PTHR27003:SF115		2.7.11.1			AT3G05990.1	0	Leucine-rich repeat (LRR) family protein	Leucine-rich repeat (LRR) family protein
Zm00001d010523	10.6557	26.0471	1.28949	0.04595	26.0471	7.46899	-1.80214	0.01235					Zm00001d010523_P001	PF08282,PF08472	PTHR12526,PTHR12526:SF2		3.1.3.24		GO:0050307,GO:0005986	AT2G35840.2	0	Sucrose-6F-phosphate phosphohydrolase family protein	Sucrose-6F-phosphate phosphohydrolase family protein	GO:0005986
Zm00001d010530					21.528	7.87023	-1.45174	0.04675					Zm00001d010530_P001	PF01406	PTHR10890,PTHR10890:SF12		6.1.1.16			AT2G31170.1	SYCO ARATH	Cysteinyl-tRNA synthetase, class Ia family protein	Cysteinyl-tRNA synthetase, class Ia family protein	GO:0004817
Zm00001d010601	20.512	4.56946	-2.16637	0.0173	4.56946	17.1948	1.91188	0.02695					Zm00001d010601_P001	PF00999	PTHR32468,PTHR32468:SF16				GO:0055085,GO:0016021,GO:0015299,GO:0006812	AT2G13620.1	ATCHX15,CHX15	cation/hydrogen exchanger 15	cation/hydrogen exchanger	GO:0006812
Zm00001d010630									9.93533	31.3733	1.6589	0.00625	Zm00001d010630_P001	PF07731	PTHR11709,PTHR11709:SF76		1.10.3.2		GO:0055114,GO:0016491,GO:0005507	AT3G13400.1	sks13	SKU5 similar 13	SKU5 similar	GO:0005507
Zm00001d010672	1	62.4022	5.96352	5e-05									Zm00001d010672_P001	PF00162	PTHR11406,PTHR11406:SF8		2.7.2.3		GO:0006096,GO:0004618	AT1G56190.1	0	Phosphoglycerate kinase family protein	Phosphoglycerate kinase family protein	GO:0004618
Zm00001d010711					22.8615	5.64004	-2.01914	0.0289					Zm00001d010711_P001	PF02270	PTHR10445,PTHR10445:SF1	KOG2905	3.6.4.12	K03139	GO:0006367,GO:0006366,GO:0005674	AT1G75510.1	0	Transcription initiation factor IIF, beta subunit	Transcription initiation factor IIF, beta subunit	GO:0006367
Zm00001d010715	9.16711	297.625	5.02089	0.02915	297.625	9.58354	-4.95679	0.0124					Zm00001d010715_P001	PF07123	PTHR34552			K02721	GO:0015979,GO:0009523,GO:0009507	AT2G30570.1	PSBW	photosystem II reaction center W	photosystem II reaction center W	GO:0009507
Zm00001d010799	10.2725	49.7639	2.27632	0.0189	49.7639	9.06587	-2.45658	0.01045					Zm00001d010799_P001		PTHR36348,PTHR36348:SF1					AT2G21385.1	0	0	conserved hypothetical protein
Zm00001d010871	7.43835	88.0487	3.56525	0.0136	88.0487	7.41368	-3.57004	0.0153					Zm00001d010871_P001	PF00085	PTHR10438,PTHR10438:SF258	KOG0907	1.6.5.4		GO:0045454,GO:0015035,GO:0006662	AT5G16400.1	ATF2,TRXF2	thioredoxin F2	thioredoxin F2	GO:0045454
Zm00001d010907	12.6533	38.2765	1.59695	0.0272									Zm00001d010907_P001	PF00249	PTHR10641,PTHR10641:SF582	KOG0048		K09422		AT1G09540.1	ATMYB61,MYB61	myb domain protein 61	myb domain protein	GO:0003677
Zm00001d010950	46.9319	8.46676	-2.47069	0.00225	8.46676	35.5014	2.06799	0.00675					Zm00001d010950_P001	PF04107	PTHR34378,PTHR34378:SF1		6.3.2.2		GO:0042398,GO:0004357	AT4G23100.1	ATECS1,CAD2,GSH1,GSHA,PAD2,RML1	glutamate-cysteine ligase	glutamate-cysteine ligase	GO:0003824
Zm00001d010956					8.97507	33.1226	1.88382	0.03175					Zm00001d010956_P001	PF00642	PTHR14493,PTHR14493:SF48	KOG1595			GO:0046872	AT5G58620.1	0	zinc finger (CCCH-type) family protein	zinc finger (CCCH-type) family protein	GO:0005515
Zm00001d011004					25.7585	9.90246	-1.37919	0.03795					Zm00001d011004_P001	PF13893,PF00098	PTHR23147			K12896	GO:0008270,GO:0003676	AT2G37340.1	ATRSZ33,RSZ33	arginine/serine-rich zinc knuckle-containing protein 33	arginine/serine-rich zinc knuckle-containing protein	GO:0003676
Zm00001d011063					382.751	126.031	-1.60263	0.04015					Zm00001d011063_P001	PF01439	PTHR33543,PTHR33543:SF3				GO:0046872	AT3G09390.1	ATMT-1,ATMT-K,MT2A	metallothionein 2A	Metallothionein domain containing protein	GO:0046872
Zm00001d011073	4.96862	70.7463	3.83174	0.0446	70.7463	5.53423	-3.6762	0.0443					Zm00001d011073_P001		PTHR36389,PTHR36389:SF1					AT5G02160.1	0	0	conserved hypothetical protein
Zm00001d011080									1204.72	330.913	-1.86417	0.02875	Zm00001d011080_P001	PF00280	PTHR33091,PTHR33091:SF8				GO:0009611,GO:0004867	AT2G38870.1	0	Serine protease inhibitor, potato inhibitor I-type family protein	Serine protease inhibitor, potato inhibitor I-type family protein	GO:0004867
Zm00001d011154	9.40107	111.183	3.56397	0.00375	111.183	13.6553	-3.0254	0.00265					Zm00001d011154_P001	PF14497,PF13417	PTHR11260,PTHR11260:SF269	KOG0406	2.5.1.18	K00799	GO:0005515	AT1G10370.1	ATGSTU17,ERD9,GST30,GST30B	Glutathione S-transferase family protein	Glutathione S-transferase family protein	GO:0005515
Zm00001d011183	11.1577	158.265	3.82623	0.0002	158.265	12.2368	-3.69304	0.0009					Zm00001d011183_P001	PF01946	PTHR10617,PTHR10617:SF115	KOG2960		K03146		AT5G54770.1	THI1,THI4,TZ	thiazole biosynthetic enzyme, chloroplast (ARA6) (THI1) (THI4)	thiazole biosynthetic enzyme, chloroplast (ARA6) (THI1) (THI4)	GO:0006950
Zm00001d011204	79.008	27.106	-1.54339	0.0317	27.106	87.1358	1.68465	0.01995					Zm00001d011204_P001		PTHR34364,PTHR34364:SF2					AT1G55160.2	0	0	conserved hypothetical protein
Zm00001d011228					3.58774	13.4271	1.90399	0.04655					Zm00001d011228_P001		PTHR31250,PTHR31250:SF1					AT4G33050.3	EDA39	calmodulin-binding family protein	calmodulin-binding family protein
Zm00001d011256					81.4845	14.3452	-2.50596	0.01295					Zm00001d011256_P001		PTHR14154,PTHR14154:SF12					AT1G34000.1	OHP2	one-helix protein 2	one-helix protein
Zm00001d011258	19.9245	7.45509	-1.41824	0.01225					19.9245	8.26492	-1.26947	0.0222	Zm00001d011258_P001	PF07714	PTHR24058,PTHR24058:SF44	KOG0671	2.7.12.1		GO:0006468,GO:0004672	AT4G32660.1	AME3	Protein kinase superfamily protein	Protein kinase superfamily protein	GO:0004672
Zm00001d011285	23.4041	431.316	4.20391	0.00065	431.316	17.0901	-4.65751	0.0007					Zm00001d011285_P001	PF00504	PTHR21649,PTHR21649:SF20			K08912	GO:0016020,GO:0009765	AT2G34420.1	LHB1B2,LHCB1.5	photosystem II light harvesting complex gene B1B2	photosystem II light harvesting complex gene B1B2
Zm00001d011297					12.8834	41.5091	1.68791	0.04395					Zm00001d011297_P001	PF00249	PTHR12374,PTHR12374:SF27					AT5G47390.1	0	myb-like transcription factor family protein	myb-like transcription factor family protein	GO:0003677
Zm00001d011303	189.694	19.8083	-3.25949	0.02825									Zm00001d011303_P001										hypothetical protein
Zm00001d011329									29.712	7.43332	-1.99897	0.00635	Zm00001d011329_P001	PF00145	PTHR10629	KOG0919	2.1.1.204			AT5G25480.1	AtDNMT2,DNMT2	DNA methyltransferase-2	DNA methyltransferase-2	GO:0008168
Zm00001d011334	5.69406	20.802	1.86919	0.04175									Zm00001d011334_P001	PF00657	PTHR22835,PTHR22835:SF210		3.1.1.49		GO:0016788	AT2G27360.1	0	GDSL-like Lipase/Acylhydrolase superfamily protein	GDSL-like Lipase/Acylhydrolase superfamily protein	GO:0016788
Zm00001d011357									30.3852	7.53534	-2.01162	0.00615	Zm00001d011357_P001	PF07722,PF06418	PTHR11550,PTHR11550:SF6		6.3.4.2	K01937	GO:0016787,GO:0006541,GO:0006221,GO:0003883	AT3G12670.1	emb2742	CTP synthase family protein	CTP synthase family protein	GO:0003883
Zm00001d011386					79.0437	17.6392	-2.16387	0.00555					Zm00001d011386_P001	PF01208	PTHR21091,PTHR21091:SF105		4.1.1.37		GO:0006779,GO:0004853	AT3G14930.1	HEME1	Uroporphyrinogen decarboxylase	Uroporphyrinogen decarboxylase	GO:0004853
Zm00001d011401	19.4209	55.8968	1.52516	0.02635									Zm00001d011401_P001	PF13414,PF04969,PF05002	PTHR22904,PTHR22904:SF344	KOG1309		K12795		AT4G23570.2	SGT1A	phosphatase-related	phosphatase-related	GO:0005515
Zm00001d011420					13.5043	44.2709	1.71295	0.02905					Zm00001d011420_P001	PF00067	PTHR24282,PTHR24282:SF34	KOG0157	1.3.3.9		GO:0055114,GO:0020037,GO:0016705,GO:0005506	AT3G14680.1	CYP72A14	cytochrome P450, family 72, subfamily A, polypeptide 14	cytochrome P450, family 72, subfamily A, polypeptide	GO:0016705
Zm00001d011444	1	15.8459	3.98604	0.00805	15.8459	2.42787	-2.70635	0.0468					Zm00001d011444_P001	PF00295	PTHR31375,PTHR31375:SF14		3.2.1.15		GO:0005975,GO:0004650	AT1G60590.1	0	Pectin lyase-like superfamily protein	Pectin lyase-like superfamily protein	GO:0004650
Zm00001d011450	30.0551	4.79544	-2.64788	0.01545									Zm00001d011450_P001	PF07714	PTHR27001,PTHR27001:SF165	KOG1187	2.7.11.1		GO:0006468,GO:0004672	AT1G23540.1	AtPERK12,IGI1	Protein kinase superfamily protein	Protein kinase superfamily protein	GO:0005524
Zm00001d011454	29.089	87.704	1.59217	0.043	87.704	14.3486	-2.61173	0.00815					Zm00001d011454_P001	PF00484	PTHR11002,PTHR11002:SF7	KOG1578	4.2.1.1	K01673	GO:0008270,GO:0004089	AT1G70410.3	ATBCA4,BCA4,CA4	beta carbonic anhydrase 4	carbonic anhydrase	GO:0004089
Zm00001d011461	19.2421	158.303	3.04035	0.0122	158.303	11.4873	-3.78457	0.0263					Zm00001d011461_P001		PTHR35831,PTHR35831:SF2								hypothetical protein
Zm00001d011467	1	41.775	5.38457	0.00015									Zm00001d011467_P001										hypothetical protein
Zm00001d011596	1	58.1371	5.86139	5e-05									Zm00001d011596_P001	PF01649	PTHR33398,PTHR33398:SF2			K02968	GO:0006412,GO:0005840,GO:0005622,GO:0003735,GO:0003723	AT3G15190.1	0	chloroplast 30S ribosomal protein S20, putative	chloroplast 30S ribosomal protein S20, putative	GO:0003723
Zm00001d011604					25.8342	5.12246	-2.33437	5e-05					Zm00001d011604_P001										Protein kinase superfamily protein	GO:0004672
Zm00001d011617	22.9509	8.2437	-1.47719	0.01115					22.9509	8.43406	-1.44425	0.0138	Zm00001d011617_P001							AT5G38380.2	0	0	conserved hypothetical protein
Zm00001d011652					16.2012	6.53483	-1.30988	0.0317					Zm00001d011652_P001	PF09750,PF01805	PTHR13161,PTHR13161:SF15	KOG1847			GO:0006396,GO:0003723	AT5G55100.2	0	SWAP (Suppressor-of-White-APricot)/surp domain-containing protein	SWAP (Suppressor-of-White-APricot)/surp domain-containing protein	GO:0003723
Zm00001d011661	10.1178	95.6576	3.24098	0.00085	95.6576	7.51139	-3.67073	0.00115					Zm00001d011661_P001	PF00657	PTHR22835,PTHR22835:SF191		3.1.1.3		GO:0016788	AT3G16370.1	0	GDSL-like Lipase/Acylhydrolase superfamily protein	GDSL-like Lipase/Acylhydrolase superfamily protein	GO:0016788
Zm00001d011707					5.32794	18.0529	1.76059	0.04485					Zm00001d011707_P001	PF00560,PF08263,PF07714	PTHR27008,PTHR27008:SF26		2.7.11.1		GO:0005515,GO:0006468,GO:0004672	AT1G68400.1	0	leucine-rich repeat transmembrane protein kinase family protein	leucine-rich repeat transmembrane protein kinase family protein	GO:0005515
Zm00001d011709	12.2908	39.6147	1.68846	0.04665	39.6147	6.08137	-2.70357	0.0114					Zm00001d011709_P001		PTHR10108,PTHR10108:SF871					AT4G29590.1	0	S-adenosyl-L-methionine-dependent methyltransferases superfamily protein	S-adenosyl-L-methionine-dependent methyltransferases superfamily protein	GO:0008152
Zm00001d011734	1	102.288	6.67649	5e-05									Zm00001d011734_P001	PF06888	PTHR20889,PTHR20889:SF4	KOG3120	3.1.3.2	K06124	GO:0016791,GO:0008152	AT1G73010.1	ATPS2,PS2	phosphate starvation-induced gene 2	phosphate starvation-induced gene	GO:0016791
Zm00001d011735									20.996	71.7163	1.77219	0.02445	Zm00001d011735_P001	PF00132,PF06426	PTHR23416,PTHR23416:SF67	KOG4750	2.3.1.30	K00640	GO:0009001,GO:0006535,GO:0005737	AT5G56760.1	ATSERAT1;1,SAT-52,SAT5,SERAT1;1	serine acetyltransferase 1;1	serine acetyltransferase 1;1	GO:0016740
Zm00001d011757									24.4278	6.5192	-1.90576	0.03755	Zm00001d011757_P001	PF13855	PTHR27000,PTHR27000:SF127				GO:0005515	AT2G42800.1	AtRLP29,RLP29	receptor like protein 29	receptor like protein	GO:0005515
Zm00001d011778					65.8337	226.525	1.78277	0.0331					Zm00001d011778_P001	PF00230	PTHR19139,PTHR19139:SF55	KOG0223		K09873	GO:0016020,GO:0006810,GO:0005215	AT4G01470.1	ATTIP1.3,GAMMA-TIP3,TIP1;3	tonoplast intrinsic protein 1;3	tonoplast intrinsic protein 1;3	GO:0015267
Zm00001d011782									19.5485	77.2479	1.98244	0.0068	Zm00001d011782_P001	PF13242,PF13419	PTHR12725,PTHR12725:SF71	KOG3109	3.1.3.74			AT5G59480.1	0	Haloacid dehalogenase-like hydrolase (HAD) superfamily protein	Haloacid dehalogenase-like hydrolase (HAD) superfamily protein	GO:0008152
Zm00001d011799									110.251	38.3919	-1.52192	0.03525	Zm00001d011799_P001		PTHR34213,PTHR34213:SF2					AT5G04830.2	0	Nuclear transport factor 2 (NTF2) family protein	Nuclear transport factor 2 (NTF2) family protein
Zm00001d011813	28.3044	385.832	3.76888	0.0003	385.832	41.911	-3.20257	0.00085					Zm00001d011813_P001	PF02496	PTHR33801,PTHR33801:SF8				GO:0006950				ABA/WDS induced protein domain containing protein	GO:0006950
Zm00001d011819	19.0184	83.1193	2.12779	0.0154	83.1193	8.33672	-3.31763	0.00065					Zm00001d011819_P001	PF08417,PF00355	PTHR21266,PTHR21266:SF19		1.14.13.122	K13600	GO:0055114,GO:0010277,GO:0051537,GO:0016491	AT1G44446.1	ATCAO,CAO,CH1	Pheophorbide a oxygenase family protein with Rieske [2Fe-2S] domain	Pheophorbide a oxygenase family protein with Rieske [2Fe-2S] domain	GO:0010277
Zm00001d011826	1	30.9902	4.95374	5e-05	30.9902	1	-4.95374	0.0001					Zm00001d011826_P001	PF11910	PTHR36728,PTHR36728:SF2				GO:0055114,GO:0016655,GO:0005886	AT1G74880.1	NDH-O	NAD(P)H:plastoquinone dehydrogenase complex subunit O	NAD(P)H:plastoquinone dehydrogenase complex subunit O	GO:0005886
Zm00001d011833	4.19998	76.7215	4.19118	0.0155	76.7215	3.07398	-4.64145	0.0384					Zm00001d011833_P001	PF00175	PTHR19384,PTHR19384:SF82		1.18.1.2,1.6.99.1	K02641	GO:0055114,GO:0016491	AT5G66190.1	ATLFNR1,FNR1	ferredoxin-NADP(+)-oxidoreductase 1	ferredoxin-NADP(+)-oxidoreductase	GO:0016491
Zm00001d011900									9.73904	28.228	1.53527	0.0464	Zm00001d011900_P001	PF00076	PTHR24012,PTHR24012:SF414	KOG0144		K13207	GO:0003676	AT4G03110.1	AtRBP-DR1,RBP-DR1	RNA-binding protein-defense related 1	RNA-binding protein-defense related	GO:0003676
Zm00001d011901					33.0035	7.54037	-2.12991	0.0462					Zm00001d011901_P001	PF03912	PTHR34963,PTHR34963:SF2			K08903	GO:0016020,GO:0015979,GO:0009654,GO:0009523	AT4G28660.2	PSB28	photosystem II reaction center PSB28 protein	Tetratricopeptide repeat (TPR)-like superfamily protein	GO:0009523
Zm00001d011913					67.8059	21.6023	-1.65023	0.01375					Zm00001d011913_P001	PF02705	PTHR30540,PTHR30540:SF9			K03549	GO:0071805,GO:0016020,GO:0015079	AT3G02050.1	ATKT4,ATKUP3,KUP3	K+ uptake transporter 3	K+ uptake transporter	GO:0015079
Zm00001d011929					46.7105	16.9735	-1.46046	0.04535					Zm00001d011929_P001	PF07786	PTHR31061,PTHR31061:SF8		2.3.1.78			AT5G27730.1	0	Protein of unknown function (DUF1624)	Protein of unknown function (DUF1624)
Zm00001d011993	12.9265	85.4975	2.72555	0.0109									Zm00001d011993_P001	PF01016	PTHR15893	KOG4600		K02899	GO:0006412,GO:0005840,GO:0005622,GO:0003735	AT5G40950.1	RPL27	ribosomal protein large subunit 27	ribosomal protein large subunit	GO:0003735
Zm00001d012007					20.6272	4.65661	-2.1472	0.02095					Zm00001d012007_P001	PF00564,PF00571	PTHR13780,PTHR13780:SF45				GO:0005515	AT5G50530.1	0	CBS / octicosapeptide/Phox/Bemp1 (PB1) domains-containing protein	CBS / octicosapeptide/Phox/Bemp1 (PB1) domains-containing protein	GO:0005515
Zm00001d012029	9.81606	73.3089	2.90077	0.00335	73.3089	5.16542	-3.82703	0.0023					Zm00001d012029_P001	PF03602	PTHR11061,PTHR11061:SF29		2.1.1.35		GO:0031167,GO:0008168	AT3G27180.1	0	S-adenosyl-L-methionine-dependent methyltransferases superfamily protein	S-adenosyl-L-methionine-dependent methyltransferases superfamily protein	GO:0006396
Zm00001d012033					28.8061	6.87035	-2.06792	0.0037					Zm00001d012033_P001	PF03405	PTHR31155		1.14.19.2		GO:0055114,GO:0045300,GO:0006631	AT2G43710.1	FAB2,SSI2	Plant stearoyl-acyl-carrier-protein desaturase family protein	Plant stearoyl-acyl-carrier-protein desaturase family protein	GO:0006631
Zm00001d012036	2.48052	71.5519	4.85027	0.0015	71.5519	3.07733	-4.53924	0.0003					Zm00001d012036_P001	PF00862,PF05116,PF00534	PTHR12526,PTHR12526:SF360	KOG0853	2.4.1.14	K00696	GO:0016157,GO:0005985	AT1G04920.1	ATSPS3F,SPS3F	sucrose phosphate synthase 3F	sucrose phosphate synthase 3F	GO:0005985
Zm00001d012067	18.265	49.9054	1.45011	0.02085									Zm00001d012067_P001	PF00010	PTHR12565,PTHR12565:SF170				GO:0046983	AT3G07340.1	0	basic helix-loop-helix (bHLH) DNA-binding superfamily protein	basic helix-loop-helix (bHLH) DNA-binding superfamily protein	GO:0046983
Zm00001d012088					902.411	255.625	-1.81975	0.032					Zm00001d012088_P001										hypothetical protein
Zm00001d012159	27.1676	5.13614	-2.40313	0.006									Zm00001d012159_P001	PF00232	PTHR10353		3.2.1.21		GO:0005975,GO:0004553	AT5G36890.1	BGLU42	beta glucosidase 42	beta glucosidase	GO:0004553
Zm00001d012168	14.6811	52.7552	1.84535	0.0253	52.7552	5.01861	-3.39395	0.0067					Zm00001d012168_P001	PF04012	PTHR31088,PTHR31088:SF6	KOG2910		K03969		AT1G65260.1	PTAC4,VIPP1	plastid transcriptionally active 4	plastid transcriptionally active
Zm00001d012259	16.3435	126.52	2.95258	0.00165	126.52	9.43035	-3.74592	0.0004					Zm00001d012259_P001	PF07690	PTHR11654,PTHR11654:SF108	KOG1237			GO:0055085,GO:0016021,GO:0016020,GO:0006810,GO:0005215	AT1G22540.1	0	Major facilitator superfamily protein	Major facilitator superfamily protein	GO:0016020
Zm00001d012276					296.862	107.648	-1.46347	0.0219					Zm00001d012276_P001	PF00125	PTHR11426	KOG1745		K11253	GO:0003677,GO:0000786	AT1G09200.1	0	Histone superfamily protein	Histone superfamily protein	GO:0046982
Zm00001d012353	59.7118	218.073	1.86872	0.04335	218.073	39.0449	-2.4816	0.01885					Zm00001d012353_P001	PF00366	PTHR10744,PTHR10744:SF7	KOG1740		K02961	GO:0006412,GO:0005840,GO:0005622,GO:0003735	AT1G79850.1	CS17,PRPS17,RPS17	ribosomal protein S17	ribosomal protein S17	GO:0003735
Zm00001d012394	3.22924	82.2966	4.67157	0.01505									Zm00001d012394_P001	PF00494	PTHR31480,PTHR31480:SF4	KOG4411	2.5.1.32	K02291	GO:0016740,GO:0009058	AT5G17230.1	PSY	PHYTOENE SYNTHASE	PHYTOENE SYNTHASE	GO:0016765
Zm00001d012395					19.5299	3.52287	-2.47086	0.0089					Zm00001d012395_P001	PF00132,PF12804	PTHR22572,PTHR22572:SF94		2.7.7.22,2.7.7.13	K00966		AT2G39770.2	CYT1,EMB101,GMP1,SOZ1,VTC1	Glucose-1-phosphate adenylyltransferase family protein	Glucose-1-phosphate adenylyltransferase family protein	GO:0009058
Zm00001d012444					1	70.3284	6.13604	0.0135					Zm00001d012444_P001										hypothetical protein
Zm00001d012525	54.792	26.7831	-1.03264	0.0396									Zm00001d012525_P001	PF12348	PTHR12609,PTHR12609:SF0	KOG1820		K16803		AT2G35630.1	GEM1,MOR1	ARM repeat superfamily protein	ARM repeat superfamily protein	GO:0005488
Zm00001d012647	8.90934	33.9767	1.93116	0.02755									Zm00001d012647_P001	PF03364	PTHR12901,PTHR12901:SF10	KOG3177		K18588		AT4G17650.1	0	Polyketide cyclase / dehydrase and lipid transport protein	Polyketide cyclase / dehydrase and lipid transport protein
Zm00001d012673	1.73105	37.0221	4.41866	0.0006	37.0221	4.06233	-3.18801	0.0013					Zm00001d012673_P001							AT2G03390.1	0	uvrB/uvrC motif-containing protein	uvrB/uvrC motif-containing protein	GO:0003677
Zm00001d012675	769.598	155.444	-2.30771	0.0256	155.444	726.115	2.2238	0.0261					Zm00001d012675_P001	PF00043,PF02798	PTHR11260,PTHR11260:SF262	KOG0867	2.5.1.18	K00799	GO:0005515	AT3G62760.1	ATGSTF13	Glutathione S-transferase family protein	Glutathione S-transferase family protein	GO:0005515
Zm00001d012731									15.6597	5.95066	-1.39594	0.0248	Zm00001d012731_P001	PF02362,PF06507	PTHR31384,PTHR31384:SF13				GO:0003677,GO:0009725,GO:0006355,GO:0005634	AT2G33860.1	ARF3,ETT	Transcriptional factor B3 family protein / auxin-responsive factor AUX/IAA-related	Transcriptional factor B3 family protein / auxin-responsive factor AUX/IAA-related	GO:0003677
Zm00001d012748									40.8223	102.815	1.33262	0.0374	Zm00001d012748_P001	PF02358,PF00982	PTHR10788,PTHR10788:SF18		2.4.1.15,3.1.3.12	K16055	GO:0005992,GO:0003824	AT1G06410.1	ATTPS7,ATTPSA,TPS7	trehalose-phosphatase/synthase 7	UDP-Glycosyltransferase / trehalose-phosphatase family protein	GO:0003824
Zm00001d012757					4.3546	21.409	2.29761	0.03715					Zm00001d012757_P001	PF00320	PTHR10071,PTHR10071:SF170				GO:0043565,GO:0008270,GO:0006355,GO:0003700	AT4G32890.1	GATA9	GATA transcription factor 9	GATA transcription factor	GO:0003700
Zm00001d012865	20.735	44.9519	1.11631	0.0382	44.9519	20.4672	-1.13507	0.0332					Zm00001d012865_P001	PF03194	PTHR12375,PTHR12375:SF32	KOG0796			GO:0006376,GO:0005685,GO:0003729	AT3G03340.1	UNE6	LUC7 related protein	LUC7 related protein	GO:0003729
Zm00001d012887	31.4246	8.29322	-1.92189	0.0283	8.29322	28.7402	1.79307	0.03515					Zm00001d012887_P001	PF07687,PF01546	PTHR11014,PTHR11014:SF99			K14664	GO:0016787,GO:0008152	AT3G02875.1	ILR1	Peptidase M20/M25/M40 family protein	Peptidase M20/M25/M40 family protein	GO:0016787
Zm00001d012899					25.6821	165.321	2.68644	0.0038					Zm00001d012899_P001	PF04749	PTHR15907,PTHR15907:SF59					AT1G14870.1	PCR2	PLANT CADMIUM RESISTANCE 2	PLANT CADMIUM RESISTANCE
Zm00001d012900					95.2232	487.332	2.35552	0.01875					Zm00001d012900_P001	PF04749	PTHR15907,PTHR15907:SF59					AT1G14870.1	PCR2	PLANT CADMIUM RESISTANCE 2	PLANT CADMIUM RESISTANCE
Zm00001d012908	41.707	1	-5.38222	0.00725					41.707	1	-5.38222	0.00725	Zm00001d012908_P001	PF00561	PTHR10992,PTHR10992:SF839		3.3.2.10			AT4G15955.3	0	alpha/beta-Hydrolases superfamily protein	soluble epoxide hydrolase	GO:0003824
Zm00001d012909					25.854	99.2717	1.94099	0.0079					Zm00001d012909_P001	PF12697	PTHR10992,PTHR10992:SF839	KOG4178	3.3.2.10			AT4G02340.1	0	alpha/beta-Hydrolases superfamily protein	soluble epoxide hydrolase	GO:0003824
Zm00001d012922	2.45881	57.4806	4.54704	0.0036	57.4806	5.79899	-3.3092	0.00095					Zm00001d012922_P001	PF04851,PF08152,PF00271	PTHR24031,PTHR24031:SF155	KOG0331	3.6.4.13		GO:0016787,GO:0005524,GO:0003677,GO:0005634,GO:0004386,GO:0003723	AT5G26742.2	emb1138	DEAD box RNA helicase (RH3)	DEAD box RNA helicase (RH3)	GO:0003723
Zm00001d012923	18.6706	3.30623	-2.49751	0.0276									Zm00001d012923_P001	PF04434,PF03108,PF10551	PTHR31973,PTHR31973:SF5				GO:0008270	AT1G64260.1	0	MuDR family transposase	MuDR family transposase	GO:0008270
Zm00001d012964									23.8706	5.81288	-2.03791	0.00175	Zm00001d012964_P001	PF00650	PTHR10174,PTHR10174:SF100					AT3G46450.2	0	SEC14 cytosolic factor family protein / phosphoglyceride transfer family protein	SEC14 cytosolic factor family protein / phosphoglyceride transfer family protein
Zm00001d012974					22.6964	9.97581	-1.18596	0.0144					Zm00001d012974_P001	PF12657	PTHR15496,PTHR15496:SF2					AT3G49400.1	0	Transducin/WD40 repeat-like superfamily protein	Transducin/WD40 repeat-like superfamily protein	GO:0005515
Zm00001d013031	9.94199	53.543	2.42909	0.0261	53.543	15.6438	-1.77511	0.0402					Zm00001d013031_P001		PTHR36360					AT3G09860.1	0	0	conserved hypothetical protein
Zm00001d013039	14.1499	765.72	5.75795	0.00135	765.72	10.4802	-6.19109	0.0124					Zm00001d013039_P001	PF02531	PTHR31982,PTHR31982:SF4				GO:0015979,GO:0009538,GO:0009522	AT1G03130.1	PSAD-2	photosystem I subunit D-2	photosystem I subunit D-1	GO:0009522
Zm00001d013041									36.0069	5.54502	-2.69901	0.0063	Zm00001d013041_P001	PF02271	PTHR12022	KOG3440		K00417	GO:0006122,GO:0005750	AT4G32470.1	0	Cytochrome bd ubiquinol oxidase, 14kDa subunit	Cytochrome bd ubiquinol oxidase, 14kDa subunit	GO:0005750
Zm00001d013098	38.7739	15.2416	-1.34707	0.0287	15.2416	54.8146	1.84655	0.0045					Zm00001d013098_P001	PF01315,PF02738	PTHR11908,PTHR11908:SF92		1.2.3.1,1.2.3.7		GO:0055114,GO:0016491	AT2G27150.2	AAO3,AOdelta,At-AO3,AtAAO3	abscisic aldehyde oxidase 3	aldehyde oxidase	GO:0016491
Zm00001d013125	13.7092	4.31476	-1.66779	0.0287									Zm00001d013125_P001										MuDR family transposase
Zm00001d013133	1	396.935	8.63276	5e-05	396.935	1	-8.63276	5e-05					Zm00001d013133_P001										hypothetical protein
Zm00001d013135	4.89121	61.3465	3.64872	0.0121									Zm00001d013135_P001	PF06026	PTHR11934,PTHR11934:SF8	KOG3075	5.3.1.6		GO:0009052,GO:0004751	AT5G44520.1	0	NagB/RpiA/CoA transferase-like superfamily protein	NagB/RpiA/CoA transferase-like superfamily protein	GO:0004751
Zm00001d013146	10.3927	244.634	4.55697	0.00705	244.634	10.2373	-4.57871	0.0105					Zm00001d013146_P001	PF02507	PTHR34939,PTHR34939:SF1		1.97.1.12	K02694	GO:0015979,GO:0009538,GO:0009522	AT1G31330.1	PSAF	photosystem I subunit F	photosystem I subunit F	GO:0009522
Zm00001d013222					21.7545	62.9141	1.53207	0.0423					Zm00001d013222_P001	PF02704	PTHR23201,PTHR23201:SF10					AT2G39540.1	0	Gibberellin-regulated family protein	Gibberellin-regulated family protein
Zm00001d013329					43.196	13.1955	-1.71085	0.04845					Zm00001d013329_P001	PF01918	PTHR13516,PTHR13516:SF3	KOG2567			GO:0003676	AT3G07030.1	0	Alba DNA/RNA-binding protein	Alba DNA/RNA-binding protein	GO:0003676
Zm00001d013348	14.4528	56.1694	1.95843	0.01445	56.1694	3.51321	-3.99892	0.0021					Zm00001d013348_P001	PF13911	PTHR28630,PTHR28630:SF4	KOG4498				AT5G65840.1	0	Thioredoxin superfamily protein	Thioredoxin superfamily protein	GO:0045454
Zm00001d013411	20.5411	63.4858	1.62792	0.0351									Zm00001d013411_P001	PF05542	PTHR31808,PTHR31808:SF4					AT3G17800.2	0	Protein of unknown function (DUF760)	Protein of unknown function (DUF760)
Zm00001d013443	9.22513	46.714	2.34021	0.01015	46.714	8.98372	-2.37847	0.01235					Zm00001d013443_P001	PF00643,PF06203	PTHR31874,PTHR31874:SF8	KOG1601			GO:0008270,GO:0005622,GO:0005515	AT1G25440.1	0	B-box type zinc finger protein with CCT domain	B-box type zinc finger protein with CCT domain	GO:0005515
Zm00001d013493	11.5219	70.4958	2.61315	0.0127									Zm00001d013493_P001	PF01477,PF00305	PTHR11771,PTHR11771:SF53		1.13.11.58	K15718	GO:0005515,GO:0055114,GO:0046872,GO:0016702	AT1G55020.1	ATLOX1,LOX1	lipoxygenase 1	lipoxygenase	GO:0005515
Zm00001d013507	4.51682	23.7485	2.39446	0.015									Zm00001d013507_P001	PF00012	PTHR19375,PTHR19375:SF147					AT5G49910.1	cpHsc70-2,CPHSC70-2EAT SHOCK PROTEIN 70-2,HSC70-7	chloroplast heat shock protein 70-2	chloroplast heat shock protein 70-1	GO:0005524
Zm00001d013532	6.0957	26.1837	2.1028	0.04235									Zm00001d013532_P001	PF00117	PTHR11922,PTHR11922:SF42	KOG3179				AT2G23970.1	0	Class I glutamine amidotransferase-like superfamily protein	Class I glutamine amidotransferase-like superfamily protein
Zm00001d013552	26.3748	1	-4.72109	0.0009									Zm00001d013552_P001	PF01878	PTHR14087,PTHR14087:SF9	KOG3383				AT2G14660.1	0	0	EVE domain containing protein
Zm00001d013555					11.8487	1.46632	-3.01445	0.02505					Zm00001d013555_P001	PF08880,PF08879	PTHR31602,PTHR31602:SF18				GO:0006355,GO:0005634,GO:0005524,GO:0032502,GO:0006351	AT4G37740.1	AtGRF2,GRF2	growth-regulating factor 2	growth-regulating factor	GO:0005524
Zm00001d013582					24.2798	8.49918	-1.51436	0.03225					Zm00001d013582_P001	PF03798	PTHR13439,PTHR13439:SF17	KOG4561			GO:0016021	AT1G31300.2	0	TRAM, LAG1 and CLN8 (TLC) lipid-sensing domain containing protein	TRAM, LAG1 and CLN8 (TLC) lipid-sensing domain containing protein	GO:0016021
Zm00001d013595	26.9638	4.70264	-2.51948	0.03365									Zm00001d013595_P001	PF04570	PTHR33059,PTHR33059:SF21					AT3G22550.1	0	Protein of unknown function (DUF581)	Protein of unknown function (DUF581)
Zm00001d013599					30.1419	9.93284	-1.60149	0.0353					Zm00001d013599_P001	PF01909,PF04926,PF04928	PTHR10682,PTHR10682:SF10		2.7.7.19		GO:0016779,GO:0043631,GO:0003723,GO:0004652,GO:0005634	AT1G17980.1	PAPS1	poly(A) polymerase 1	poly(A) polymerase	GO:0016779
Zm00001d013627	51.9351	19.237	-1.43282	0.0267									Zm00001d013627_P001	PF13696,PF08783	PTHR15439,PTHR15439:SF6	KOG0314		K10624	GO:0008270,GO:0005634	AT5G47430.3	0	DWNN domain, a CCHC-type zinc finger	DWNN domain, a CCHC-type zinc finger	GO:0005634
Zm00001d013672									18.7927	58.8082	1.64584	0.02335	Zm00001d013672_P001	PF02485	PTHR31042,PTHR31042:SF23				GO:0016020,GO:0008375	AT3G52060.2	0	Core-2/I-branching beta-1,6-N-acetylglucosaminyltransferase family protein	Core-2/I-branching beta-1,6-N-acetylglucosaminyltransferase family protein	GO:0008375
Zm00001d013688	20.4239	3.73074	-2.45272	0.0153	3.73074	14.095	1.91765	0.0408					Zm00001d013688_P001	PF00520	PTHR10217,PTHR10217:SF489			K05391	GO:0055085,GO:0016020,GO:0006811,GO:0005216	AT4G30560.1	ATCNGC9,CNGC9	cyclic nucleotide gated channel 9	cyclic nucleotide gated channel	GO:0005515
Zm00001d013709	3.06218	19.2762	2.65419	0.0128									Zm00001d013709_P001	PF01920	PTHR21100,PTHR21100:SF9	KOG1760		K09550	GO:0051082,GO:0016272,GO:0006457	AT1G08780.1	AIP3,PFD4	ABI3-interacting protein 3	WRKY DNA-binding protein	GO:0006457
Zm00001d013757	23.478	6.74052	-1.80038	0.04315					23.478	6.25287	-1.90872	0.0283	Zm00001d013757_P001	PF08766	PTHR13468,PTHR13468:SF1	KOG2266		K17046		AT5G55660.1	0	DEK domain-containing chromatin associated protein	DEK domain-containing chromatin associated protein
Zm00001d013780									50.944	11.8714	-2.10142	0.0484	Zm00001d013780_P001	PF01192	PTHR10773	KOG3405	2.7.7.6	K03014	GO:0006351,GO:0003899,GO:0003677	AT2G04630.1	NRPB6B,NRPE6B	RNA polymerase Rpb6	RNA polymerase Rpb6	GO:0003677
Zm00001d013795	24.1116	349.195	3.85624	0.0028	349.195	17.5758	-4.31237	0.0009					Zm00001d013795_P001	PF04117	PTHR11266,PTHR11266:SF16	KOG1944		K13348	GO:0016021	AT1G52870.2	0	Peroxisomal membrane 22 kDa (Mpv17/PMP22) family protein	Peroxisomal membrane 22 kDa (Mpv17/PMP22) family protein	GO:0016021
Zm00001d013831	4.82722	23.1271	2.26032	0.0001					4.82722	42.2717	3.13043	5e-05	Zm00001d013831_P001				2.7.2.4						hypothetical protein	GO:0004072
Zm00001d013865									6.3791	19.9097	1.64205	0.02745	Zm00001d013865_P001	PF05577	PTHR11010,PTHR11010:SF42	KOG2182	3.4.14.2		GO:0008236,GO:0006508	AT4G36195.1	0	Serine carboxypeptidase S28 family protein	Serine carboxypeptidase S28 family protein	GO:0006508
Zm00001d013937	11.3433	42.8175	1.91636	0.0224	42.8175	11.3184	-1.91953	0.0217					Zm00001d013937_P001	PF00106	PTHR24322,PTHR24322:SF393	KOG1208	1.3.1.33	K00218	GO:0016491,GO:0008152	AT5G54190.1	PORA	protochlorophyllide oxidoreductase A	protochlorophyllide oxidoreductase A	GO:0016630
Zm00001d013980									1	70.6995	6.14363	0.00075	Zm00001d013980_P001										hypothetical protein
Zm00001d014055	5.22024	30.9259	2.56663	0.00665	30.9259	5.28571	-2.54865	0.00635					Zm00001d014055_P001	PF04116	PTHR11863,PTHR11863:SF47				GO:0055114,GO:0016491,GO:0006633,GO:0005506	AT1G02205.2	CER1	Fatty acid hydroxylase superfamily	Fatty acid hydroxylase superfamily	GO:0005506
Zm00001d014122	15.6608	4.28804	-1.86877	0.0348					15.6608	4.31531	-1.85962	0.03125	Zm00001d014122_P001	PF01997	PTHR10741,PTHR10741:SF2				GO:0043565	AT2G37020.2	0	Translin family protein	Translin family protein	GO:0043565
Zm00001d014134					19.1566	61.6356	1.68592	0.03415					Zm00001d014134_P001	PF00067	PTHR24298,PTHR24298:SF58	KOG0156	1.14.13.143		GO:0055114,GO:0020037,GO:0016705,GO:0005506	AT5G25180.1	CYP71B14	cytochrome P450, family 71, subfamily B, polypeptide 14	cytochrome P450, family 71, subfamily B, polypeptide	GO:0005506
Zm00001d014136	20.3453	3.73493	-2.44554	0.0463									Zm00001d014136_P001	PF00067	PTHR24298,PTHR24298:SF58	KOG0156	1.14.13.143		GO:0055114,GO:0020037,GO:0016705,GO:0005506	AT5G25180.1	CYP71B14	cytochrome P450, family 71, subfamily B, polypeptide 14	cytochrome P450, family 71, subfamily B, polypeptide	GO:0016705
Zm00001d014166	28.3937	10.9395	-1.37602	0.0427									Zm00001d014166_P001	PF00690,PF00702,PF00689,PF00122	PTHR24093,PTHR24093:SF328		3.6.3.8	K01537	GO:0046872,GO:0000166	AT3G22910.1	0	ATPase E1-E2 type family protein / haloacid dehalogenase-like hydrolase family protein	ATPase E1-E2 type family protein / haloacid dehalogenase-like hydrolase family protein	GO:0016021
Zm00001d014192	9.37159	101.41	3.43576	0.0008	101.41	10.7489	-3.23793	0.001					Zm00001d014192_P001		PTHR31096,PTHR31096:SF16					AT1G16880.1	0	uridylyltransferase-related	uridylyltransferase-related
Zm00001d014201	5.05905	23.0344	2.18685	0.0176									Zm00001d014201_P001	PF02183,PF00046	PTHR24326,PTHR24326:SF225	KOG0483		K09338	GO:0043565,GO:0006355,GO:0003700,GO:0003677	AT1G69780.1	ATHB13	Homeobox-leucine zipper protein family	Homeobox-leucine zipper protein family	GO:0003677
Zm00001d014282									43.3532	1	-5.43807	0.00105	Zm00001d014282_P001										hypothetical protein
Zm00001d014284	7.46566	169.603	4.50575	0.0008	169.603	8.72961	-4.2801	0.0005					Zm00001d014284_P001	PF08241	PTHR10108,PTHR10108:SF706		2.1.1.254		GO:0008168,GO:0008152	AT1G23360.1	MENG	S-adenosyl-L-methionine-dependent methyltransferases superfamily protein	S-adenosyl-L-methionine-dependent methyltransferases superfamily protein	GO:0008152
Zm00001d014297	7.54992	17.1897	1.18701	0.04135					7.54992	21.9053	1.53675	0.0077	Zm00001d014297_P001	PF00512,PF02518,PF00072,PF03924	PTHR24423,PTHR24423:SF363		2.7.13.3	K14489	GO:0007165,GO:0000155,GO:0000160	AT5G35750.1	AHK2,HK2	histidine kinase 2	histidine kinase	GO:0000160
Zm00001d014341	14.341	143.313	3.32095	0.00145									Zm00001d014341_P001	PF00141	PTHR31388,PTHR31388:SF8		1.11.1.7	K00430	GO:0055114,GO:0020037,GO:0006979,GO:0004601	AT5G06730.1	0	Peroxidase superfamily protein	Peroxidase superfamily protein	GO:0004601
Zm00001d014349	55.5642	566.064	3.34874	0.00505	566.064	50.7937	-3.47824	0.0038					Zm00001d014349_P001	PF11623	PTHR35494,PTHR35494:SF1					AT4G23890.1	0	0	DUF3252 domain containing protein	GO:0009767
Zm00001d014364									17.8714	3.71434	-2.26648	0.0061	Zm00001d014364_P001	PF13921	PTHR10641,PTHR10641:SF616	KOG0048		K09422		AT3G11440.1	ATMYB65,MYB65	myb domain protein 65	myb domain protein	GO:0003677
Zm00001d014377	21.9692	63.9206	1.5408	0.0144	63.9206	24.4246	-1.38794	0.03515					Zm00001d014377_P001	PF02309,PF02362,PF06507	PTHR31384,PTHR31384:SF22				GO:0006355,GO:0005634,GO:0003677,GO:0009725	AT1G30330.2	ARF6	auxin response factor 6	auxin response factor	GO:0003677
Zm00001d014446	18.6298	76.8147	2.04377	0.01005	76.8147	23.676	-1.69796	0.0222					Zm00001d014446_P001	PF03109	PTHR10566,PTHR10566:SF50		3.6.3.46			AT3G07700.3	0	Protein kinase superfamily protein	Protein kinase superfamily protein
Zm00001d014463	170.253	60.7224	-1.48738	0.04005									Zm00001d014463_P001	PF02298	PTHR33021,PTHR33021:SF60				GO:0009055	AT3G20570.1	AtENODL9,ENODL9	early nodulin-like protein 9	early nodulin-like protein	GO:0009055
Zm00001d014472									32.2482	9.16106	-1.81563	0.02165	Zm00001d014472_P001		PTHR38160,PTHR38160:SF1					AT3G21810.1	0	Zinc finger C-x8-C-x5-C-x3-H type family protein	Zinc finger CCCH domain-containing protein	GO:0046872
Zm00001d014500									16.5391	5.43934	-1.60438	0.03275	Zm00001d014500_P001	PF02463	PTHR19306,PTHR19306:SF1				GO:0030915,GO:0006281,GO:0000724	AT5G15920.1	SMC5	structural maintenance of chromosomes 5	structural maintenance of chromosomes
Zm00001d014559									31.3585	1	-4.97078	0.0009	Zm00001d014559_P001	PF13499,PF13833	PTHR10891	KOG0027		K02183		AT1G18210.2	0	Calcium-binding EF-hand family protein	ARF-GAP domain	GO:0005509
Zm00001d014564	10.1188	308.856	4.93183	0.0004	308.856	24.9813	-3.62801	0.00165					Zm00001d014564_P001	PF01716	PTHR34058,PTHR34058:SF1			K02716	GO:0042549,GO:0019898,GO:0015979,GO:0009654,GO:0009523,GO:0005509	AT5G66570.1	MSP-1,OE33,OEE1,OEE33,PSBO-1,PSBO1	PS II oxygen-evolving complex 1	photosystem II subunit O-2	GO:0005509
Zm00001d014588									32.9903	1	-5.04397	0.00605	Zm00001d014588_P001		PTHR23324,PTHR23324:SF65					AT1G55690.3	0	Sec14p-like phosphatidylinositol transfer family protein	Sec14p-like phosphatidylinositol transfer family protein
Zm00001d014596	4.72864	21.4629	2.18235	0.02475									Zm00001d014596_P001	PF00657	PTHR22835,PTHR22835:SF194		2.3.1.98		GO:0016788	AT1G28590.1	0	GDSL-like Lipase/Acylhydrolase superfamily protein	GDSL-like Lipase/Acylhydrolase superfamily protein	GO:0016788
Zm00001d014616	10.5672	4.44504	-1.24932	0.0175									Zm00001d014616_P001	PF00085	PTHR10241,PTHR10241:SF25		5.3.4.1		GO:0045454	AT5G05570.1	0	transducin family protein / WD-40 repeat family protein	transducin family protein / WD-40 repeat family protein	GO:0045454
Zm00001d014625									26.0306	81.7509	1.65102	0.02185	Zm00001d014625_P001	PF00004,PF14363	PTHR23070,PTHR23070:SF45	KOG0743			GO:0005524	AT3G28580.1	0	P-loop containing nucleoside triphosphate hydrolases superfamily protein	P-loop containing nucleoside triphosphate hydrolases superfamily protein	GO:0005524
Zm00001d014640									16.606	5.50402	-1.59314	0.00405	Zm00001d014640_P002	PF13920	PTHR23163,PTHR23163:SF3	KOG0978	6.3.2.19	K10696		AT2G44950.1	HUB1,RDO4	histone mono-ubiquitination 1	histone mono-ubiquitination
Zm00001d014659	57.021	302.936	2.40945	0.00405	302.936	22.1054	-3.77654	0.00025					Zm00001d014659_P001	PF01187	PTHR11954,PTHR11954:SF20	KOG1759	5.3.2.1,5.3.3.12			AT5G57170.1	0	Tautomerase/MIF superfamily protein	Tautomerase/MIF superfamily protein
Zm00001d014671									19.7888	4.76748	-2.05338	0.03565	Zm00001d014671_P001	PF13966,PF00179	PTHR24067,PTHR24067:SF131	KOG0420	6.3.2.19			AT4G36800.1	RCE1	RUB1 conjugating enzyme 1	RUB1 conjugating enzyme
Zm00001d014701					86.2766	15.6479	-2.463	0.00335					Zm00001d014701_P001	PF00249,PF14379	PTHR31314,PTHR31314:SF16					AT3G13040.2	0	myb-like HTH transcriptional regulator family protein	myb-like HTH transcriptional regulator family protein	GO:0003677
Zm00001d014716	11.6686	70.1247	2.58729	0.0018	70.1247	15.1786	-2.20788	0.0055					Zm00001d014716_P001	PF08547,PF05368	PTHR10366,PTHR10366:SF343	KOG1203	1.3.1.75			AT1G16720.1	HCF173	high chlorophyll fluorescence phenotype 173	high chlorophyll fluorescence phenotype
Zm00001d014737									4.75795	26.0208	2.45125	0.0253	Zm00001d014737_P001	PF02153	PTHR11811,PTHR11811:SF30		1.3.1.43	K15227	GO:0055114,GO:0008977,GO:0006571,GO:0004665	AT1G15710.1	0	prephenate dehydrogenase family protein	prephenate dehydrogenase family protein	GO:0055114
Zm00001d014744	17.1155	95.6351	2.48223	0.0085									Zm00001d014744_P001	PF03350	PTHR31721,PTHR31721:SF4					AT4G19390.1	0	Uncharacterised protein family (UPF0114)	conserved hypothetical protein
Zm00001d014771									5.49362	22.864	2.05725	0.04895	Zm00001d014771_P001	PF03676	PTHR13465	KOG2819				AT3G51130.1	0	0	conserved hypothetical protein
Zm00001d014779									20.6987	1	-4.37147	5e-05	Zm00001d014779_P001		PTHR38384,PTHR38384:SF1					AT4G17085.1	0	Putative membrane lipoprotein	Putative membrane lipoprotein
Zm00001d014817					21.6045	111.463	2.36717	0.00555					Zm00001d014817_P001	PF00657	PTHR22835,PTHR22835:SF116		3.1.1.3		GO:0016788	AT4G28780.1	0	GDSL-like Lipase/Acylhydrolase superfamily protein	GDSL-like Lipase/Acylhydrolase superfamily protein	GO:0016788
Zm00001d014820					12.3879	40.0304	1.69217	0.0351					Zm00001d014820_P001	PF00657	PTHR22835,PTHR22835:SF116		3.1.1.3		GO:0016788	AT5G55050.1	0	GDSL-like Lipase/Acylhydrolase superfamily protein	GDSL-like Lipase/Acylhydrolase superfamily protein	GO:0016788
Zm00001d014914					18.0338	70.7465	1.97195	0.00575					Zm00001d014914_P001	PF03171,PF14226	PTHR10209,PTHR10209:SF190	KOG0143	1.14.11.19	K05277	GO:0055114,GO:0016491	AT4G22880.1	ANS,LDOX,TDS4,TT18	leucoanthocyanidin dioxygenase	leucoanthocyanidin dioxygenase	GO:0016491
Zm00001d014918	8.27658	172.3	4.37974	0.00055	172.3	8.55676	-4.33171	0.0005					Zm00001d014918_P001	PF00657	PTHR22835,PTHR22835:SF182		3.1.1.3		GO:0016788	AT1G75900.1	0	GDSL-like Lipase/Acylhydrolase superfamily protein	GDSL-like Lipase/Acylhydrolase superfamily protein	GO:0016788
Zm00001d014919	3.35606	54.1021	4.01084	0.0029	54.1021	2.45587	-4.46138	0.00625					Zm00001d014919_P001	PF00389,PF02826	PTHR10996,PTHR10996:SF169	KOG0069	1.1.1.29	K15893	GO:0055114,GO:0051287,GO:0016616,GO:0008152	AT1G68010.1	ATHPR1,HPR	hydroxypyruvate reductase	hydroxypyruvate reductase	GO:0008152
Zm00001d014924									18.2309	5.65363	-1.68914	0.0322	Zm00001d014924_P001	PF03719,PF00333	PTHR13718,PTHR13718:SF63			K02988	GO:0006412,GO:0005840,GO:0003735,GO:0003723	AT1G64880.1	0	Ribosomal protein S5 family protein	Ribosomal protein S5 family protein	GO:0003735
Zm00001d014973									13.8963	4.93831	-1.49262	0.0364	Zm00001d014973_P001	PF03901	PTHR22760,PTHR22760:SF4	KOG1771	2.4.1.259,2.4.1.261	K05286	GO:0016757	AT5G14850.1	0	Alg9-like mannosyltransferase family	Alg9-like mannosyltransferase family	GO:0016757
Zm00001d015020									6.85019	20.3062	1.56771	0.0486	Zm00001d015020_P001	PF14735	PTHR16219,PTHR16219:SF1				GO:0070652,GO:0051225	AT1G50710.1	0	0	HAUS augmin-like complex subunit 4 domain containing protein	GO:0051225
Zm00001d015061	17.6101	4.19692	-2.069	0.04385									Zm00001d015061_P001	PF08597	PTHR21681	KOG4813		K03245	GO:0005852,GO:0005737,GO:0003743	AT5G37475.1	0	Translation initiation factor eIF3 subunit	Translation initiation factor eIF3 subunit	GO:0003743
Zm00001d015084	5.51899	25.3094	2.1972	0.02845									Zm00001d015084_P001		PTHR19308,PTHR19308:SF11	KOG2761				AT1G64720.1	CP5	Polyketide cyclase/dehydrase and lipid transport superfamily protein	Polyketide cyclase/dehydrase and lipid transport superfamily protein	GO:0008289
Zm00001d015091					47.5773	131.39	1.46551	0.02455					Zm00001d015091_P001		PTHR23291,PTHR23291:SF34					AT5G47120.1	ATBI-1,ATBI1,BI-1,BI1	BAX inhibitor 1	BAX inhibitor
Zm00001d015115									37.3571	8.80198	-2.08548	0.0248	Zm00001d015115_P001	PF14572,PF13793	PTHR10210,PTHR10210:SF56	KOG1448	2.7.6.1	K00948	GO:0009165,GO:0004749,GO:0000287	AT2G44530.1	0	Phosphoribosyltransferase family protein	Phosphoribosyltransferase family protein	GO:0004749
Zm00001d015121	19.4952	4.44248	-2.13368	0.0466									Zm00001d015121_P001	PF08477	PTHR11711,PTHR11711:SF200	KOG0070		K07977	GO:0007264,GO:0005525	AT5G17060.1	ARFB1B,ATARFB1B	ADP-ribosylation factor B1B	ADP-ribosylation factor B1B	GO:0005525
Zm00001d015200	9.61314	45.288	2.23605	0.0476									Zm00001d015200_P001	PF16561	PTHR10343,PTHR10343:SF61					AT5G39790.1	0	5\'-AMP-activated protein kinase-related	5'-AMP-activated protein kinase-related
Zm00001d015204	9.87231	366.399	5.21388	0.0024	366.399	12.5647	-4.86596	0.00045					Zm00001d015204_P001	PF00297	PTHR11229,PTHR11229:SF5	KOG3141		K02906	GO:0006412,GO:0005840,GO:0005622,GO:0003735	AT2G43030.1	0	Ribosomal protein L3 family protein	Ribosomal protein L3 family protein	GO:0003735
Zm00001d015243					21.2895	6.43906	-1.72522	0.0152					Zm00001d015243_P001	PF02309,PF02362,PF06507	PTHR31384,PTHR31384:SF14				GO:0006355,GO:0005634,GO:0003677,GO:0009725	AT1G30330.1	ARF6	auxin response factor 6	auxin response factor	GO:0005515
Zm00001d015289	6.9702	17.1809	1.30153	0.0472									Zm00001d015289_P001	PF13639	PTHR22937,PTHR22937:SF60				GO:0008270,GO:0005515	AT5G24870.2	0	RING/U-box superfamily protein	RING/U-box superfamily protein
Zm00001d015348					57.3213	17.2835	-1.72967	0.01755					Zm00001d015348_P001	PF00091	PTHR11588,PTHR11588:SF117	KOG1375	2.4.2.1		GO:0003924,GO:0007017,GO:0005874	AT1G20010.1	TUB5	tubulin beta-5 chain	tubulin beta	GO:0003924
Zm00001d015364	29.9372	9.53168	-1.65114	0.0398									Zm00001d015364_P001	PF02338	PTHR12419,PTHR12419:SF17		3.4.19.12			AT3G22260.1	0	Cysteine proteinases superfamily protein	Cysteine proteinases superfamily protein
Zm00001d015366	13.618	82.7747	2.60367	0.0022	82.7747	11.0894	-2.90001	0.0013					Zm00001d015366_P001	PF03900,PF01379	PTHR11557	KOG2892	2.5.1.61	K01749	GO:0033014,GO:0004418	AT5G08280.1	HEMC	hydroxymethylbilane synthase	hydroxymethylbilane synthase	GO:0004418
Zm00001d015385	34.0217	3217.46	6.56332	0.02225	3217.46	49.0494	-6.03554	0.0291					Zm00001d015385_P001	PF00504	PTHR21649,PTHR21649:SF7			K08907	GO:0016020,GO:0009765	AT3G54890.1	LHCA1	photosystem I light harvesting complex gene 1	photosystem I light harvesting complex gene
Zm00001d015423	19.0266	4.97074	-1.93649	0.02405									Zm00001d015423_P001		PTHR12356,PTHR12356:SF18					AT5G58740.1	0	HSP20-like chaperones superfamily protein	HSP20-like chaperones superfamily protein
Zm00001d015427									162.995	36.9534	-2.14105	0.01765	Zm00001d015427_P001	PF00306	PTHR15184,PTHR15184:SF7		3.6.3.14		GO:0033178,GO:0016820,GO:0015991	AT1G78900.2	VHA-A	vacuolar ATP synthase subunit A	vacuolar ATP synthase subunit A
Zm00001d015505	3.59346	28.4563	2.9853	0.0399									Zm00001d015505_P001	PF02575	PTHR33449,PTHR33449:SF1					AT2G24020.1	0	Uncharacterised BCR, YbaB family COG0718	conserved hypothetical protein
Zm00001d015518									38.6107	1	-5.27093	0.00605	Zm00001d015518_P001	PF00230	PTHR19139,PTHR19139:SF143			K09873	GO:0016020,GO:0006810,GO:0005215	AT2G25810.1	TIP4;1	tonoplast intrinsic protein 4;1	tonoplast intrinsic protein 4;1	GO:0015267
Zm00001d015519	7.9935	37.7472	2.23947	0.04175	37.7472	5.98684	-2.6565	0.0464					Zm00001d015519_P001		PTHR37200,PTHR37200:SF1					AT1G70200.1	0	RNA-binding (RRM/RBD/RNP motifs) family protein	RNA-binding (RRM/RBD/RNP motifs) family protein	GO:0003676
Zm00001d015569	18.2729	120.89	2.72592	0.0023	120.89	17.6216	-2.77828	0.00215					Zm00001d015569_P001	PF03030	PTHR31998,PTHR31998:SF10		3.6.1.1	K01507	GO:0016020,GO:0015992,GO:0009678,GO:0004427	AT1G15690.1	ATAVP3,AtVHP1;1,AVP-3,AVP1	Inorganic H pyrophosphatase family protein	Inorganic H pyrophosphatase family protein	GO:0004427
Zm00001d015628					42.6287	11.042	-1.94882	0.01965					Zm00001d015628_P001	PF01165	PTHR21109				GO:0006412,GO:0005840,GO:0003735	AT3G27160.1	GHS1	Ribosomal protein S21 family protein	Ribosomal protein S21 family protein	GO:0003735
Zm00001d015670	246.29	45.113	-2.44874	0.01055	45.113	262.007	2.53799	0.00915					Zm00001d015670_P001		PTHR33228,PTHR33228:SF6					AT2G24762.1	AtGDU4,GDU4	glutamine dumper 4	hypothetical protein
Zm00001d015705	8.77377	41.6731	2.24785	0.0187									Zm00001d015705_P001	PF11282	PTHR35733					AT3G15110.1	0	0	DUF3082 domain containing protein
Zm00001d015765									33.644	9.27296	-1.85925	0.0051	Zm00001d015765_P001	PF05499,PF16282	PTHR12855,PTHR12855:SF10	KOG2656			GO:0045892,GO:0005634,GO:0043968,GO:0043967,GO:0035267,GO:0006338,GO:0006281	AT2G47210.1	0	myb-like transcription factor family protein	myb-like transcription factor family protein	GO:0003677
Zm00001d015778	18.3485	46.7745	1.35006	0.03395									Zm00001d015778_P001	PF00646,PF13516	PTHR24006,PTHR24006:SF501	KOG1947		K14515	GO:0005515	AT2G25490.1	EBF1,FBL6	EIN3-binding F box protein 1	EIN3-binding F box protein	GO:0005515
Zm00001d015788									28.2855	8.81231	-1.68247	0.0218	Zm00001d015788_P001	PF05496	PTHR23073,PTHR23073:SF32		3.4.25.1	K03064	GO:0009378,GO:0006310,GO:0006281	AT1G45000.1	0	AAA-type ATPase family protein	AAA-type ATPase family protein	GO:0005524
Zm00001d015852	82.2334	29.0569	-1.50085	0.0208	29.0569	94.1215	1.69565	0.0105					Zm00001d015852_P001										lipoxygenase	GO:0016702
Zm00001d015899	18.4029	1	-4.20186	5e-05									Zm00001d015899_P001	PF02469	PTHR32382,PTHR32382:SF6					AT2G24450.1	FLA3	FASCICLIN-like arabinogalactan protein 3 precursor	FASCICLIN-like arabinogalactan protein 14 precursor
Zm00001d015929	17.7948	203.13	3.51288	0.0015	203.13	10.9824	-4.20914	0.00045					Zm00001d015929_P001	PF01926,PF00679,PF03144	PTHR23115,PTHR23115:SF165	KOG0464	3.6.5.3		GO:0005525	AT5G13650.2	0	elongation factor family protein	elongation factor family protein	GO:0005525
Zm00001d015977					19.3741	54.9938	1.50514	0.0347					Zm00001d015977_P001	PF06955,PF00722	PTHR31062,PTHR31062:SF24		2.4.1.207	K08235	GO:0048046,GO:0016762,GO:0006073,GO:0005618,GO:0005975,GO:0004553	AT5G57530.1	AtXTH12,XTH12	xyloglucan endotransglucosylase/hydrolase 12	xyloglucan endotransglucosylase/hydrolase	GO:0010411
Zm00001d016008	41.3673	17.256	-1.26139	0.0226									Zm00001d016008_P001	PF03127,PF00790	PTHR13856,PTHR13856:SF78	KOG1087			GO:0006886,GO:0005622	AT4G32760.2	0	ENTH/VHS/GAT family protein	ENTH/VHS/GAT family protein	GO:0006886
Zm00001d016072					64.8163	5.81249	-3.47913	0.02555					Zm00001d016072_P001	PF00829	PTHR21349,PTHR21349:SF2	KOG1686		K02888	GO:0005840	AT1G35680.1	0	Ribosomal protein L21	Ribosomal protein L21	GO:0005840
Zm00001d016077									35.416	99.6874	1.49301	0.0325	Zm00001d016077_P001	PF03908	PTHR12825,PTHR12825:SF0			K08497		AT3G24315.1	AtSec20	Sec20 family protein	Sec20 family protein
Zm00001d016100	4.18302	82.7898	4.30684	0.00115	82.7898	4.52049	-4.1949	0.00155					Zm00001d016100_P001		PTHR11177,PTHR11177:SF92					AT4G01050.1	TROL	thylakoid rhodanese-like	thylakoid rhodanese-like
Zm00001d016134	8.00742	587.94	6.19819	0.0023	587.94	8.57799	-6.09889	0.00225					Zm00001d016134_P001	PF00355,PF08802	PTHR10134,PTHR10134:SF5	KOG1671	1.10.9.1	K02636	GO:0055114,GO:0051537,GO:0016491,GO:0042651,GO:0009496,GO:0016679	AT4G03280.1	PETC,PGR1	photosynthetic electron transfer C	photosynthetic electron transfer C	GO:0016491
Zm00001d016144	4.28337	45.7235	3.41612	0.0004	45.7235	3.8937	-3.55372	0.00515					Zm00001d016144_P001	PF02431	PTHR28039,PTHR28039:SF6		5.5.1.6		GO:0016872	AT1G53520.1	0	Chalcone-flavanone isomerase family protein	Chalcone-flavanone isomerase family protein	GO:0016872
Zm00001d016164	6.8011	19.8755	1.54715	0.03235	19.8755	4.9673	-2.00046	0.01285					Zm00001d016164_P001		PTHR31315	KOG2789				AT1G78420.2	0	RING/U-box superfamily protein	RING/U-box superfamily protein
Zm00001d016182	3.78361	26.7257	2.82039	0.02525									Zm00001d016182_P001	PF00141	PTHR31388,PTHR31388:SF41		1.11.1.7	K00430	GO:0055114,GO:0020037,GO:0006979,GO:0004601	AT5G05340.1	0	Peroxidase superfamily protein	Peroxidase superfamily protein	GO:0004601
Zm00001d016311									43.8715	16.543	-1.40707	0.04865	Zm00001d016311_P001	PF05195,PF00557	PTHR10804,PTHR10804:SF100		3.4.13.9		GO:0030145,GO:0004177	AT4G29490.1	0	Metallopeptidase M24 family protein	Metallopeptidase M24 family protein	GO:0004177
Zm00001d016355					1	53.9357	5.75317	0.0064					Zm00001d016355_P001										hypothetical protein
Zm00001d016410									74.0338	23.7299	-1.64148	0.0324	Zm00001d016410_P001							AT5G19960.1	0	RNA-binding (RRM/RBD/RNP motifs) family protein	RNA-binding (RRM/RBD/RNP motifs) family protein	GO:0003676
Zm00001d016411	6.75503	27.087	2.00357	0.02055	27.087	4.68504	-2.53147	0.00885					Zm00001d016411_P001	PF03219	PTHR31187,PTHR31187:SF3			K03301	GO:0016021,GO:0006810,GO:0005524,GO:0005471	AT1G80300.1	ATNTT1,NTT1	nucleotide transporter 1	nucleotide transporter	GO:0005471
Zm00001d016414					20.6976	58.6456	1.50256	0.04735					Zm00001d016414_P001	PF00201	PTHR11926,PTHR11926:SF190	KOG1192			GO:0016758,GO:0008152	AT2G36790.1	UGT73C6	UDP-glucosyl transferase 73C6	UDP-glucosyl transferase 73C1	GO:0008152
Zm00001d016441									128.056	45.4026	-1.49593	0.0414	Zm00001d016441_P001	PF01212	PTHR11751,PTHR11751:SF400		2.6.1.80		GO:0016829,GO:0006520	AT5G36160.1	0	Tyrosine transaminase family protein	Tyrosine transaminase family protein	GO:0003824
Zm00001d016456					16.2212	4.75328	-1.77089	0.0049					Zm00001d016456_P001	PF00505	PTHR13711,PTHR13711:SF213	KOG0381				AT1G04880.1	0	HMG (high mobility group) box protein with ARID/BRIGHT DNA-binding domain	HMG (high mobility group) box protein with ARID/BRIGHT DNA-binding domain	GO:0003677
Zm00001d016490	19.4688	3.03183	-2.6829	0.04815									Zm00001d016490_P001		PTHR36031,PTHR36031:SF1					AT3G07440.1	0	0	conserved hypothetical protein
Zm00001d016502	1	41.7593	5.38403	0.0094	41.7593	1	-5.38403	0.01055					Zm00001d016502_P001	PF04564	PTHR23315,PTHR23315:SF75		6.3.2.19		GO:0016567,GO:0004842	AT3G07360.1	ATPUB9,PUB9	plant U-box 9	ARM repeat superfamily protein	GO:0004842
Zm00001d016505					2.99061	18.3484	2.61714	0.02525					Zm00001d016505_P001	PF08238,PF01753	PTHR12298,PTHR12298:SF24					AT1G67340.1	0	HCP-like superfamily protein with MYND-type zinc finger	HCP-like superfamily protein with MYND-type zinc finger	GO:0005515
Zm00001d016542	7.09699	144.329	4.34601	0.00315	144.329	16.8203	-3.10109	0.00185					Zm00001d016542_P001	PF00175	PTHR19370,PTHR19370:SF123	KOG0534	1.18.1.3		GO:0055114,GO:0016491	AT1G15140.1	0	FAD/NAD(P)-binding oxidoreductase	FAD/NAD(P)-binding oxidoreductase	GO:0055114
Zm00001d016553	5.32535	20.2099	1.92412	0.0301									Zm00001d016553_P001	PF01344	PTHR24412,PTHR24412:SF0				GO:0005515	AT1G67480.1	0	Galactose oxidase/kelch repeat superfamily protein	Galactose oxidase/kelch repeat superfamily protein	GO:0005515
Zm00001d016625	169.398	40.1874	-2.07561	0.0154									Zm00001d016625_P001										hypothetical protein
Zm00001d016662									26.782	6.2221	-2.10579	0.0135	Zm00001d016662_P001		PTHR31061,PTHR31061:SF6					AT5G47900.1	0	Protein of unknown function (DUF1624)	Protein of unknown function (DUF1624)
Zm00001d016665					55.1368	13.751	-2.00348	0.0242					Zm00001d016665_P001	PF00536,PF02466	PTHR14110,PTHR14110:SF11	KOG3225			GO:0005515	AT5G24650.1	0	Mitochondrial import inner membrane translocase subunit Tim17/Tim22/Tim23 family protein	Mitochondrial import inner membrane translocase subunit Tim17/Tim22/Tim23 family protein	GO:0005515
Zm00001d016681	34.5506	11.5344	-1.58277	0.0405	11.5344	44.8565	1.95938	0.0145					Zm00001d016681_P001	PF00024,PF00954,PF01453	PTHR11795,PTHR11795:SF386				GO:0048544	AT5G03700.1	0	D-mannose binding lectin protein with Apple-like carbohydrate-binding domain	D-mannose binding lectin protein with Apple-like carbohydrate-binding domain	GO:0048544
Zm00001d016691									116.327	30.6946	-1.92213	0.00525	Zm00001d016691_P001	PF00403	PTHR22814,PTHR22814:SF73	KOG1603		K07213	GO:0046872,GO:0030001	AT3G56240.1	CCH	copper chaperone	copper chaperone	GO:0030001
Zm00001d016703									25.9562	1	-4.69801	0.00015	Zm00001d016703_P001	PF11250	PTHR33155,PTHR33155:SF9					AT1G54740.1	0	Protein of unknown function (DUF3049)	Protein of unknown function (DUF3049)
Zm00001d016733					106.704	14.8554	-2.84455	0.0431					Zm00001d016733_P001	PF03168	PTHR31415,PTHR31415:SF15					AT3G11660.1	NHL1	NDR1/HIN1-like 1	Late embryogenesis abundant (LEA) hydroxyproline-rich glycoprotein family
Zm00001d016736	11.8422	53.2883	2.16988	0.02095	53.2883	4.56656	-3.54464	0.02455					Zm00001d016736_P001	PF10417,PF08534	PTHR10681,PTHR10681:SF108	KOG0852	1.11.1.15	K03386	GO:0055114,GO:0051920,GO:0016491	AT5G06290.1	2-Cys Prx B,2CPB	2-cysteine peroxiredoxin B	2-cysteine peroxiredoxin B	GO:0045454
Zm00001d016816									30.1786	6.41415	-2.23419	0.0442	Zm00001d016816_P001	PF03029	PTHR21231,PTHR21231:SF3	KOG1533				AT5G22370.2	EMB1705,QQT1	P-loop containing nucleoside triphosphate hydrolases superfamily protein	P-loop containing nucleoside triphosphate hydrolases superfamily protein
Zm00001d016826	26.6726	426.988	4.00077	0.00105	426.988	30.1697	-3.82302	0.00155					Zm00001d016826_P001		PTHR35753,PTHR35753:SF1					AT5G07020.1	0	proline-rich family protein	proline-rich family protein
Zm00001d016854	9.67021	37.9811	1.97366	0.0112	37.9811	4.84703	-2.97011	0.00215					Zm00001d016854_P001	PF00762	PTHR11108,PTHR11108:SF5		4.99.1.1	K01772	GO:0006783,GO:0004325	AT2G30390.1	ATFC-II,FC-II,FC2	ferrochelatase 2	ferrochelatase	GO:0004325
Zm00001d016858									13.6277	4.32696	-1.65511	0.0179	Zm00001d016858_P001		PTHR36024,PTHR36024:SF1					AT3G59910.1	0	Ankyrin repeat family protein	Ankyrin repeat family protein
Zm00001d016926	4.99064	135.303	4.76083	0.00025	135.303	7.58443	-4.15701	0.00035					Zm00001d016926_P001	PF03109	PTHR10566,PTHR10566:SF74	KOG1235	3.6.3.46			AT5G64940.1	ATATH13,ATH13,ATOSA1,OSA1	ABC2 homolog 13	ABC2 homolog
Zm00001d016935									187.387	60.1992	-1.63821	0.0366	Zm00001d016935_P001	PF00956	PTHR11875,PTHR11875:SF68	KOG1508		K11290	GO:0006334,GO:0005634	AT1G18800.1	NRP2	NAP1-related protein 2	NAP1-related protein	GO:0005634
Zm00001d016991	1	50.1624	5.64853	0.00315									Zm00001d016991_P001		PTHR34940,PTHR34940:SF1					AT1G51400.1	0	Photosystem II 5 kD protein	photosystem II subunit T
Zm00001d016992	126.14	1	-6.97888	0.0124	1	159.511	7.31751	0.00675					Zm00001d016992_P001	PF05553	PTHR33511,PTHR33511:SF4					AT3G05858.1	0	0	conserved hypothetical protein
Zm00001d017024	8.94037	43.8929	2.29558	0.01445	43.8929	6.32221	-2.79549	0.00975					Zm00001d017024_P001				2.7.4.27,2.7.11.32						Pyruvate, phosphate dikinase regulatory protein, chloroplastic
Zm00001d017049	12.8357	3.21041	-1.99933	0.04375					12.8357	2.84958	-2.17134	0.032	Zm00001d017049_P001	PF04427	PTHR13634	KOG2971		K14820		AT3G15460.1	0	Ribosomal RNA processing Brix domain protein	Ribosomal RNA processing Brix domain protein
Zm00001d017092	8.39801	192.519	4.51881	0.00045	192.519	10.1312	-4.24813	0.00055					Zm00001d017092_P001	PF03144,PF03143,PF00009	PTHR23115,PTHR23115:SF146		3.6.5.3	K02358	GO:0005525	AT4G20360.1	ATRAB8D,ATRABE1B,RABE1b	RAB GTPase homolog E1B	RAB GTPase homolog E1B	GO:0005525
Zm00001d017095	91.4002	23.5617	-1.95575	0.02125									Zm00001d017095_P001	PF16974	PTHR34806,PTHR34806:SF2					AT5G50200.3	ATNRT3.1,NRT3.1,WR3	nitrate transmembrane transporters	nitrate transmembrane transporters	GO:0010167
Zm00001d017103	33.7792	85.9297	1.34702	0.03975									Zm00001d017103_P001	PF09174	PTHR22504				GO:0016480	AT5G13240.1	0	transcription regulators	transcription regulators	GO:0016480
Zm00001d017118	4.755	70.8786	3.89783	0.0318									Zm00001d017118_P001		PTHR11804,PTHR11804:SF42					AT1G67700.2	0	0	Protein HHL1, chloroplastic
Zm00001d017120									31.3636	11.3258	-1.46948	0.0497	Zm00001d017120_P001	PF01656,PF10609	PTHR23264	KOG3022				AT5G50960.1	ATNBP35,NBP35	nucleotide binding protein 35	nucleotide binding protein	GO:0005524
Zm00001d017246	16.028	2.40566	-2.73609	0.0236									Zm00001d017246_P001	PF06814	PTHR21229,PTHR21229:SF23	KOG2569			GO:0016021	AT5G18520.1	0	Lung seven transmembrane receptor family protein	Lung seven transmembrane receptor family protein	GO:0016021
Zm00001d017251	6.60531	18.8093	1.50975	0.03055									Zm00001d017251_P002	PF04116	PTHR11863,PTHR11863:SF56				GO:0055114,GO:0016491,GO:0006633,GO:0005506	AT1G02205.1	CER1	Fatty acid hydroxylase superfamily	Fatty acid hydroxylase superfamily	GO:0005506
Zm00001d017324									80.367	13.474	-2.57643	0.018	Zm00001d017324_P001	PF08784	PTHR13989,PTHR13989:SF19	KOG3108		K10739		AT2G24490.1	ATRPA2,ATRPA32A,ROR1,RPA2,RPA32A	replicon protein A2	replicon protein A2	GO:0003677
Zm00001d017330					79.3432	27.3184	-1.53823	0.04185					Zm00001d017330_P001	PF00574	PTHR10381,PTHR10381:SF11	KOG0840	3.4.21.92	K01358		AT5G23140.1	CLPP2,NCLPP7	nuclear-encoded CLP protease P7	nuclear-encoded CLP protease P7	GO:0004252
Zm00001d017352					51.1122	16.8247	-1.60309	0.0106					Zm00001d017352_P001	PF00795	PTHR23088,PTHR23088:SF31		3.5.5.4	K01501	GO:0016810,GO:0006807	AT5G22300.1	AtNIT4,NIT4	nitrilase 4	nitrilase	GO:0016810
Zm00001d017418	12.0302	383.952	4.99619	0.00015	383.952	7.3286	-5.71125	0.0006					Zm00001d017418_P001	PF00171	PTHR11699,PTHR11699:SF195		1.2.1.5	K00128	GO:0055114,GO:0016491,GO:0008152	AT4G36250.1	ALDH3F1	aldehyde dehydrogenase 3F1	aldehyde dehydrogenase 3F1	GO:0008152
Zm00001d017422	60.2245	12.3864	-2.28159	0.0329	12.3864	55.8755	2.17346	0.0367					Zm00001d017422_P001	PF02183,PF00046	PTHR24326,PTHR24326:SF234	KOG0484			GO:0043565,GO:0006355,GO:0003700,GO:0003677	AT5G65310.1	ATHB-5,ATHB5,HB5	homeobox protein 5	homeobox	GO:0003677
Zm00001d017424	7.3954	27.6235	1.9012	0.00525	27.6235	6.4461	-2.0994	0.0033					Zm00001d017424_P001	PF06480,PF00004	PTHR23076,PTHR23076:SF70				GO:0016021,GO:0008270,GO:0005524,GO:0004222	AT5G58870.1	ftsh9	FTSH protease 9	FTSH protease	GO:0005524
Zm00001d017429					58.3895	13.06	-2.16056	0.0116	29.1341	9.58989	-1.60312	0.0468	Zm00001d017429_P001	PF03169	PTHR31645,PTHR31645:SF17				GO:0055085	AT5G53550.1	ATYSL3,YSL3	YELLOW STRIPE like 3	YELLOW STRIPE like	GO:0055085
Zm00001d017435	12.6398	76.5669	2.59875	0.0093	76.5669	9.70262	-2.98027	0.00735					Zm00001d017435_P001		PTHR15852,PTHR15852:SF24					AT5G61670.2	0	0	conserved hypothetical protein
Zm00001d017449	8.461	59.2459	2.80781	0.0067									Zm00001d017449_P001	PF01245	PTHR15680,PTHR15680:SF10	KOG1698		K02884	GO:0006412,GO:0005840,GO:0005622,GO:0003735	AT4G17560.1	0	Ribosomal protein L19 family protein	Ribosomal protein L19 family protein	GO:0003735
Zm00001d017454									10.0787	28.6505	1.50725	0.04875	Zm00001d017454_P001										hypothetical protein
Zm00001d017555									35.1157	12.1694	-1.52886	0.04855	Zm00001d017555_P001	PF00505	PTHR13711,PTHR13711:SF218					AT2G17560.1	HMGB4,NFD04,NFD4	high mobility group B4	high mobility group B2
Zm00001d017619									1	120.462	6.91243	0.01145	Zm00001d017619_P001							AT1G33055.1	0	0	conserved hypothetical protein
Zm00001d017655									20.6702	1	-4.36948	5e-05	Zm00001d017655_P001	PF01474	PTHR21337,PTHR21337:SF5		2.5.1.54	K01626	GO:0009073,GO:0003849	AT4G39980.1	DHS1	3-deoxy-D-arabino-heptulosonate 7-phosphate synthase 1	3-deoxy-d-arabino-heptulosonate 7-phosphate synthase	GO:0003824
Zm00001d017659	11.5332	98.2036	3.08998	0.00475	98.2036	10.3974	-3.23955	0.01					Zm00001d017659_P001	PF00861	PTHR12899,PTHR12899:SF7			K02881	GO:0006412,GO:0005840,GO:0005622,GO:0003735	AT3G20230.1	0	Ribosomal L18p/L5e family protein	Ribosomal L18p/L5e family protein	GO:0003735
Zm00001d017695					1	35.5929	5.15352	0.00085					Zm00001d017695_P001	PF13912	PTHR26374					AT1G27730.1	STZ,ZAT10	salt tolerance zinc finger	zinc finger of Arabidopsis thaliana	GO:0003676
Zm00001d017703					3.6812	13.259	1.84873	0.0274					Zm00001d017703_P001		PTHR39267,PTHR39267:SF1								hypothetical protein
Zm00001d017711	13.4061	668.091	5.63908	0.0017	668.091	5.641	-6.88795	0.001					Zm00001d017711_P001	PF00485	PTHR10285,PTHR10285:SF74		2.7.1.19	K00855	GO:0016301,GO:0008152,GO:0005524	AT1G32060.1	PRK	phosphoribulokinase	phosphoribulokinase	GO:0005524
Zm00001d017746	22.7847	145.482	2.6747	0.00135	145.482	21.3084	-2.77135	0.00145					Zm00001d017746_P001	PF08241	PTHR10108,PTHR10108:SF708	KOG1269	2.1.1.95	K05928	GO:0008168,GO:0008152	AT1G64970.1	G-TMT,TMT1,VTE4	gamma-tocopherol methyltransferase	gamma-tocopherol methyltransferase	GO:0008168
Zm00001d017768									27.9885	9.45346	-1.56592	0.01685	Zm00001d017768_P001		PTHR35490,PTHR35490:SF1					AT3G50910.1	0	0	conserved hypothetical protein
Zm00001d017770	13.4739	73.9265	2.45592	0.00765	73.9265	10.3693	-2.83377	0.00605					Zm00001d017770_P001	PF00719	PTHR10286,PTHR10286:SF13	KOG1626	3.6.1.1	K01507	GO:0006796,GO:0005737,GO:0004427,GO:0000287	AT1G01050.1	AtPPa1,PPa1	pyrophosphorylase 1	pyrophosphorylase	GO:0000287
Zm00001d017785									48.5652	13.9026	-1.80457	0.0168	Zm00001d017785_P001	PF00561	PTHR10992,PTHR10992:SF782	KOG1454	3.1.1.3			AT2G18360.1	0	alpha/beta-Hydrolases superfamily protein	alpha/beta-Hydrolases superfamily protein
Zm00001d017806	16.6118	2.38779	-2.79846	0.02675					16.6118	2.84572	-2.54534	0.0282	Zm00001d017806_P001	PF07714	PTHR27002,PTHR27002:SF21	KOG1187	2.7.11.1		GO:0006468,GO:0004672	AT4G21390.1	B120	S-locus lectin protein kinase family protein	S-locus lectin protein kinase family protein	GO:0004672
Zm00001d017833	197.168	58.2532	-1.75901	0.0154									Zm00001d017833_P001	PF13793,PF00156	PTHR10210,PTHR10210:SF34	KOG1448	2.7.6.1		GO:0009116	AT2G42910.1	0	Phosphoribosyltransferase family protein	Phosphoribosyltransferase family protein	GO:0009116
Zm00001d017843									1	30.7733	4.94361	0.0001	Zm00001d017843_P001										hypothetical protein
Zm00001d017862					18.0384	6.27923	-1.52241	0.02855					Zm00001d017862_P001		PTHR22880,PTHR22880:SF151					AT3G20280.1	0	RING/FYVE/PHD zinc finger superfamily protein	RING/FYVE/PHD zinc finger superfamily protein
Zm00001d017907	17.0381	73.292	2.10489	0.0245									Zm00001d017907_P001	PF16166	PTHR33510,PTHR33510:SF5					AT5G55710.1	0	0	Chloroplast import apparatus Tic20-like domain containing protein
Zm00001d017912	37.0037	7.45405	-2.31157	0.0333	7.45405	31.0544	2.0587	0.04975					Zm00001d017912_P001	PF03798	PTHR12560,PTHR12560:SF13	KOG1607		K04710	GO:0016021,GO:0005783	AT1G13580.2	LAG13	LAG1 longevity assurance homolog 3	LAG1 longevity assurance homolog	GO:0016021
Zm00001d017926					18.1708	6.81463	-1.41491	0.0494					Zm00001d017926_P001		PTHR13833,PTHR13833:SF52					AT1G23880.1	0	NHL domain-containing protein	NHL domain-containing protein
Zm00001d017930					55.2451	13.2088	-2.06435	0.02335					Zm00001d017930_P002		PTHR31346,PTHR31346:SF2					AT3G20930.1	0	RNA-binding (RRM/RBD/RNP motifs) family protein	RNA-binding (RRM/RBD/RNP motifs) family protein	GO:0003676
Zm00001d017987					47.2171	15.651	-1.59305	0.0226					Zm00001d017987_P001		PTHR31355,PTHR31355:SF6					AT1G27210.1	0	ARM repeat superfamily protein	ARM repeat superfamily protein	GO:0005488
Zm00001d018034	16.6912	84.5494	2.34071	0.00805	84.5494	16.2715	-2.37745	0.00725					Zm00001d018034_P001	PF01494	PTHR10617,PTHR10617:SF116		1.3.1.83	K10960	GO:0071949	AT1G74470.1	0	Pyridine nucleotide-disulphide oxidoreductase family protein	Pyridine nucleotide-disulphide oxidoreductase family protein	GO:0071949
Zm00001d018037					61.6129	21.2164	-1.53805	0.02485					Zm00001d018037_P001	PF00230	PTHR19139,PTHR19139:SF142	KOG0223		K09874	GO:0016020,GO:0006810,GO:0005215	AT4G10380.1	NIP5;1,NLM6,NLM8	NOD26-like intrinsic protein 5;1	NOD26-like intrinsic protein 5;1	GO:0015267
Zm00001d018050					24.4709	5.72823	-2.0949	0.0031					Zm00001d018050_P001		PTHR32467,PTHR32467:SF33				GO:0007275,GO:0006355,GO:0003700	AT3G20840.1	PLT1	Integrase-type DNA-binding superfamily protein	Integrase-type DNA-binding superfamily protein	GO:0003677
Zm00001d018057	31.9771	5.19059	-2.62307	0.04575					31.9771	1.0911	-4.87318	0.04425	Zm00001d018057_P001	PF04437	PTHR13520,PTHR13520:SF1	KOG2218			GO:0048193,GO:0005783	AT3G47700.1	MAG2	RINT-1 / TIP-1 family	RINT-1 / TIP-1 family	GO:0005783
Zm00001d018064					23.8683	79.3725	1.73354	0.01555					Zm00001d018064_P001	PF00394,PF07731,PF07732	PTHR11709,PTHR11709:SF118		1.10.3.2	K05909	GO:0055114,GO:0016491,GO:0005507	AT5G09360.1	LAC14	laccase 14	Laccase/Diphenol oxidase family protein	GO:0005507
Zm00001d018069	12.8942	128.269	3.31437	0.00365	128.269	6.83123	-4.23088	0.0268					Zm00001d018069_P001	PF00213	PTHR11910,PTHR11910:SF7	KOG1662	3.6.3.14	K02113	GO:0046933,GO:0015986	AT4G09650.1	ATPD	ATP synthase delta-subunit gene	ATP synthase delta-subunit gene	GO:0015986
Zm00001d018104	3.05307	33.2911	3.44681	0.0217	33.2911	7.55713	-2.13923	0.0186					Zm00001d018104_P001		PTHR33109,PTHR33109:SF3					AT5G10310.1	0	0	Epidermal patterning factor proteins domain containing protein
Zm00001d018112					37.9174	8.81132	-2.10543	0.0061					Zm00001d018112_P001							AT5G10350.1	0	RNA-binding (RRM/RBD/RNP motifs) family protein	RNA-binding (RRM/RBD/RNP motifs) family protein	GO:0003676
Zm00001d018130	15.0138	194.484	3.69529	0.00145	194.484	18.2931	-3.41028	0.0026					Zm00001d018130_P001	PF14159	PTHR33222,PTHR33222:SF5					AT4G38100.1	0	0	CAAD domains of cyanobacterial aminoacyl-tRNA synthetase domain containing protein
Zm00001d018145	11.238	43.0937	1.93909	0.0137	43.0937	14.765	-1.54529	0.04105					Zm00001d018145_P001	PF00675,PF05193,PF08367	PTHR11851,PTHR11851:SF68			K06972	GO:0006508	AT3G19170.1	ATPREP1,ATZNMP,PREP1	presequence protease 1	presequence protease	GO:0006508
Zm00001d018157	1	60.39	5.91624	5e-05									Zm00001d018157_P001	PF00504	PTHR21649,PTHR21649:SF23			K08911	GO:0016020,GO:0009765	AT1G45474.1	LHCA5	photosystem I light harvesting complex gene 5	photosystem I light harvesting complex gene
Zm00001d018197	20.7145	104.22	2.33093	0.00865	104.22	20.1059	-2.37395	0.00775					Zm00001d018197_P001	PF00719	PTHR10286,PTHR10286:SF3	KOG1626	3.6.1.1	K01507	GO:0006796,GO:0005737,GO:0004427,GO:0000287	AT5G09650.1	AtPPa6,PPa6	pyrophosphorylase 6	pyrophosphorylase	GO:0000287
Zm00001d018206	35.7011	13.3128	-1.42316	0.05									Zm00001d018206_P001	PF00175,PF00174,PF03404	PTHR19372,PTHR19372:SF7		1.7.1.2		GO:0055114,GO:0016491,GO:0042128,GO:0030151	AT1G77760.1	GNR1,NIA1,NR1	nitrate reductase 1	nitrate reductase	GO:0042128
Zm00001d018219					12.6926	3.73737	-1.76389	0.04595					Zm00001d018219_P001	PF13812,PF13041	PTHR24015,PTHR24015:SF516					AT3G49730.1	0	Tetratricopeptide repeat (TPR)-like superfamily protein	Tetratricopeptide repeat (TPR)-like superfamily protein	GO:0005515
Zm00001d018220					34.3262	390.973	3.50969	5e-05					Zm00001d018220_P001	PF00043,PF13417	PTHR11260,PTHR11260:SF236	KOG0406	2.5.1.18	K00799	GO:0005515	AT3G09270.1	ATGSTU8,GSTU8	glutathione S-transferase TAU 8	glutathione S-transferase TAU	GO:0005515
Zm00001d018242	4.77809	23.4569	2.29551	0.0403									Zm00001d018242_P001	PF16916,PF01545	PTHR11562,PTHR11562:SF59	KOG1485			GO:0055085,GO:0016021,GO:0008324,GO:0006812	AT3G58060.1	0	Cation efflux family protein	Cation efflux family protein	GO:0006812
Zm00001d018274					24.7111	7.93064	-1.63965	0.0141					Zm00001d018274_P001	PF06827,PF08264,PF00133	PTHR11946,PTHR11946:SF82		6.1.1.5	K01870	GO:0006418,GO:0000166,GO:0005524,GO:0004812	AT5G49030.3	OVA2	tRNA synthetase class I (I, L, M and V) family protein	tRNA synthetase class I (I, L, M and V) family protein	GO:0000049
Zm00001d018303	9.7937	22.057	1.17131	0.04645	22.057	9.20421	-1.26087	0.03845					Zm00001d018303_P001	PF02383	PTHR11200,PTHR11200:SF155	KOG1889			GO:0042578	AT3G14205.1	0	Phosphoinositide phosphatase family protein	Phosphoinositide phosphatase family protein	GO:0042578
Zm00001d018309									17.782	7.24285	-1.29579	0.04445	Zm00001d018309_P001	PF00004	PTHR23073		3.4.25.1		GO:0005524	AT1G53750.1	RPT1A	regulatory particle triple-A 1A	regulatory particle triple-A 1A	GO:0005524
Zm00001d018319									78.4331	1	-6.29339	0.00225	Zm00001d018319_P001	PF00249	PTHR10641,PTHR10641:SF472					AT2G36890.1	ATMYB38,BIT1,MYB38,RAX2	Duplicated homeodomain-like superfamily protein	myb domain protein	GO:0003677
Zm00001d018362	2.31826	56.9409	4.61835	0.00015	56.9409	4.81043	-3.56523	0.00165					Zm00001d018362_P001	PF15044,PF12807,PF13424	PTHR12601,PTHR12601:SF9			K03255		AT4G28080.1	0	Tetratricopeptide repeat (TPR)-like superfamily protein	Tetratricopeptide repeat (TPR)-like superfamily protein	GO:0005515
Zm00001d018386	26.1991	110.741	2.0796	0.00985	110.741	14.5949	-2.92366	0.0005					Zm00001d018386_P001	PF00155	PTHR11879,PTHR11879:SF1		2.6.1.1	K00811	GO:0030170,GO:0009058,GO:0008483,GO:0006520	AT4G31990.2	AAT3,ASP5,ATAAT1	aspartate aminotransferase 5	aspartate aminotransferase	GO:0003824
Zm00001d018392									19.3407	7.3985	-1.38634	0.0217	Zm00001d018392_P001	PF05536	PTHR13109					AT4G32050.1	0	neurochondrin family protein	neurochondrin family protein	GO:0005488
Zm00001d018403									67.5704	20.9189	-1.69158	0.03055	Zm00001d018403_P001	PF05348	PTHR12828,PTHR12828:SF3	KOG3061		K11599		AT1G67250.1	0	Proteasome maturation factor UMP1	Proteasome maturation factor UMP1
Zm00001d018413	13.5164	45.9906	1.76663	0.0176	45.9906	13.4019	-1.77891	0.01255					Zm00001d018413_P001										Molecular chaperone Hsp40/DnaJ family protein	GO:0006457
Zm00001d018420	11.1983	29.0754	1.37653	0.04155	29.0754	9.14208	-1.66921	0.01475					Zm00001d018420_P001	PF01636,PF03109	PTHR10566,PTHR10566:SF44	KOG1235	3.6.3.46			AT2G39190.2	ATATH8	Protein kinase superfamily protein	Protein kinase superfamily protein	GO:0004672
Zm00001d018423									61.3575	25.1194	-1.28844	0.037	Zm00001d018423_P001	PF06427	PTHR11226,PTHR11226:SF0			K11718	GO:0006486,GO:0003980	AT1G71220.2	EBS1,PSL2,UGGT	UDP-glucose:glycoprotein glucosyltransferases;transferases, transferring hexosyl groups;transferases, transferring glycosyl groups	UDP-glucose:glycoprotein glucosyltransferases;transferases, transferring hexosyl groups;transferases, transferring glycosyl groups	GO:0003980
Zm00001d018464	11.7173	101.172	3.1101	0.0119									Zm00001d018464_P001							AT5G40810.1	0	Cytochrome C1 family	Cytochrome C1 family	GO:0009055
Zm00001d018474	11.613	46.7379	2.00886	0.01805	46.7379	9.93769	-2.23361	0.01835					Zm00001d018474_P001	PF00657	PTHR22835,PTHR22835:SF171		3.1.1.3		GO:0016788	AT5G33370.1	0	GDSL-like Lipase/Acylhydrolase superfamily protein	GDSL-like Lipase/Acylhydrolase superfamily protein	GO:0016788
Zm00001d018488	10.1763	47.6066	2.22595	0.0054	47.6066	10.1341	-2.23195	0.0043					Zm00001d018488_P001	PF00067	PTHR24291,PTHR24291:SF54	KOG0157		K15747	GO:0055114,GO:0020037,GO:0016705,GO:0005506	AT1G31800.1	CYP97A3,LUT5	cytochrome P450, family 97, subfamily A, polypeptide 3	cytochrome P450, family 97, subfamily A, polypeptide	GO:0016705
Zm00001d018498	16.7821	100.242	2.57849	0.00185	100.242	18.3958	-2.44604	0.00235					Zm00001d018498_P001		PTHR12419,PTHR12419:SF23					AT5G04250.2	0	Cysteine proteinases superfamily protein	Cysteine proteinases superfamily protein
Zm00001d018525									19.6164	7.58033	-1.37173	0.043	Zm00001d018525_P001	PF00560,PF13855	PTHR24365	KOG0472			GO:0005515	AT3G15410.1	0	Leucine-rich repeat (LRR) family protein	Leucine-rich repeat (LRR) family protein	GO:0005515
Zm00001d018604									4.99797	33.896	2.7617	0.01815	Zm00001d018604_P001										hypothetical protein
Zm00001d018623	17.3017	87.1344	2.33233	0.0152	87.1344	11.9946	-2.86085	0.01025					Zm00001d018623_P001	PF05757	PTHR33399,PTHR33399:SF2			K08901	GO:0019898,GO:0015979,GO:0009654,GO:0009523,GO:0005509	AT3G01440.1	PQL1,PQL2	PsbQ-like 1	PsbQ-like	GO:0005509
Zm00001d018631					31.5828	111.555	1.82054	0.03055					Zm00001d018631_P001	PF03018	PTHR21495,PTHR21495:SF66					AT5G42510.1	0	Disease resistance-responsive (dirigent-like protein) family protein	Disease resistance-responsive (dirigent-like protein) family protein
Zm00001d018649	35.636	11.3999	-1.64432	0.0369									Zm00001d018649_P001	PF07992,PF00743	PTHR23023,PTHR23023:SF86	KOG1399			GO:0055114,GO:0016491,GO:0050661,GO:0050660,GO:0004499	AT5G07800.1	0	Flavin-binding monooxygenase family protein	Flavin-binding monooxygenase family protein	GO:0004499
Zm00001d018667	18.9352	4.57485	-2.04927	0.04035					18.9352	3.7607	-2.332	0.01815	Zm00001d018667_P001	PF00319	PTHR11945,PTHR11945:SF218				GO:0046983,GO:0003677	AT5G60910.1	AGL8,FUL	AGAMOUS-like 8	K-box region and MADS-box transcription factor family protein	GO:0003677
Zm00001d018709	34.8436	10.4407	-1.73868	0.0404									Zm00001d018709_P001	PF08224	PTHR33377,PTHR33377:SF3								DUF1719 domain containing protein
Zm00001d018751									20.571	60.8789	1.56533	0.0305	Zm00001d018751_P001	PF01490	PTHR22950,PTHR22950:SF278	KOG1303				AT5G49630.1	AAP6	amino acid permease 6	amino acid permease
Zm00001d018779	12.3447	444.715	5.17092	0.0005	444.715	9.78055	-5.50682	0.0001					Zm00001d018779_P001	PF01789	PTHR31407,PTHR31407:SF6			K02717	GO:0019898,GO:0015979,GO:0009654,GO:0009523,GO:0005509	AT1G06680.1	OE23,OEE2,PSBP-1,PSII-P	photosystem II subunit P-1	photosystem II subunit P-1	GO:0005509
Zm00001d018796					23.5273	1	-4.55626	5e-05					Zm00001d018796_P001		PTHR14154,PTHR14154:SF20					AT5G02120.1	OHP	one helix protein	one helix protein
Zm00001d018797	44.5005	5382.93	6.91843	0.00685	5382.93	44.1166	-6.93093	0.0064					Zm00001d018797_P001	PF01241	PTHR34195,PTHR34195:SF2			K02698	GO:0016020,GO:0015979,GO:0009522	AT1G30380.1	PSAK	photosystem I subunit K	photosystem I subunit K	GO:0009522
Zm00001d018809					4.06617	38.6358	3.2482	0.02285					Zm00001d018809_P001	PF14497,PF13417	PTHR11260,PTHR11260:SF234	KOG0406	2.5.1.18	K00799	GO:0005515	AT1G78380.1	ATGSTU19,GST8,GSTU19	glutathione S-transferase TAU 19	glutathione S-transferase TAU	GO:0005515
Zm00001d018810	5.3007	57.5461	3.44046	0.00355	57.5461	5.66894	-3.34357	0.00405					Zm00001d018810_P001	PF01070	PTHR10578,PTHR10578:SF80		1.1.3.15	K11517	GO:0016491	AT3G14420.2	0	Aldolase-type TIM barrel family protein	Aldolase-type TIM barrel family protein	GO:0003824
Zm00001d018819	41.3484	12.3799	-1.73983	0.0204	12.3799	49.2985	1.99354	0.01915	41.3484	184.093	2.15453	0.01975	Zm00001d018819_P001	PF03055	PTHR10543,PTHR10543:SF49		1.13.11.51	K09840		AT1G78390.1	ATNCED9,NCED9	nine-cis-epoxycarotenoid dioxygenase 9	nine-cis-epoxycarotenoid dioxygenase	GO:0016702
Zm00001d018844	19.2286	1	-4.26518	0.00035									Zm00001d018844_P001	PF05678	PTHR33143,PTHR33143:SF9					AT1G68450.1	0	VQ motif-containing protein	VQ motif-containing protein
Zm00001d018895					49.673	7.06545	-2.81361	0.02585					Zm00001d018895_P001	PF01844	PTHR33877,PTHR33877:SF2				GO:0004519,GO:0003676	AT2G23840.1	0	HNH endonuclease	HNH endonuclease
Zm00001d018965					37.7491	177.943	2.2369	0.0055					Zm00001d018965_P001	PF00704	PTHR11177,PTHR11177:SF214		3.2.1.14	K01183	GO:0005975,GO:0004553	AT5G24090.1	ATCHIA,CHIA	chitinase A	chitinase A	GO:0005975
Zm00001d018966					119.187	899.937	2.9166	0.0009					Zm00001d018966_P001	PF00704	PTHR11177,PTHR11177:SF171		3.2.1.14	K01183	GO:0005975,GO:0004553	AT5G24090.1	ATCHIA,CHIA	chitinase A	chitinase A	GO:0005975
Zm00001d018979	16.0273	53.0312	1.72631	0.0319									Zm00001d018979_P001	PF00203	PTHR11880,PTHR11880:SF10	KOG0898		K02958	GO:0006412,GO:0005840,GO:0003735	AT5G09500.1	0	Ribosomal protein S19 family protein	Ribosomal protein S19 family protein	GO:0003723
Zm00001d019040									22.2204	9.22662	-1.26801	0.03575	Zm00001d019040_P001	PF01565,PF02913	PTHR11748,PTHR11748:SF90		1.1.99.39		GO:0055114,GO:0050660,GO:0016491,GO:0003824	AT4G36400.2	0	FAD-linked oxidases family protein	FAD-linked oxidases family protein	GO:0016491
Zm00001d019059	11.5216	49.2099	2.0946	0.0314									Zm00001d019059_P001		PTHR33880,PTHR33880:SF4					AT4G14100.1	0	transferases, transferring glycosyl groups	conserved hypothetical protein
Zm00001d019111	4.36364	17.7975	2.02807	0.0049									Zm00001d019111_P001	PF00900	PTHR13693,PTHR13693:SF2		2.3.1.50			AT4G36480.1	ATLCB1,EMB2779,FBR11,LCB1	long-chain base1	long-chain base1
Zm00001d019163					78.2923	362.733	2.21196	0.03385					Zm00001d019163_P001	PF05691	PTHR31268,PTHR31268:SF9		2.4.1.82	K06617		AT3G57520.1	AtSIP2,SIP2	seed imbibition 2	seed imbibition	GO:0003824
Zm00001d019177	5.81425	42.9258	2.88418	0.0347									Zm00001d019177_P001	PF01370	PTHR10366,PTHR10366:SF278				GO:0050662,GO:0003824	AT3G63140.1	CSP41A	chloroplast stem-loop binding protein of 41 kDa	chloroplast stem-loop binding protein of 41 kDa	GO:0003824
Zm00001d019217					35.6053	13.4853	-1.40071	0.0493					Zm00001d019217_P001	PF03109	PTHR10566,PTHR10566:SF41	KOG1235	3.6.3.46	K08869		AT5G05200.1	0	Protein kinase superfamily protein	Protein kinase superfamily protein
Zm00001d019259					9.6626	32.4061	1.74578	0.03915					Zm00001d019259_P001	PF00201	PTHR11926,PTHR11926:SF372	KOG1192	2.4.1.202		GO:0016758,GO:0008152	AT3G55700.1	0	UDP-Glycosyltransferase superfamily protein	UDP-Glycosyltransferase superfamily protein	GO:0008152
Zm00001d019279									39.7616	9.63567	-2.04492	0.0245	Zm00001d019279_P001	PF00383	PTHR11079,PTHR11079:SF90	KOG1018	3.5.4.3		GO:0008270	AT5G28050.1	0	Cytidine/deoxycytidylate deaminase family protein	Cytidine/deoxycytidylate deaminase family protein	GO:0003824
Zm00001d019312	40.5308	154.665	1.93205	0.0082	154.665	19.3817	-2.99637	0.00045					Zm00001d019312_P001	PF01419	PTHR23244,PTHR23244:SF320					AT1G19715.3	0	Mannose-binding lectin superfamily protein	Mannose-binding lectin superfamily protein	GO:0030246
Zm00001d019335					15.6957	5.81585	-1.43231	0.01035					Zm00001d019335_P001										ARM repeat superfamily protein	GO:0005488
Zm00001d019416									18.6157	1	-4.21845	0.0001	Zm00001d019416_P001		PTHR13878,PTHR13878:SF54		1.1.3.8,1.1.3.37			AT2G46760.1	0	D-arabinono-1,4-lactone oxidase family protein	D-arabinono-1,4-lactone oxidase family protein
Zm00001d019454	1	34.7404	5.11854	5e-05	34.7404	1	-5.11854	5e-05					Zm00001d019454_P001		PTHR31032,PTHR31032:SF3					AT4G22890.5	PGR5-LIKE A	PGR5-LIKE A	PGR5-LIKE A
Zm00001d019457					19.961	105.989	2.40866	0.00775					Zm00001d019457_P001	PF04535	PTHR11615,PTHR11615:SF113					AT4G15610.1	0	Uncharacterised protein family (UPF0497)	conserved hypothetical protein
Zm00001d019479	8.0284	58.9673	2.87673	0.0006	58.9673	7.00552	-3.07335	0.00045					Zm00001d019479_P001	PF00534,PF08323	PTHR12526,PTHR12526:SF346		2.4.1.242			AT1G32900.1	0	UDP-Glycosyltransferase superfamily protein	UDP-Glycosyltransferase superfamily protein	GO:0004373
Zm00001d019501	5.79475	62.1987	3.42407	0.0022	62.1987	3.80815	-4.02972	0.00055					Zm00001d019501_P002	PF13424,PF15044,PF12807	PTHR12601,PTHR12601:SF17	KOG1839				AT1G01320.2	0	Tetratricopeptide repeat (TPR)-like superfamily protein	Tetratricopeptide repeat (TPR)-like superfamily protein	GO:0005515
Zm00001d019505					14.0835	59.0358	2.06759	0.0113					Zm00001d019505_P001		PTHR19305,PTHR19305:SF11	KOG3065		K18211		AT5G61210.1	ATSNAP33,ATSNAP33B,SNAP33,SNP33	soluble N-ethylmaleimide-sensitive factor adaptor protein 33	soluble N-ethylmaleimide-sensitive factor adaptor protein
Zm00001d019518					384.405	7.8628	-5.61144	0.01985					Zm00001d019518_P001	PF02427	PTHR34549,PTHR34549:SF2			K02693	GO:0015979,GO:0009538,GO:0009522	AT2G20260.1	PSAE-2	photosystem I subunit E-2	photosystem I subunit E-2	GO:0009522
Zm00001d019560	36.2403	113.523	1.64732	0.0194									Zm00001d019560_P001	PF03330,PF01357	PTHR31692,PTHR31692:SF8					AT2G45110.1	ATEXPB4,ATHEXP BETA 1.1,EXPB4	expansin B4	expansin B4	GO:0005576
Zm00001d019573	15.7476	61.138	1.95694	0.01435	61.138	21.0159	-1.54059	0.0448					Zm00001d019573_P001	PF01985	PTHR31846,PTHR31846:SF8				GO:0003723	AT2G20020.1	ATCAF1,CAF1	RNA-binding CRS1 / YhbY (CRM) domain-containing protein	RNA-binding CRS1 / YhbY (CRM) domain-containing protein	GO:0003723
Zm00001d019605	16.6267	135.877	3.03073	0.0094	135.877	6.83549	-4.31312	0.0109					Zm00001d019605_P001	PF01010,PF00499	PTHR33269,PTHR33269:SF3				GO:0055114,GO:0008137	ATCG01080.1	0	NADH:ubiquinone/plastoquinone oxidoreductase, chain 6	NADH:ubiquinone/plastoquinone oxidoreductase, chain	GO:0008137
Zm00001d019648					33.4154	6.16492	-2.43836	0.0273					Zm00001d019648_P001	PF00076	PTHR24012	KOG0131			GO:0003676	AT4G24770.1	ATRBP31,ATRBP33,CP31,RBP31	31-kDa RNA binding protein	31-kDa RNA binding protein	GO:0003676
Zm00001d019669					34.0935	93.9667	1.46265	0.04875					Zm00001d019669_P001	PF01073	PTHR10366,PTHR10366:SF333	KOG1502	1.2.1.44	K09753	GO:0055114,GO:0016616,GO:0006694,GO:0003854	AT1G15950.1	ATCCR1,CCR1,IRX4	cinnamoyl coa reductase 1	cinnamoyl coa reductase	GO:0003824
Zm00001d019671					4.28482	16.4553	1.94125	0.03355					Zm00001d019671_P001	PF10260	PTHR13527,PTHR13527:SF0	KOG3249				AT2G35360.1	0	ubiquitin family protein	ubiquitin family protein	GO:0005515
Zm00001d019698	68.0212	19.5718	-1.79721	0.02405	19.5718	79.7393	2.02651	0.01345					Zm00001d019698_P001	PF04199	PTHR31118,PTHR31118:SF11		3.5.1.9		GO:0019441,GO:0004061	AT4G34180.1	0	Cyclase family protein	Cyclase family protein	GO:0004061
Zm00001d019706	14.0149	40.1732	1.51927	0.03605					14.0149	62.6015	2.15924	0.0069	Zm00001d019706_P001	PF05216	PTHR12841					AT2G15240.1	0	UNC-50 family protein	UNC-50 family protein
Zm00001d019922	28.9743	66.3954	1.19631	0.04815									Zm00001d019922_P001	PF09465	PTHR33432,PTHR33432:SF2					AT5G13020.1	0	Emsy N Terminus (ENT)/ plant Tudor-like domains-containing protein	Emsy N Terminus (ENT) domain-containing protein
Zm00001d019947									8.44338	19.0245	1.17196	0.031	Zm00001d019947_P001	PF07819	PTHR15495,PTHR15495:SF7		3.6.4.13		GO:0016788,GO:0006886,GO:0006505	AT3G27325.2	0	hydrolases, acting on ester bonds	hydrolases, acting on ester bonds	GO:0016788
Zm00001d019976	7.48237	24.6694	1.72116	0.03195	24.6694	6.2282	-1.98584	0.02085					Zm00001d019976_P001	PF02880,PF02879,PF02878	PTHR22573,PTHR22573:SF32	KOG1220	5.4.2.8,5.4.2.2		GO:0016868,GO:0005975	AT1G70820.1	0	phosphoglucomutase, putative / glucose phosphomutase, putative	phosphoglucomutase, putative / glucose phosphomutase, putative	GO:0005975
Zm00001d019985					5.48359	28.7098	2.38835	0.02105					Zm00001d019985_P001	PF00657	PTHR22835,PTHR22835:SF116		3.1.1.3		GO:0016788	AT5G55050.1	0	GDSL-like Lipase/Acylhydrolase superfamily protein	GDSL-like Lipase/Acylhydrolase superfamily protein	GO:0016788
Zm00001d019988	19.8901	7.44391	-1.41792	0.0431									Zm00001d019988_P001	PF01842,PF03447,PF00696,PF00742	PTHR21499,PTHR21499:SF30	KOG0455	1.1.1.3,2.7.2.4	K12524	GO:0016597,GO:0008152,GO:0055114,GO:0050661,GO:0016491,GO:0006520	AT4G19710.2	AK-HSDH,AK-HSDH II	aspartate kinase-homoserine dehydrogenase ii	aspartate kinase-homoserine dehydrogenase ii	GO:0004072
Zm00001d020002	12.5389	53.9753	2.10589	0.02995									Zm00001d020002_P001	PF00504	PTHR21649,PTHR21649:SF24				GO:0016020,GO:0009765	AT1G76570.1	0	Chlorophyll A-B binding family protein	Chlorophyll A-B binding family protein
Zm00001d020020	11.8281	33.3053	1.49354	0.0268									Zm00001d020020_P001	PF14379	PTHR31314,PTHR31314:SF11					AT2G01060.2	0	myb-like HTH transcriptional regulator family protein	myb-like HTH transcriptional regulator family protein	GO:0003677
Zm00001d020068									1	17.1477	4.09994	5e-05	Zm00001d020068_P001	PF00069,PF14953	PTHR27000,PTHR27000:SF214		2.7.11.1		GO:0006468,GO:0005524,GO:0004672	AT5G20480.1	EFR	EF-TU receptor	Leucine-rich repeat protein kinase family protein	GO:0005524
Zm00001d020108	37.7341	132.178	1.80854	0.03195	132.178	39.7746	-1.73256	0.0324					Zm00001d020108_P001		PTHR11122,PTHR11122:SF12					AT5G66530.2	0	Galactose mutarotase-like superfamily protein	Galactose mutarotase-like superfamily protein	GO:0030246
Zm00001d020134	8.09809	26.8275	1.72806	0.0173									Zm00001d020134_P002	PF14510,PF08370,PF00005,PF01061	PTHR19241,PTHR19241:SF306		3.6.3.44		GO:0016887,GO:0005524,GO:0016020	AT1G15520.1	ABCG40,ATABCG40,ATPDR12,PDR12	pleiotropic drug resistance 12	pleiotropic drug resistance	GO:0016020
Zm00001d020137	23.7482	7.62694	-1.63864	0.0478	7.62694	24.9483	1.70977	0.03815					Zm00001d020137_P001	PF03106	PTHR32096,PTHR32096:SF26				GO:0043565,GO:0006355,GO:0003700	AT4G23810.1	ATWRKY53,WRKY53	WRKY family transcription factor	WRKY family transcription factor	GO:0003700
Zm00001d020170	14.458	42.1499	1.54366	0.0346	42.1499	14.8374	-1.50629	0.0397					Zm00001d020170_P001	PF01925	PTHR14255,PTHR14255:SF1				GO:0016021	AT2G25737.1	0	Sulfite exporter TauE/SafE family protein	Sulfite exporter TauE/SafE family protein	GO:0016021
Zm00001d020332	35.1503	11.8083	-1.57374	0.04305									Zm00001d020332_P001	PF00514,PF04564	PTHR23315,PTHR23315:SF116		6.3.2.19		GO:0005515,GO:0016567,GO:0004842	AT1G10560.1	ATPUB18,PUB18	plant U-box 18	ARM repeat superfamily protein	GO:0005515
Zm00001d020340					10.3263	42.1825	2.03032	0.0188					Zm00001d020340_P001	PF00067	PTHR24298,PTHR24298:SF161	KOG0156	1.14.13.89,1.14.13.53		GO:0055114,GO:0020037,GO:0016705,GO:0005506	AT4G37370.1	CYP81D8	cytochrome P450, family 81, subfamily D, polypeptide 8	cytochrome p450 81d1	GO:0016705
Zm00001d020345	80.5471	33.068	-1.2844	0.0411									Zm00001d020345_P001	PF00860	PTHR11119,PTHR11119:SF53				GO:0055085,GO:0016020,GO:0006810,GO:0005215	AT5G62890.1	0	Xanthine/uracil permease family protein	Xanthine/uracil permease family protein	GO:0016020
Zm00001d020365									28.2722	8.50813	-1.73247	0.02695	Zm00001d020365_P001		PTHR31354,PTHR31354:SF2					AT1G70160.1	0	0	conserved hypothetical protein
Zm00001d020396									6.96256	20.1238	1.53122	0.0261	Zm00001d020396_P001	PF02358,PF00982	PTHR10788,PTHR10788:SF48	KOG1050	2.4.1.15,3.1.3.12		GO:0005992,GO:0003824	AT1G68020.2	ATTPS6,TPS6	UDP-Glycosyltransferase / trehalose-phosphatase family protein	UDP-Glycosyltransferase / trehalose-phosphatase family protein	GO:0003824
Zm00001d020400					30.3481	123.06	2.01969	0.01355					Zm00001d020400_P001	PF00107,PF08240	PTHR11695,PTHR11695:SF563	KOG0023	1.1.1.195	K00083	GO:0055114,GO:0016491,GO:0008270	AT4G37980.1	ATCAD7,CAD7,ELI3,ELI3-1	elicitor-activated gene 3-1	elicitor-activated gene 3-1	GO:0016491
Zm00001d020434	6.00603	314.123	5.70877	0.02255	314.123	13.4033	-4.55067	0.00095					Zm00001d020434_P001	PF10716	PTHR36727,PTHR36727:SF2				GO:0055114,GO:0016655	AT1G70760.1	CRR23	inorganic carbon transport protein-related	inorganic carbon transport protein-related	GO:0016655
Zm00001d020442									48.086	148.489	1.62667	0.0224	Zm00001d020442_P001										hypothetical protein
Zm00001d020492					32.7958	114.96	1.80955	0.03095	90.2254	31.9344	-1.49842	0.033	Zm00001d020492_P001	PF03106	PTHR31429,PTHR31429:SF3				GO:0043565,GO:0006355,GO:0003700	AT1G80840.1	ATWRKY40,WRKY40	WRKY DNA-binding protein 40	WRKY DNA-binding protein	GO:0003700
Zm00001d020506									28.6397	5.26266	-2.44416	0.0432	Zm00001d020506_P001		PTHR12651,PTHR12651:SF1	KOG3129		K06693		AT5G57950.1	0	26S proteasome regulatory subunit, putative	26S proteasome regulatory subunit, putative	GO:0005515
Zm00001d020510									37.9002	11.507	-1.71969	0.0498	Zm00001d020510_P001	PF05051	PTHR16719	KOG3496		K02260	GO:0016531,GO:0006825,GO:0005758,GO:0005507	AT1G53030.1	0	Cytochrome C oxidase copper chaperone (COX17)	Cytochrome C oxidase copper chaperone (COX17)	GO:0005507
Zm00001d020531	12.9667	34.3412	1.40513	0.02775									Zm00001d020531_P001	PF13632,PF14569	PTHR13301,PTHR13301:SF28		2.4.1.12	K10999		AT5G17420.1	ATCESA7,CESA7,IRX3,MUR10	Cellulose synthase family protein	Cellulose synthase family protein	GO:0016020
Zm00001d020544					10.6385	38.326	1.84902	0.0175					Zm00001d020544_P001	PF08132	PTHR35727,PTHR35727:SF2					AT5G15948.1	CPuORF10	conserved peptide upstream open reading frame 10	conserved peptide upstream open reading frame
Zm00001d020552									53.3072	140.112	1.39418	0.0307	Zm00001d020552_P001	PF00335	PTHR32191,PTHR32191:SF2	KOG3882			GO:0016021	AT2G23810.1	TET8	tetraspanin8	tetraspanin8	GO:0016021
Zm00001d020556	6.99248	35.7133	2.35258	0.04165									Zm00001d020556_P001	PF00892	PTHR31218,PTHR31218:SF60				GO:0016021,GO:0016020,GO:0022857	AT4G30420.1	0	nodulin MtN21 /EamA-like transporter family protein	nodulin MtN21 /EamA-like transporter family protein	GO:0016020
Zm00001d020557					17.002	3.95382	-2.10438	0.03105					Zm00001d020557_P001	PF04116,PF12076	PTHR11863,PTHR11863:SF46				GO:0055114,GO:0016491,GO:0006633,GO:0005506	AT5G57800.1	CER3,FLP1,WAX2,YRE	Fatty acid hydroxylase superfamily	Fatty acid hydroxylase superfamily	GO:0005506
Zm00001d020595									15.8652	39.8268	1.32787	0.0468	Zm00001d020595_P001	PF00847	PTHR31190,PTHR31190:SF8			K09286	GO:0006355,GO:0003700	AT1G72360.2	HRE1	Integrase-type DNA-binding superfamily protein	related to AP2	GO:0003677
Zm00001d020652					13.2945	54.9356	2.04692	0.02385					Zm00001d020652_P001	PF04819	PTHR16007,PTHR16007:SF29					AT1G55230.1	0	Family of unknown function (DUF716)	Family of unknown function (DUF716)
Zm00001d020680	20.2861	4.33789	-2.22542	0.0279					20.2861	5.62586	-1.85034	0.0434	Zm00001d020680_P001	PF00628	PTHR15856,PTHR15856:SF15	KOG1844			GO:0005515	AT5G22260.1	MS1	RING/FYVE/PHD zinc finger superfamily protein	RING/FYVE/PHD zinc finger superfamily protein
Zm00001d020696	159.173	54.4716	-1.54702	0.02625					159.173	40.6388	-1.96967	0.0035	Zm00001d020696_P001	PF00266	PTHR11751,PTHR11751:SF317	KOG0257				AT1G77670.1	0	Pyridoxal phosphate (PLP)-dependent transferases superfamily protein	Pyridoxal phosphate (PLP)-dependent transferases superfamily protein	GO:0003824
Zm00001d020714					17.4781	66.437	1.92644	0.00795					Zm00001d020714_P001	PF00447	PTHR10015,PTHR10015:SF166			K09419	GO:0043565,GO:0006355,GO:0005634,GO:0003700	AT4G36990.1	AT-HSFB1,ATHSF4,HSF4,HSFB1	heat shock factor 4	heat shock factor	GO:0003700
Zm00001d020717	3.4517	34.8133	3.33426	0.00745	34.8133	4.98768	-2.8032	0.00615					Zm00001d020717_P001	PF00067	PTHR24286,PTHR24286:SF60	KOG0157	1.14.13.93	K09843	GO:0055114,GO:0020037,GO:0016705,GO:0005506	AT3G19270.1	CYP707A4	cytochrome P450, family 707, subfamily A, polypeptide 4	cytochrome P450, family 707, subfamily A, polypeptide	GO:0016705
Zm00001d020827	5.84188	33.7291	2.52949	0.0057	33.7291	6.14868	-2.45565	0.00785					Zm00001d020827_P001	PF02518,PF00183	PTHR11528,PTHR11528:SF41			K09487	GO:0051082,GO:0006950,GO:0006457,GO:0005524	AT2G04030.1	AtHsp90.5,CR88,EMB1956,Hsp88.1,HSP90.5	Chaperone protein htpG family protein	Chaperone protein htpG family protein	GO:0005524
Zm00001d020850									1	91.0415	6.50845	0.0324	Zm00001d020850_P001										hypothetical protein
Zm00001d020877	14.2113	464.702	5.03119	0.00045	464.702	13.8761	-5.06564	0.00035					Zm00001d020877_P001	PF01241	PTHR34195,PTHR34195:SF1			K08905	GO:0016020,GO:0015979,GO:0009522	AT1G55670.1	PSAG	photosystem I subunit G	photosystem I subunit G	GO:0009522
Zm00001d020881	4.26976	15.0614	1.81863	0.01275									Zm00001d020881_P001	PF03106	PTHR31221,PTHR31221:SF35				GO:0043565,GO:0006355,GO:0003700	AT5G56270.1	ATWRKY2,WRKY2	WRKY DNA-binding protein 2	WRKY DNA-binding protein	GO:0003700
Zm00001d020886					11.5405	42.6277	1.88509	0.0183					Zm00001d020886_P001	PF00026	PTHR13683,PTHR13683:SF378	KOG1339	3.4.23.12		GO:0006508,GO:0004190	AT5G10770.1	0	Eukaryotic aspartyl protease family protein	Eukaryotic aspartyl protease family protein	GO:0004190
Zm00001d020910	97.4056	260.925	1.42156	0.0417					97.4056	482.311	2.30789	0.01135	Zm00001d020910_P001										hypothetical protein
Zm00001d020938					4.13148	25.0469	2.59991	0.0337					Zm00001d020938_P001	PF00170,PF14144	PTHR22952,PTHR22952:SF218				GO:0043565,GO:0006355,GO:0003700,GO:0006351	AT5G06839.3	bZIP65,TGA10	bZIP transcription factor family protein	bZIP transcription factor family protein	GO:0006351
Zm00001d020940					1	27.2541	4.7684	0.00085					Zm00001d020940_P001										hypothetical protein
Zm00001d020971	13.772	80.4387	2.54615	0.00935	80.4387	8.70044	-3.20873	0.00265					Zm00001d020971_P001	PF02410	PTHR21043,PTHR21043:SF1					AT3G12930.1	0	Lojap-related protein	Lojap-related protein
Zm00001d020984					11.9279	38.6814	1.69729	0.03205					Zm00001d020984_P001	PF12831	PTHR10961,PTHR10961:SF22	KOG2820		K00306		AT2G24580.1	0	FAD-dependent oxidoreductase family protein	FAD-dependent oxidoreductase family protein	GO:0016491
Zm00001d021060	26.0487	197.554	2.92296	0.00315	197.554	18.359	-3.42768	0.0013					Zm00001d021060_P001		PTHR36777,PTHR36777:SF1					AT4G13220.1	0	0	conserved hypothetical protein
Zm00001d021203									22.4227	5.72742	-1.969	0.0251	Zm00001d021203_P001	PF01656	PTHR10803,PTHR10803:SF3	KOG2825	3.6.3.16	K01551	GO:0016887,GO:0005524	AT1G01910.1	0	P-loop containing nucleoside triphosphate hydrolases superfamily protein	P-loop containing nucleoside triphosphate hydrolases superfamily protein	GO:0005524
Zm00001d021248									5.42666	20.3645	1.90792	0.0355	Zm00001d021248_P001	PF04970	PTHR13943,PTHR13943:SF32					AT1G01225.1	0	NC domain-containing protein-related	NC domain-containing protein-related
Zm00001d021267									15.3507	35.5965	1.21343	0.04035	Zm00001d021267_P001	PF09748	PTHR13345	KOG3046		K15151	GO:0016592,GO:0006357,GO:0001104	AT1G26665.2	0	Mediator complex, subunit Med10	Mediator complex, subunit Med10	GO:0001104
Zm00001d021282									85.0184	33.4596	-1.34535	0.0417	Zm00001d021282_P001		PTHR34566,PTHR34566:SF1					AT3G51100.1	0	0	conserved hypothetical protein
Zm00001d021295	5.57946	28.685	2.3621	0.00755	28.685	6.93195	-2.04896	0.01325					Zm00001d021295_P002	PF12697	PTHR10992,PTHR10992:SF754	KOG1454				AT4G25290.1	0	DNA photolyases;DNA photolyases	DNA photolyases;DNA photolyases
Zm00001d021310	31.5407	155.219	2.29902	0.00805	155.219	39.8143	-1.96295	0.01865					Zm00001d021310_P001	PF00121	PTHR21139,PTHR21139:SF7	KOG1643	5.3.1.1	K01803	GO:0008152,GO:0004807	AT2G21170.1	PDTPI,TIM	triosephosphate isomerase	triosephosphate isomerase	GO:0003824
Zm00001d021314									19.4159	7.66257	-1.34134	0.03595	Zm00001d021314_P001							AT3G19910.1	0	RING/U-box superfamily protein	RING/U-box superfamily protein
Zm00001d021342	17.251	6.8487	-1.33278	0.02875					17.251	6.37201	-1.43686	0.0134	Zm00001d021342_P001	PF00069	PTHR24055,PTHR24055:SF138		2.7.11.1	K08832	GO:0006468,GO:0005524,GO:0004672	AT4G35500.1	0	Protein kinase superfamily protein	Protein kinase superfamily protein	GO:0005524
Zm00001d021370	1	326.698	8.35181	5e-05	326.698	10.2483	-4.9945	0.0064					Zm00001d021370_P001	PF14159	PTHR33222,PTHR33222:SF9					AT2G46820.1	PSAP,PSI-P,PTAC8,TMP14	photosystem I P subunit	photosystem I P subunit
Zm00001d021376					28.4872	7.51309	-1.92284	0.01185					Zm00001d021376_P001	PF02536	PTHR13068,PTHR13068:SF3	KOG1267		K15032	GO:0006355,GO:0005739,GO:0003690	AT1G78930.1	0	Mitochondrial transcription termination factor family protein	Mitochondrial transcription termination factor family protein	GO:0003690
Zm00001d021385	4.24353	17.1061	2.01118	0.0266									Zm00001d021385_P001	PF00175,PF00258,PF00667	PTHR19384,PTHR19384:SF74		1.6.2.4	K00327	GO:0055114,GO:0016491,GO:0010181	AT4G30210.2	AR2,ATR2	P450 reductase 2	P450 reductase	GO:0010181
Zm00001d021395									18.3205	3.64639	-2.32892	0.01685	Zm00001d021395_P001		PTHR37392,PTHR37392:SF1								hypothetical protein
Zm00001d021410	57.5658	14.3049	-2.0087	0.0127									Zm00001d021410_P001	PF00494	PTHR31480,PTHR31480:SF6	KOG4411	2.5.1.32	K02291	GO:0016740,GO:0009058	AT5G17230.2	PSY	PHYTOENE SYNTHASE	PHYTOENE SYNTHASE	GO:0016765
Zm00001d021414	25.3518	1	-4.66402	5e-05									Zm00001d021414_P001	PF13639	PTHR14155,PTHR14155:SF162	KOG1493			GO:0008270,GO:0005515	AT1G20823.1	0	RING/U-box superfamily protein	RING/U-box superfamily protein
Zm00001d021433					222.326	83.9298	-1.40542	0.03485					Zm00001d021433_P001	PF00505	PTHR13711,PTHR13711:SF218	KOG0381				AT1G20696.3	HMGB3,NFD03,NFD3	high mobility group B3	high mobility group B4
Zm00001d021435	47.0571	2713.83	5.84977	0.00635	2713.83	100.081	-4.76109	0.01775					Zm00001d021435_P001	PF00504	PTHR21649,PTHR21649:SF20			K08912	GO:0016020,GO:0009765	AT2G34420.1	LHB1B2,LHCB1.5	photosystem II light harvesting complex gene B1B2	photosystem II light harvesting complex gene B1B2
Zm00001d021447					20.8814	6.19765	-1.75242	0.045					Zm00001d021447_P001	PF01476	PTHR33734,PTHR33734:SF5					AT2G17120.1	LYM2	lysm domain GPI-anchored protein 2 precursor	lysm domain GPI-anchored protein 2 precursor
Zm00001d021461									23.5176	8.853	-1.4095	0.0467	Zm00001d021461_P001	PF00999	PTHR32468,PTHR32468:SF19				GO:0055085,GO:0016021,GO:0015299,GO:0006812	AT1G79400.1	ATCHX2,CHX2	cation/H+ exchanger 2	cation/H+ exchanger	GO:0006812
Zm00001d021566	8.20355	35.2359	2.10273	0.0082									Zm00001d021566_P002	PF11721	PTHR27003,PTHR27003:SF93		2.7.11.1			AT1G28340.1	AtRLP4,RLP4	receptor like protein 4	receptor like protein	GO:0005515
Zm00001d021620	8.70198	312.997	5.16866	0.0005	312.997	15.7922	-4.30886	0.0004					Zm00001d021620_P001	PF00231	PTHR11693,PTHR11693:SF21	KOG1531	3.6.3.14	K02115	GO:0046961,GO:0046933,GO:0045261,GO:0015986	AT4G04640.1	ATPC1	ATPase, F1 complex, gamma subunit protein	ATPase, F1 complex, gamma subunit protein	GO:0015986
Zm00001d021653	9.23638	133	3.84796	0.0004	133	15.843	-3.06952	0.00255					Zm00001d021653_P001	PF03151	PTHR11132,PTHR11132:SF99	KOG1441		K15283		AT1G61800.1	ATGPT2,GPT2	glucose-6-phosphate/phosphate translocator 2	glucose-6-phosphate/phosphate translocator	GO:0016021
Zm00001d021659									9.89744	23.971	1.27617	0.03525	Zm00001d021659_P001	PF00566	PTHR22957,PTHR22957:SF272	KOG2197				AT4G27100.1	0	Ypt/Rab-GAP domain of gyp1p superfamily protein	Ypt/Rab-GAP domain of gyp1p superfamily protein
Zm00001d021662									4.07934	15.6831	1.9428	0.02515	Zm00001d021662_P001	PF13962,PF13857,PF12796	PTHR24177,PTHR24177:SF58	KOG4412				AT4G03500.1	0	Ankyrin repeat family protein	Ankyrin repeat family protein	GO:0005515
Zm00001d021702	6.78208	26.9074	1.98821	0.01205	26.9074	8.08301	-1.73504	0.0288					Zm00001d021702_P001	PF01373	PTHR31352,PTHR31352:SF11		3.2.1.2		GO:0016161,GO:0000272	AT4G15210.1	AT-BETA-AMY,ATBETA-AMY,BAM5,BMY1,RAM1	beta-amylase 5	beta-amylase	GO:0000272
Zm00001d021703	6.94836	187.653	4.75525	0.01505	187.653	9.68364	-4.27637	0.0052					Zm00001d021703_P001	PF05757	PTHR33399,PTHR33399:SF3			K08901	GO:0019898,GO:0015979,GO:0009654,GO:0009523,GO:0005509	AT4G05180.1	PSBQ,PSBQ-2,PSII-Q	photosystem II subunit Q-2	photosystem II subunit Q-2	GO:0005509
Zm00001d021736	4.67758	29.6659	2.66497	0.00565									Zm00001d021736_P001	PF03552	PTHR13301,PTHR13301:SF44		2.4.2.24		GO:0030244,GO:0016760,GO:0016020	AT3G03050.1	ATCSLD3,CSLD3,KJK	cellulose synthase-like D3	cellulose synthase-like D3	GO:0016020
Zm00001d021739	8.16271	33.1842	2.02338	0.0311									Zm00001d021739_P001	PF04749	PTHR15907,PTHR15907:SF36					AT1G11380.1	0	PLAC8 family protein	PLAC8 family protein
Zm00001d021755					27.876	6.22724	-2.16236	0.0414					Zm00001d021755_P001	PF00201	PTHR11926,PTHR11926:SF337	KOG1192			GO:0016758,GO:0008152	AT3G16520.3	UGT88A1	UDP-glucosyl transferase 88A1	UDP-glucosyl transferase 72B3	GO:0008152
Zm00001d021757					9.33584	40.5924	2.12036	0.0136					Zm00001d021757_P001	PF00201	PTHR11926,PTHR11926:SF368	KOG1192			GO:0016758,GO:0008152	AT3G16520.3	UGT88A1	UDP-glucosyl transferase 88A1	UDP-Glycosyltransferase superfamily protein	GO:0008152
Zm00001d021763	15.5717	584.293	5.22969	0.00045	584.293	20.5448	-4.82985	0.0008					Zm00001d021763_P001	PF00504	PTHR21649,PTHR21649:SF6			K08915	GO:0016020,GO:0009765	AT3G08940.2	LHCB4.2	light harvesting complex photosystem II	light harvesting complex photosystem II
Zm00001d021764	12.2857	97.4999	2.98842	0.0007	97.4999	14.3714	-2.7622	0.00095					Zm00001d021764_P001	PF11264	PTHR34793,PTHR34793:SF1				GO:0015979,GO:0010207	AT2G20890.1	PSB29,THF1	photosystem II reaction center PSB29 protein	photosystem II reaction center PSB29 protein	GO:0010207
Zm00001d021784	37.1623	634.673	4.0941	0.00205	634.673	48.6269	-3.70619	0.00365					Zm00001d021784_P001	PF00504	PTHR21649,PTHR21649:SF11			K08914	GO:0016020,GO:0009765	AT5G54270.1	LHCB3,LHCB3*1	light-harvesting chlorophyll B-binding protein 3	light-harvesting chlorophyll B-binding protein
Zm00001d021804	17.3545	2.18358	-2.99054	0.0346									Zm00001d021804_P001	PF00070	PTHR22912	KOG2495	1.6.5.9	K17871	GO:0055114,GO:0016491	AT2G29990.1	NDA2	alternative NAD(P)H dehydrogenase 2	alternative NAD(P)H dehydrogenase	GO:0016491
Zm00001d021818					2.00742	12.6676	2.65772	0.04585					Zm00001d021818_P001	PF02365	PTHR31719,PTHR31719:SF29				GO:0006355,GO:0003677	AT3G15510.1	ANAC056,ATNAC2,NAC2,NARS1	NAC domain containing protein 2	NAC domain containing protein	GO:0003677
Zm00001d021836					46.3802	147.033	1.66456	0.02005					Zm00001d021836_P001	PF08263,PF00560	PTHR27000,PTHR27000:SF129				GO:0005515	AT5G06860.1	ATPGIP1,PGIP1	polygalacturonase inhibiting protein 1	polygalacturonase inhibiting protein	GO:0005515
Zm00001d021850	38.9582	147.318	1.91894	0.01445									Zm00001d021850_P001	PF02298	PTHR33021,PTHR33021:SF21				GO:0009055	AT5G26330.1	0	Cupredoxin superfamily protein	Cupredoxin superfamily protein	GO:0009055
Zm00001d021854									24.0764	1	-4.58955	0.001	Zm00001d021854_P001		PTHR31960,PTHR31960:SF8					AT5G52120.1	AtPP2-A14,PP2-A14	phloem protein 2-A14	phloem protein 2-A14	GO:0005515
Zm00001d021861									6.87364	20.7038	1.59075	0.02235	Zm00001d021861_P001	PF09335	PTHR10281,PTHR10281:SF44	KOG1109				AT4G14950.1	0	SNARE associated Golgi protein family	SNARE associated Golgi protein family
Zm00001d021875	8.78802	27.6195	1.65208	0.0382									Zm00001d021875_P001		PTHR13902,PTHR13902:SF21		2.7.11.1	K08867		AT3G04910.1	ATWNK1,WNK1,ZIK4	with no lysine (K) kinase 1	with no lysine (K) kinase	GO:0004672
Zm00001d021879	9.92175	31.7986	1.6803	0.0449									Zm00001d021879_P001	PF14365,PF03080	PTHR31589,PTHR31589:SF24					AT3G13510.1	0	Protein of Unknown Function (DUF239)	Protein of Unknown Function (DUF239)
Zm00001d021881					65.0613	17.9678	-1.85638	0.02815					Zm00001d021881_P001	PF10615,PF01243	PTHR13343,PTHR13343:SF4	KOG3374			GO:0055114,GO:0010181,GO:0004733	AT3G03890.1	0	FMN binding	FMN binding	GO:0048037
Zm00001d021901					8.00717	68.6076	3.099	0.0475					Zm00001d021901_P001	PF00314	PTHR31048,PTHR31048:SF6					AT4G11650.1	ATOSM34,OSM34	osmotin 34	osmotin
Zm00001d021906	16.8724	544.723	5.01278	0.0027	544.723	22.8214	-4.57706	0.00475					Zm00001d021906_P001	PF00504	PTHR21649,PTHR21649:SF13			K08908	GO:0016020,GO:0009765	AT3G61470.1	LHCA2	photosystem I light harvesting complex gene 2	photosystem I light harvesting complex gene
Zm00001d021950									27.0478	9.4326	-1.51978	0.0328	Zm00001d021950_P001	PF00076	PTHR24012,PTHR24012:SF332	KOG4205		K14411	GO:0003676	AT3G07810.1	0	RNA-binding (RRM/RBD/RNP motifs) family protein	RNA-binding (RRM/RBD/RNP motifs) family protein	GO:0003676
Zm00001d021951					30.6686	8.99058	-1.77027	0.0331					Zm00001d021951_P001	PF00514	PTHR23315,PTHR23315:SF129		6.3.2.19		GO:0005515	AT4G16490.1	0	ARM repeat superfamily protein	ARM repeat superfamily protein	GO:0005515
Zm00001d021962	3.04287	17.7603	2.54516	0.02045									Zm00001d021962_P001	PF07973,PF03129,PF00587	PTHR11451,PTHR11451:SF32	KOG1637	6.1.1.3	K01868	GO:0043039,GO:0016876,GO:0005524,GO:0006418,GO:0004812,GO:0000166	AT2G04842.1	EMB2761	threonyl-tRNA synthetase, putative / threonine--tRNA ligase, putative	threonyl-tRNA synthetase, putative / threonine--tRNA ligase, putative	GO:0000166
Zm00001d021973	18.7168	4.84974	-1.94836	0.03915									Zm00001d021973_P001	PF03514	PTHR31636,PTHR31636:SF9				GO:0048366,GO:0043565,GO:0009956,GO:0008356,GO:0005634,GO:0003700	AT4G37650.1	SGR7,SHR	GRAS family transcription factor	GRAS family transcription factor
Zm00001d021985	19.5848	6.19989	-1.65942	0.03565									Zm00001d021985_P001	PF02181	PTHR23213,PTHR23213:SF257					AT5G67470.1	ATFH6,FH6	formin homolog 6	formin homolog
Zm00001d022000									28.5281	69.5695	1.28607	0.0449	Zm00001d022000_P001										Ankyrin repeat family protein
Zm00001d022023									1	56.6708	5.82453	0.0095	Zm00001d022023_P001										hypothetical protein
Zm00001d022031	28.174	6.89914	-2.02987	0.0214					28.174	7.17051	-1.97421	0.0177	Zm00001d022031_P001	PF02996	PTHR13345,PTHR13345:SF4	KOG3047				AT1G26660.1	0	Prefoldin chaperone subunit family protein	hypothetical protein
Zm00001d022040					12.0646	3.91338	-1.62429	0.0172	4.99104	16.0129	1.68182	0.01935	Zm00001d022040_P002	PF10409,PF02181	PTHR23213,PTHR23213:SF210	KOG2283		K02184	GO:0045010,GO:0005884	AT5G07740.1	0	actin binding	actin binding
Zm00001d022059	7.52717	35.8931	2.25353	0.0419									Zm00001d022059_P001	PF07983	PTHR32227,PTHR32227:SF83					AT1G18650.1	PDCB3	plasmodesmata callose-binding protein 3	plasmodesmata callose-binding protein
Zm00001d022060	5.95306	23.9756	2.00986	0.04025	23.9756	5.23485	-2.19535	0.0489					Zm00001d022060_P001	PF01370	PTHR10366,PTHR10366:SF458	KOG1502	1.3.1.77		GO:0050662,GO:0003824	AT4G27250.1	0	NAD(P)-binding Rossmann-fold superfamily protein	NAD(P)-binding Rossmann-fold superfamily protein	GO:0003824
Zm00001d022085					71.5948	24.8945	-1.52403	0.03165					Zm00001d022085_P001	PF03214	PTHR31682,PTHR31682:SF5		5.4.99.30	K13379	GO:0030244,GO:0016866	AT3G08900.1	RGP,RGP3	reversibly glycosylated polypeptide 3	reversibly glycosylated polypeptide	GO:0016866
Zm00001d022107	10.5805	191.128	4.17505	0.0013	191.128	8.60643	-4.47298	0.0038					Zm00001d022107_P001	PF11210	PTHR36341,PTHR36341:SF2					AT2G04039.1	0	0	DUF2996 domain containing protein
Zm00001d022166	5.07382	30.34	2.58008	0.0117	30.34	7.85183	-1.95012	0.0405					Zm00001d022166_P001	PF06293	PTHR24349,PTHR24349:SF115	KOG0032	2.7.11.1		GO:0016773,GO:0016020,GO:0005524	AT3G50530.1	CRK	CDPK-related kinase	CDPK-related kinase	GO:0005524
Zm00001d022200					34.6944	11.7616	-1.56062	0.04675					Zm00001d022200_P001	PF00226	PTHR24078					AT1G77930.2	0	Chaperone DnaJ-domain superfamily protein	Chaperone DnaJ-domain superfamily protein
Zm00001d022201	7.88125	20.1872	1.35694	0.03615									Zm00001d022201_P001	PF00560,PF00069	PTHR27000,PTHR27000:SF179		2.7.11.1		GO:0005515,GO:0006468,GO:0005524,GO:0004672	AT5G10020.1	0	Leucine-rich receptor-like protein kinase family protein	Leucine-rich receptor-like protein kinase family protein	GO:0005515
Zm00001d022237	6.92158	75.8145	3.4533	0.0219	75.8145	7.42223	-3.35255	0.01745					Zm00001d022237_P001	PF00076	PTHR24012	KOG0131		K11294	GO:0003676	AT3G53460.3	CP29	chloroplast RNA-binding protein 29	chloroplast RNA-binding protein	GO:0003676
Zm00001d022270	203.78	32.2944	-2.65765	0.018									Zm00001d022270_P001	PF03018	PTHR21495,PTHR21495:SF40					AT4G23690.1	0	Disease resistance-responsive (dirigent-like protein) family protein	Disease resistance-responsive (dirigent-like protein) family protein
Zm00001d022274	14.8017	141.899	3.26103	0.0009	141.899	11.4054	-3.63708	0.00055					Zm00001d022274_P001	PF02518,PF10436	PTHR11947,PTHR11947:SF24	KOG0787	2.7.11.2	K00898		AT3G06483.1	ATPDHK,PDK	pyruvate dehydrogenase kinase	pyruvate dehydrogenase kinase	GO:0016310
Zm00001d022277					6.00836	40.0626	2.73721	0.0048					Zm00001d022277_P001	PF07676	PTHR32161,PTHR32161:SF9					AT4G01870.1	0	tolB protein-related	tolB protein-related
Zm00001d022373					28.1961	7.78267	-1.85716	0.04145					Zm00001d022373_P001		PTHR12176,PTHR12176:SF14		3.4.24.71			AT3G60910.1	0	S-adenosyl-L-methionine-dependent methyltransferases superfamily protein	S-adenosyl-L-methionine-dependent methyltransferases superfamily protein
Zm00001d022381	6.68578	34.4273	2.36438	0.00105	34.4273	10.2132	-1.75312	0.01455					Zm00001d022381_P001		PTHR16295,PTHR16295:SF18					AT1G09920.1	0	TRAF-type zinc finger-related	NADPH-dependent thioredoxin reductase C	GO:0045454
Zm00001d022387					15.1343	5.01725	-1.59286	0.00645					Zm00001d022387_P001	PF00620	PTHR23176,PTHR23176:SF44				GO:0007165	AT5G19390.1	0	Rho GTPase activation protein (RhoGAP) with PH domain	Rho GTPase activation protein (RhoGAP) with PH domain	GO:0007165
Zm00001d022406	4.13439	16.7417	2.0177	0.0173									Zm00001d022406_P001	PF00153	PTHR24089,PTHR24089:SF359	KOG0752		K14684		AT3G20240.1	0	Mitochondrial substrate carrier family protein	Mitochondrial substrate carrier family protein	GO:0055085
Zm00001d022453	69.7828	4.88278	-3.8371	0.00945	4.88278	35.816	2.87483	0.02445	69.7828	24.406	-1.51563	0.0239	Zm00001d022453_P001	PF00141	PTHR31388,PTHR31388:SF36		1.11.1.7	K00430	GO:0055114,GO:0020037,GO:0006979,GO:0004601	AT5G05340.1	0	Peroxidase superfamily protein	Peroxidase superfamily protein	GO:0004601
Zm00001d022504	2.36091	22.2663	3.23745	0.01555	22.2663	7.30802	-1.60731	0.04095					Zm00001d022504_P001	PF00999	PTHR10110,PTHR10110:SF117				GO:0055085,GO:0016021,GO:0015299,GO:0006812	AT3G05030.1	ATNHX2,NHX2	sodium hydrogen exchanger 2	sodium hydrogen exchanger	GO:0006814
Zm00001d022592									26.679	76.9875	1.52892	0.02125	Zm00001d022592_P001	PF02458	PTHR31642,PTHR31642:SF45		2.3.1.138		GO:0016747	AT5G48930.1	HCT	hydroxycinnamoyl-CoA shikimate/quinate hydroxycinnamoyl transferase	hydroxycinnamoyl-CoA shikimate/quinate hydroxycinnamoyl transferase	GO:0016747
Zm00001d022599	5.46148	18.2678	1.74194	0.0217									Zm00001d022599_P001	PF12854,PF13812,PF01535,PF13041	PTHR24015,PTHR24015:SF659					AT1G74850.1	PTAC2	plastid transcriptionally active 2	plastid transcriptionally active	GO:0005515
Zm00001d022621	31.6465	8.11197	-1.96392	0.0023	8.11197	29.0271	1.83928	0.0139	31.6465	7.99575	-1.98474	0.00205	Zm00001d022621_P001		PTHR23421,PTHR23421:SF76		3.2.1.23		GO:0005975,GO:0004553	AT4G38590.1	BGAL14	beta-galactosidase 14	beta-galactosidase	GO:0030246
Zm00001d022630	5.53642	126.351	4.51234	0.01315									Zm00001d022630_P001	PF00445	PTHR11240,PTHR11240:SF23	KOG1642	3.1.27.1	K01166	GO:0033897,GO:0003723	AT1G14220.1	0	Ribonuclease T2 family protein	Ribonuclease T2 family protein	GO:0003723
Zm00001d023213					9.64889	45.1211	2.22537	0.0086					Zm00001d023213_P001	PF00067	PTHR24298,PTHR24298:SF152	KOG0156			GO:0055114,GO:0020037,GO:0016705,GO:0005506	AT1G64940.1	CYP89A6	cytochrome P450, family 87, subfamily A, polypeptide 6	cytochrome P450, family 89, subfamily A, polypeptide	GO:0005506
Zm00001d023265	1.67449	30.9987	4.21041	5e-05	30.9987	8.37657	-1.88778	0.0203					Zm00001d023265_P002	PF00931	PTHR23155,PTHR23155:SF541	KOG4658			GO:0043531	AT1G58602.1	0	LRR and NB-ARC domains-containing disease resistance protein	NB-ARC domain-containing disease resistance protein	GO:0043531
Zm00001d023267									2.82312	19.1541	2.76229	0.0064	Zm00001d023267_P001	PF00931	PTHR23155,PTHR23155:SF541	KOG4658			GO:0043531	AT5G43470.2	HRT,RCY1,RPP8	Disease resistance protein (CC-NBS-LRR class) family	Disease resistance protein (CC-NBS-LRR class) family	GO:0043531
Zm00001d023295	47.0772	1	-5.55696	0.0124					47.0772	1	-5.55696	0.0124	Zm00001d023295_P001	PF00249	PTHR12802,PTHR12802:SF50					AT3G09600.2	0	Homeodomain-like superfamily protein	Homeodomain-like superfamily protein	GO:0003677
Zm00001d023314	11.0337	72.0795	2.70767	0.00165	72.0795	21.6847	-1.73291	0.0313					Zm00001d023314_P001	PF03000	PTHR32370,PTHR32370:SF17				GO:0009638,GO:0004871	AT2G30520.1	RPT2	Phototropic-responsive NPH3 family protein	Phototropic-responsive NPH3 family protein	GO:0005515
Zm00001d023344	0.368689	26.1858	6.15024	0.03005									Zm00001d023344_P001	PF00234	PTHR33076,PTHR33076:SF3					AT2G14170.1	ALDH6B2	aldehyde dehydrogenase 6B2	PIF1 helicase	GO:0006869
Zm00001d023376					548.541	119.513	-2.19843	0.0266					Zm00001d023376_P001										Aluminium induced protein with YGL and LRDR motifs
Zm00001d023395	24.1431	153.296	2.66664	0.00415	153.296	47.4311	-1.69241	0.028					Zm00001d023395_P001	PF07876	PTHR33178,PTHR33178:SF4					AT5G22580.1	0	Stress responsive A/B Barrel Domain	Stress responsive A/B Barrel Domain
Zm00001d023400	30.8853	10.8747	-1.50595	0.04535									Zm00001d023400_P001	PF00067	PTHR24296,PTHR24296:SF38				GO:0055114,GO:0020037,GO:0016705,GO:0005506	AT2G27690.1	CYP94C1	cytochrome P450, family 94, subfamily C, polypeptide 1	cytochrome P450, family 94, subfamily C, polypeptide	GO:0005506
Zm00001d023426	12.9751	262.506	4.33854	0.0029	262.506	12.4875	-4.39379	0.0028					Zm00001d023426_P001	PF10218	PTHR13481	KOG3136				AT3G59390.1	0	0	conserved hypothetical protein
Zm00001d023494					26.4877	11.1737	-1.24522	0.04505					Zm00001d023494_P001		PTHR33304,PTHR33304:SF2					AT1G43770.2	0	RING/FYVE/PHD zinc finger superfamily protein	RING/FYVE/PHD zinc finger superfamily protein
Zm00001d023516	61.9526	2083.1	5.07142	0.0006	2083.1	89.806	-4.53577	0.00095					Zm00001d023516_P001	PF01419	PTHR23244,PTHR23244:SF320					AT1G73040.1	0	Mannose-binding lectin superfamily protein	Mannose-binding lectin superfamily protein	GO:0030246
Zm00001d023529									71.1703	182.524	1.35874	0.0371	Zm00001d023529_P001	PF02496	PTHR33801,PTHR33801:SF7				GO:0006950				ABA/WDS induced protein domain containing protein	GO:0006950
Zm00001d023536	5.31118	87.5986	4.0438	0.00065	87.5986	6.56545	-3.73794	0.0006					Zm00001d023536_P001	PF01078	PTHR32039,PTHR32039:SF9		6.6.1.1	K03405	GO:0016851,GO:0015995,GO:0015979	AT5G45930.1	CHL I2,CHLI-2,CHLI2	magnesium chelatase i2	magnesium chelatase i2	GO:0005524
Zm00001d023559	16.711	702.113	5.39284	0.00115	702.113	35.4745	-4.30685	0.00415					Zm00001d023559_P001	PF00274	PTHR11627,PTHR11627:SF15		4.1.2.13	K01623	GO:0006096,GO:0004332	AT4G38970.1	FBA2	fructose-bisphosphate aldolase 2	fructose-bisphosphate aldolase	GO:0003824
Zm00001d023564									13.101	2.30785	-2.50506	0.02695	Zm00001d023564_P001	PF12627,PF01743	PTHR13734,PTHR13734:SF5	KOG2159	2.7.7.72		GO:0016779,GO:0006396,GO:0003723	AT1G22660.1	0	Polynucleotide adenylyltransferase family protein	Polynucleotide adenylyltransferase family protein	GO:0003723
Zm00001d023673	26.9808	126.873	2.23339	0.0109	126.873	13.5046	-3.23187	0.0006					Zm00001d023673_P001	PF03083	PTHR10791,PTHR10791:SF56	KOG1623		K15382		AT5G50800.1	0	Nodulin MtN3 family protein	Nodulin MtN3 family protein	GO:0016021
Zm00001d023677									136.113	44.7314	-1.60545	0.02115	Zm00001d023677_P001	PF03083	PTHR10791,PTHR10791:SF56	KOG1623		K15382		AT5G50800.1	0	Nodulin MtN3 family protein	Nodulin MtN3 family protein	GO:0016021
Zm00001d023698	8.20263	23.9268	1.54447	0.0387									Zm00001d023698_P001	PF00459	PTHR20854,PTHR20854:SF34		3.1.3.7		GO:0046854	AT5G63980.1	ALX8,ATSAL1,FRY1,HOS2,RON1,SAL1	Inositol monophosphatase family protein	Inositol monophosphatase family protein	GO:0046854
Zm00001d023699	1	309.289	8.27281	5e-05	309.289	5.03741	-5.94013	0.03835					Zm00001d023699_P001	PF01597	PTHR11715,PTHR11715:SF1	KOG3373		K02437		AT2G35370.1	GDCH	glycine decarboxylase complex H	glycine decarboxylase complex H	GO:0005960
Zm00001d023707	16.3347	384.346	4.5564	0.00075	384.346	14.0527	-4.77349	0.0022					Zm00001d023707_P001	PF13098	PTHR10438,PTHR10438:SF290	KOG0910	1.8.1.8		GO:0045454,GO:0015035,GO:0006662	AT3G15360.1	ATHM4,ATM4,TRX-M4	thioredoxin M-type 4	Thioredoxin superfamily protein	GO:0045454
Zm00001d023735	32.9355	89.562	1.44325	0.04625	89.562	27.9335	-1.68089	0.0213					Zm00001d023735_P001		PTHR33403,PTHR33403:SF1					AT1G69230.1	SP1L2	SPIRAL1-like2	SPIRAL1-like2
Zm00001d023746					1	35.8577	5.16421	0.00295					Zm00001d023746_P001										hypothetical protein
Zm00001d023757	1	42.7566	5.41808	5e-05	42.7566	3.7588	-3.5078	0.03105					Zm00001d023757_P001	PF00226						AT5G21430.1	0	Chaperone DnaJ-domain superfamily protein	Chaperone DnaJ-domain superfamily protein
Zm00001d023768					103.837	397.398	1.93626	0.0316					Zm00001d023768_P001	PF11960,PF00487	PTHR32100,PTHR32100:SF13			K10256	GO:0055114,GO:0016717,GO:0006629	AT3G12120.2	FAD2	fatty acid desaturase 2	fatty acid desaturase	GO:0006629
Zm00001d023769									82.6794	240.782	1.54212	0.03815	Zm00001d023769_P001	PF11960,PF00487	PTHR32100,PTHR32100:SF13			K10256	GO:0055114,GO:0016717,GO:0006629	AT3G12120.1	FAD2	fatty acid desaturase 2	fatty acid desaturase	GO:0006629
Zm00001d023779					10.1565	61.9393	2.60846	0.00305					Zm00001d023779_P001	PF00378	PTHR11941,PTHR11941:SF81	KOG1684	3.1.2.4	K05605	GO:0008152,GO:0003824	AT5G65940.1	CHY1	beta-hydroxyisobutyryl-CoA hydrolase 1	beta-hydroxyisobutyryl-CoA hydrolase	GO:0003860
Zm00001d023792					20.9899	5.05208	-2.05474	0.00655					Zm00001d023792_P001	PF00686,PF01326	PTHR22931,PTHR22931:SF2		2.7.9.5	K15535	GO:2001070,GO:0016310,GO:0016301,GO:0005524	AT5G26570.1	ATGWD3,OK1,PWD	catalytics;carbohydrate kinases;phosphoglucan, water dikinases	catalytics;carbohydrate kinases;phosphoglucan, water dikinases	GO:2001070
Zm00001d023811					13.1933	60.9075	2.20682	0.027					Zm00001d023811_P001	PF00407	PTHR31213,PTHR31213:SF10				GO:0009607,GO:0006952				Pathogenesis-related protein Bet v I family domain containing protein	GO:0006952
Zm00001d023929	43.5096	311.85	2.84145	0.01115	311.85	36.5088	-3.09453	0.0068					Zm00001d023929_P001	PF03600	PTHR10283,PTHR10283:SF76				GO:0055085,GO:0016021	AT5G12860.1	DiT1	dicarboxylate transporter 1	dicarboxylate transporter	GO:0005215
Zm00001d023984	3.50032	103.649	4.88807	0.01465									Zm00001d023984_P001	PF00657	PTHR22835,PTHR22835:SF190		3.1.1.3		GO:0016788	AT1G33811.1	0	GDSL-like Lipase/Acylhydrolase superfamily protein	GDSL-like Lipase/Acylhydrolase superfamily protein	GO:0016788
Zm00001d024000	2.33455	75.3311	5.01203	0.0019	75.3311	1	-6.23517	5e-05					Zm00001d024000_P001	PF00232	PTHR10353,PTHR10353:SF37	KOG0626	3.2.1.182,3.2.1.21		GO:0005975,GO:0004553	AT5G44640.1	BGLU13	beta glucosidase 13	beta glucosidase	GO:0004553
Zm00001d024008	13.1669	1	-3.71884	5e-05					13.1669	1	-3.71884	5e-05	Zm00001d024008_P001	PF02309	PTHR31734,PTHR31734:SF16			K14484	GO:0006355,GO:0005634	AT2G22670.4	IAA8	indoleacetic acid-induced protein 8	indoleacetic acid-induced protein	GO:0005515
Zm00001d024009	13.1827	78.2263	2.569	0.00315	78.2263	14.8529	-2.39691	0.0049					Zm00001d024009_P001	PF02151,PF07728,PF10431,PF00004,PF02861	PTHR11638,PTHR11638:SF96			K03696	GO:0005515,GO:0016887,GO:0005524,GO:0019538	AT5G50920.1	ATHSP93-V,CLPC,CLPC1,DCA1,HSP93-V	CLPC homologue 1	CLPC homologue	GO:0005515
Zm00001d024148	5.22751	151.217	4.85435	0.0007	151.217	3.7707	-5.32564	0.00465					Zm00001d024148_P001		PTHR37698,PTHR37698:SF1					AT1G15980.1	NDF1,NDH48	NDH-dependent cyclic electron flow 1	NDH-dependent cyclic electron flow
Zm00001d024160					16.2456	47.6499	1.55242	0.0281					Zm00001d024160_P001	PF00170,PF14144	PTHR22952,PTHR22952:SF160			K14431	GO:0043565,GO:0006355,GO:0003700,GO:0006351	AT1G77920.1	0	bZIP transcription factor family protein	bZIP transcription factor family protein	GO:0003700
Zm00001d024198					1	28.9293	4.85446	0.0001					Zm00001d024198_P001		PTHR33228,PTHR33228:SF8					AT2G24762.1	AtGDU4,GDU4	glutamine dumper 4	glutamine dumper
Zm00001d024210									7.70571	29.7688	1.9498	0.01895	Zm00001d024210_P001	PF01397,PF03936	PTHR31225,PTHR31225:SF7		5.5.1.17,4.2.3.55		GO:0016829,GO:0010333,GO:0008152,GO:0000287	AT1G70080.1	0	Terpenoid cyclases/Protein prenyltransferases superfamily protein	Terpenoid cyclases/Protein prenyltransferases superfamily protein	GO:0008152
Zm00001d024248	6.67751	24.1613	1.85532	0.02145	24.1613	3.34185	-2.85398	0.00255					Zm00001d024248_P001	PF01535,PF13041	PTHR24015,PTHR24015:SF722					AT3G59040.2	0	Tetratricopeptide repeat (TPR)-like superfamily protein	Tetratricopeptide repeat (TPR)-like superfamily protein	GO:0005515
Zm00001d024281	55.246	203.931	1.88414	0.03605	203.931	55.0336	-1.88969	0.0378					Zm00001d024281_P001	PF13450	PTHR10742,PTHR10742:SF288	KOG0029	1.5.3.14,1.5.3.15	K13366		AT5G13700.1	APAO,ATPAO1,PAO1	polyamine oxidase 1	polyamine oxidase	GO:0016491
Zm00001d024302	11.1814	252.017	4.49434	0.0026									Zm00001d024302_P001	PF00304	PTHR33147,PTHR33147:SF12					AT5G63660.1	LCR74,PDF2.5	Scorpion toxin-like knottin superfamily protein	Scorpion toxin-like knottin superfamily protein	GO:0006952
Zm00001d024314	8.70686	274.755	4.97985	0.0002	274.755	12.1575	-4.49823	0.0004					Zm00001d024314_P001	PF00107,PF08240	PTHR11695,PTHR11695:SF497	KOG0023	1.1.1.195	K00083	GO:0055114,GO:0016491,GO:0008270	AT4G37970.1	ATCAD6,CAD6	cinnamyl alcohol dehydrogenase 6	elicitor-activated gene 3-2	GO:0055114
Zm00001d024430	10.6588	27.6893	1.37728	0.0282									Zm00001d024430_P001	PF00560,PF00069	PTHR27001,PTHR27001:SF224	KOG1187	2.7.11.1		GO:0005515,GO:0006468,GO:0005524,GO:0004672	AT1G34210.1	ATSERK2,SERK2	somatic embryogenesis receptor-like kinase 2	somatic embryogenesis receptor-like kinase	GO:0005524
Zm00001d024462									17.5517	5.27594	-1.73411	0.04645	Zm00001d024462_P001	PF06881	PTHR15141,PTHR15141:SF53			K15077	GO:0016021,GO:0006355,GO:0005634	AT2G42780.1	0	0	RNA polymerase II transcription factor SIII (Elongin) subunit A domain containing protein	GO:0005634
Zm00001d024464	13.0076	1	-3.70128	0.0054									Zm00001d024464_P001		PTHR12725,PTHR12725:SF55					AT1G14310.1	0	Haloacid dehalogenase-like hydrolase (HAD) superfamily protein	Haloacid dehalogenase-like hydrolase (HAD) superfamily protein	GO:0008152
Zm00001d024493									28.4629	8.54457	-1.736	0.02275	Zm00001d024493_P001	PF10458,PF08264,PF00133	PTHR11946,PTHR11946:SF5		6.1.1.9		GO:0006438,GO:0005737,GO:0005524,GO:0004832,GO:0000166,GO:0006418,GO:0004812	AT1G14610.1	TWN2,VALRS	valyl-tRNA synthetase / valine--tRNA ligase (VALRS)	valyl-tRNA synthetase / valine--tRNA ligase (VALRS)	GO:0000166
Zm00001d024519	9.18947	71.447	2.95882	0.002									Zm00001d024519_P001		PTHR17130,PTHR17130:SF22					AT5G17170.1	ENH1	rubredoxin family protein	rubredoxin family protein	GO:0005506
Zm00001d024531	46.276	154.763	1.74173	0.0135									Zm00001d024531_P001	PF03552	PTHR13301,PTHR13301:SF75		2.4.2.24		GO:0030244,GO:0016760,GO:0016020	AT5G16910.1	ATCSLD2,CSLD2	cellulose-synthase like D2	cellulose synthase-like D5	GO:0016020
Zm00001d024605									49.2488	14.3534	-1.7787	0.0418	Zm00001d024605_P001	PF07059	PTHR12136,PTHR12136:SF61					AT1G06050.1	0	Protein of unknown function (DUF1336)	Protein of unknown function (DUF1336)
Zm00001d024612									12.3095	6.11547	-1.00923	0.0313	Zm00001d024612_P001										RAB GTPase homolog H1D	GO:0003924
Zm00001d024635	4.12855	20.6786	2.32443	0.01295									Zm00001d024635_P001	PF00684,PF00226,PF01556	PTHR24078,PTHR24078:SF315	KOG0715		K03686	GO:0051082,GO:0031072	AT2G22360.1	0	DNAJ heat shock family protein	Molecular chaperone Hsp40/DnaJ family protein	GO:0006457
Zm00001d024669					57.5276	2.05191	-4.80921	0.0046					Zm00001d024669_P001	PF03936,PF01397	PTHR31225,PTHR31225:SF4				GO:0016829,GO:0010333,GO:0000287,GO:0008152	AT5G23960.1	ATTPS21,TPS21	terpene synthase 21	terpene synthase	GO:0000287
Zm00001d024676					41.2333	6.84791	-2.59008	0.03975					Zm00001d024676_P001										hypothetical protein
Zm00001d024691					114.928	13.9577	-3.0416	0.01065					Zm00001d024691_P001	PF02298	PTHR33021,PTHR33021:SF52				GO:0009055	AT2G32300.1	UCC1	uclacyanin 1	uclacyanin	GO:0009055
Zm00001d024718	3.51758	20.9454	2.57398	0.0447	20.9454	5.14587	-2.02515	0.04705					Zm00001d024718_P001	PF13225	PTHR33591,PTHR33591:SF2		5.2.1.14			AT4G01995.1	0	0	DUF4033 domain containing protein
Zm00001d024723					43.1528	3.14415	-3.77871	0.0369					Zm00001d024723_P001	PF00501	PTHR24096,PTHR24096:SF111		6.2.1.3	K01897	GO:0008152,GO:0003824	AT2G47240.2	CER8,LACS1	AMP-dependent synthetase and ligase family protein	AMP-dependent synthetase and ligase family protein	GO:0003824
Zm00001d024744					25.4837	7.77338	-1.71296	0.0079					Zm00001d024744_P001	PF07714	PTHR27001,PTHR27001:SF56		2.7.11.1		GO:0006468,GO:0004672	AT1G48210.2	0	Protein kinase superfamily protein	Protein kinase superfamily protein	GO:0004672
Zm00001d024750					15.2708	74.2358	2.28134	0.03295					Zm00001d024750_P001	PF00141	PTHR31235		1.11.1.7		GO:0055114,GO:0020037,GO:0006979,GO:0004601	AT1G05260.1	RCI3,RCI3A	Peroxidase superfamily protein	Peroxidase superfamily protein	GO:0004601
Zm00001d024753	62.5638	12.2294	-2.35497	0.0156	12.2294	86.3769	2.82029	0.00395	62.5638	12.9748	-2.26962	0.0236	Zm00001d024753_P001	PF00141	PTHR31235		1.11.1.7	K00430	GO:0055114,GO:0020037,GO:0006979,GO:0004601	AT4G11290.1	0	Peroxidase superfamily protein	Peroxidase superfamily protein	GO:0004601
Zm00001d024789	24.4135	4.76534	-2.35703	0.04905									Zm00001d024789_P001	PF02458	PTHR31642,PTHR31642:SF41				GO:0016747	AT5G17540.1	0	HXXXD-type acyl-transferase family protein	HXXXD-type acyl-transferase family protein	GO:0016747
Zm00001d024800	367.954	91.5618	-2.00671	0.037					367.954	105.189	-1.80654	0.04235	Zm00001d024800_P001										hypothetical protein
Zm00001d024802	122.642	1	-6.93831	0.0026	1	94.1029	6.55617	0.00595					Zm00001d024802_P001										hypothetical protein
Zm00001d024804	12.4856	61.5887	2.3024	0.0087	61.5887	13.5656	-2.18271	0.01445					Zm00001d024804_P001		PTHR35095					AT4G02920.2	0	0	conserved hypothetical protein
Zm00001d024830	3.82167	40.2327	3.3961	0.01005	40.2327	2.73827	-3.87703	0.0145					Zm00001d024830_P001	PF13180,PF13365	PTHR22939,PTHR22939:SF83	KOG1320	3.4.21.107		GO:0005515	AT2G47940.1	DEGP2	DEGP protease 2	DEGP protease	GO:0005515
Zm00001d024835	8.13165	46.4278	2.51337	0.03625	46.4278	11.2931	-2.03954	0.0465					Zm00001d024835_P001	PF00085	PTHR10438,PTHR10438:SF258	KOG0907	1.6.5.4		GO:0045454,GO:0015035,GO:0006662	AT5G16400.1	ATF2,TRXF2	thioredoxin F2	thioredoxin F2	GO:0045454
Zm00001d024838					1	35.7975	5.16179	0.0087					Zm00001d024838_P001										hypothetical protein
Zm00001d024879					1	43.2452	5.43447	0.0016					Zm00001d024879_P001		PTHR35111								hypothetical protein
Zm00001d024883									9.43085	31.9537	1.76053	0.02815	Zm00001d024883_P001		PTHR31681,PTHR31681:SF1					AT1G75710.1	0	C2H2-like zinc finger protein	C2H2-like zinc finger protein	GO:0003676
Zm00001d024891	55.1813	13.7437	-2.00541	0.00855					55.1813	7.10571	-2.95713	0.00365	Zm00001d024891_P001	PF00232	PTHR10353,PTHR10353:SF37		3.2.1.182,3.2.1.21	K01188	GO:0005975,GO:0004553	AT5G44640.1	BGLU13	beta glucosidase 13	beta glucosidase	GO:0004553
Zm00001d024900					77.835	1	-6.28235	0.00085					Zm00001d024900_P001										hypothetical protein
Zm00001d024908	6.0167	18.2509	1.60093	0.0169									Zm00001d024908_P001	PF00491	PTHR11358,PTHR11358:SF32	KOG2964	3.5.3.1	K01476	GO:0046872	AT4G08900.1	0	arginase	arginase	GO:0046872
Zm00001d024915	10.1431	2.29415	-2.14447	0.039									Zm00001d024915_P001	PF00651	PTHR26379			K10523	GO:0005515	AT3G06190.1	ATBPM2,BPM2	BTB-POZ and MATH domain 2	BTB-POZ and MATH domain	GO:0005515
Zm00001d024927	62.3661	22.1772	-1.49168	0.0205									Zm00001d024927_P001	PF12906	PTHR23012,PTHR23012:SF88		6.3.2.19		GO:0008270	AT5G60580.3	0	RING/U-box superfamily protein	RING/U-box superfamily protein	GO:0008270
Zm00001d024960					41.6019	172.152	2.04896	0.0182					Zm00001d024960_P001		PTHR33479								Bowman-Birk type trypsin inhibitor	GO:0004867
Zm00001d024996					152.025	783.029	2.36475	0.0067					Zm00001d024996_P001		PTHR33479								Bowman-Birk type trypsin inhibitor	GO:0004867
Zm00001d025025									41.8861	11.6748	-1.84307	0.02485	Zm00001d025025_P001	PF01012	PTHR21294,PTHR21294:SF8	KOG3180		K03521	GO:0009055	AT5G43430.1	ETFBETA	electron transfer flavoprotein beta	electron transfer flavoprotein beta	GO:0009055
Zm00001d025037									25.2912	4.88837	-2.37121	0.0249	Zm00001d025037_P001	PF00201	PTHR11926,PTHR11926:SF395				GO:0016758,GO:0008152	AT2G43820.1	ATSAGT1,GT,SAGT1,SGT1,UGT74F2	UDP-glucosyltransferase 74F2	UDP-glucosyltransferase 74F2	GO:0008152
Zm00001d025057					8.84951	37.1174	2.06843	0.0286					Zm00001d025057_P001	PF00248	PTHR11732,PTHR11732:SF220	KOG1577				AT1G59960.1	0	NAD(P)-linked oxidoreductase superfamily protein	NAD(P)-linked oxidoreductase superfamily protein	GO:0016491
Zm00001d025067					13.1039	3.17022	-2.04734	0.02755					Zm00001d025067_P001	PF00544	PTHR31683,PTHR31683:SF20		4.2.2.2	K01728		AT4G13710.1	0	Pectin lyase-like superfamily protein	Pectin lyase-like superfamily protein
Zm00001d025130					35.4729	9.7651	-1.86101	0.044					Zm00001d025130_P001		PTHR13414					AT1G51610.1	0	Cation efflux family protein	Cation efflux family protein	GO:0006812
Zm00001d025323									3.40045	22.7849	2.74428	0.00085	Zm00001d025323_P001	PF00481	PTHR13832,PTHR13832:SF227	KOG0700	3.1.3.16		GO:0003824,GO:0006470,GO:0004722	AT3G16560.1	0	Protein phosphatase 2C family protein	Protein phosphatase 2C family protein	GO:0003824
Zm00001d025449	7.11976	18.4784	1.37594	0.0498									Zm00001d025449_P001	PF00069	PTHR24361,PTHR24361:SF337	KOG0198	2.7.11.25		GO:0006468,GO:0005524,GO:0004672	AT1G53570.3	MAP3KA,MAPKKK3	mitogen-activated protein kinase kinase kinase 3	mitogen-activated protein kinase kinase kinase	GO:0005524
Zm00001d025452									34.5333	10.8537	-1.6698	0.0346	Zm00001d025452_P001	PF02698	PTHR28110,PTHR28110:SF1	KOG4533				AT1G21370.1	0	0	conserved hypothetical protein
Zm00001d025470	10.3847	37.6492	1.85816	0.021	37.6492	11.9342	-1.65752	0.0422					Zm00001d025470_P001	PF04339	PTHR31384,PTHR31384:SF34					AT2G23390.1	0	0	Peptidogalycan biosysnthesis/recognition domain containing protein
Zm00001d025542									7.75778	30.5046	1.97531	0.03835	Zm00001d025542_P001	PF04752	PTHR12192,PTHR12192:SF1	KOG3182				AT1G44790.1	0	ChaC-like family protein	ChaC-like family protein	GO:0003839
Zm00001d025545	6.2702	24.305	1.95467	0.0317	24.305	4.30371	-2.4976	0.02795					Zm00001d025545_P001	PF00498,PF01494	PTHR13789,PTHR13789:SF245	KOG2614	1.14.13.90	K09838	GO:0005515,GO:0071949	AT5G67030.1	ABA1,ATABA1,ATZEP,IBS3,LOS6,NPQ2,ZEP	zeaxanthin epoxidase (ZEP) (ABA1)	zeaxanthin epoxidase (ZEP) (ABA1)	GO:0005515
Zm00001d025588	17.3661	5.37318	-1.69243	0.0051									Zm00001d025588_P001	PF04043,PF01095	PTHR31707,PTHR31707:SF9		3.1.1.11		GO:0004857,GO:0042545,GO:0030599,GO:0005618	AT5G49180.1	0	Plant invertase/pectin methylesterase inhibitor superfamily	Plant invertase/pectin methylesterase inhibitor superfamily	GO:0004857
Zm00001d025616	9.69933	218.893	4.4962	0.0057	218.893	25.014	-3.12942	0.00125					Zm00001d025616_P001	PF04839	PTHR35108,PTHR35108:SF1			K19032	GO:0006412,GO:0005840,GO:0003735	AT1G68590.1	0	Ribosomal protein PSRP-3/Ycf65	Ribosomal protein PSRP-3/Ycf65	GO:0003735
Zm00001d025626									16.4375	4.8077	-1.77357	0.0362	Zm00001d025626_P001	PF00171	PTHR11699,PTHR11699:SF166	KOG2450	1.2.1.8		GO:0055114,GO:0016491,GO:0008152	AT3G48170.1	ALDH10A9	aldehyde dehydrogenase 10A9	aldehyde dehydrogenase 10A9	GO:0008152
Zm00001d025639					31.0792	12.2137	-1.34745	0.03405					Zm00001d025639_P001	PF00536	PTHR23509,PTHR23509:SF3				GO:0005515	AT1G70180.2	0	Sterile alpha motif (SAM) domain-containing protein	Sterile alpha motif (SAM) domain-containing protein	GO:0005515
Zm00001d025642	1	27.1222	4.7614	0.00355									Zm00001d025642_P001	PF00400	PTHR19876				GO:0005515	AT1G79990.1	0	structural molecules	Coatomer, beta' subunit	GO:0005515
Zm00001d025652					41.1076	6.02417	-2.77057	0.00435					Zm00001d025652_P001	PF00218	PTHR22854,PTHR22854:SF10	KOG4201	4.1.1.48		GO:0004425	AT5G48220.1	0	Aldolase-type TIM barrel family protein	Aldolase-type TIM barrel family protein	GO:0004425
Zm00001d025654	67.9065	7.23454	-3.23058	0.0453	7.23454	82.2162	3.50645	0.0409					Zm00001d025654_P001		PTHR22814,PTHR22814:SF122					AT5G48290.1	0	Heavy metal transport/detoxification superfamily protein	Heavy metal transport/detoxification superfamily protein
Zm00001d025659									7.11734	36.5949	2.36223	0.00745	Zm00001d025659_P001	PF00365	PTHR13697,PTHR13697:SF11	KOG2440	2.7.1.11	K00850	GO:0006096,GO:0003872	AT5G47810.1	PFK2	phosphofructokinase 2	phosphofructokinase	GO:0003872
Zm00001d025670	2.36864	14.9618	2.65916	0.0195	14.9618	1.66239	-3.16995	0.01895					Zm00001d025670_P001		PTHR23344,PTHR23344:SF29		3.1.4.46		GO:0008889	AT4G26690.1	GPDL2,MRH5,SHV3	PLC-like phosphodiesterase family protein	PLC-like phosphodiesterase family protein	GO:0006629
Zm00001d025703									20.8732	8.18183	-1.35115	0.04615	Zm00001d025703_P001	PF00005,PF00664	PTHR24221,PTHR24221:SF236		3.6.3.44	K05658	GO:0016887,GO:0005524,GO:0055085,GO:0042626,GO:0016021,GO:0006810	AT3G28345.1	0	ABC transporter family protein	ABC transporter family protein	GO:0005524
Zm00001d025706	7.72172	20.4103	1.4023	0.03645	20.4103	6.93756	-1.5568	0.0227					Zm00001d025706_P001	PF01985	PTHR31426,PTHR31426:SF3				GO:0003723	AT4G13070.1	0	RNA-binding CRS1 / YhbY (CRM) domain protein	RNA-binding CRS1 / YhbY (CRM) domain protein	GO:0003723
Zm00001d025746	28.6379	7.68036	-1.89868	0.02585					28.6379	8.15877	-1.8115	0.0296	Zm00001d025746_P001		PTHR36020					AT2G43250.1	0	0	conserved hypothetical protein
Zm00001d025764	20.1346	2.59485	-2.95595	0.03255									Zm00001d025764_P001	PF00759	PTHR22298,PTHR22298:SF39		3.2.1.4		GO:0005975,GO:0004553	AT1G65610.1	ATGH9A2,KOR2	Six-hairpin glycosidases superfamily protein	Six-hairpin glycosidases superfamily protein	GO:0003824
Zm00001d025845	17.1897	73.5928	2.09802	0.02345	73.5928	17.9717	-2.03384	0.01875					Zm00001d025845_P001		PTHR35745,PTHR35745:SF1					AT4G13200.1	0	0	conserved hypothetical protein
Zm00001d025860	11.8286	93.9396	2.98945	0.0009	93.9396	14.8116	-2.665	0.00195					Zm00001d025860_P001	PF02517	PTHR36736,PTHR36736:SF1				GO:0016020	AT4G17840.1	0	0	conserved hypothetical protein	GO:0016020
Zm00001d025864									3.58101	17.0355	2.2501	0.03985	Zm00001d025864_P001	PF00249	PTHR10641,PTHR10641:SF497	KOG0048		K09422		AT3G23250.1	ATMYB15,ATY19,MYB15	myb domain protein 15	myb domain protein	GO:0003677
Zm00001d025894					14.6555	37.3289	1.34885	0.02905	32.7885	8.72845	-1.90939	0.00605	Zm00001d025894_P001	PF03137	PTHR23505,PTHR23505:SF17	KOG1330			GO:0016020,GO:0006810,GO:0005215	AT5G64500.1	0	Major facilitator superfamily protein	Major facilitator superfamily protein	GO:0016021
Zm00001d025913									315.902	117.766	-1.42356	0.03505	Zm00001d025913_P001	PF00125	PTHR23428	KOG1744		K11252	GO:0003677,GO:0000786	AT3G45980.1	H2B,HTB9	Histone superfamily protein	Histone superfamily protein	GO:0046982
Zm00001d025931	6.6941	21.2685	1.66776	0.04005									Zm00001d025931_P001		PTHR11364,PTHR11364:SF13		2.8.1.2,2.8.1.1			AT1G16460.2	ATMST2,ATRDH2,MST2,RDH2,ST2,STR2	rhodanese homologue 2	rhodanese homologue
Zm00001d025948	3.50932	43.9643	3.64707	0.00365	43.9643	4.22836	-3.37816	0.00305					Zm00001d025948_P001	PF03144,PF00679,PF14492,PF03764,PF00009	PTHR23115,PTHR23115:SF66			K02355	GO:0005525	AT1G62750.1	ATSCO1,ATSCO1/CPEF-G,SCO1	Translation elongation factor EFG/EF2 protein	Translation elongation factor EFG/EF2 protein	GO:0005525
Zm00001d025984					12.0212	46.1914	1.94204	0.00835					Zm00001d025984_P001	PF02812,PF00208	PTHR11606,PTHR11606:SF12		1.4.1.3	K00261	GO:0055114,GO:0016491,GO:0006520	AT5G07440.1	GDH2	glutamate dehydrogenase 2	glutamate dehydrogenase	GO:0016639
Zm00001d025993	7.1757	61.0771	3.08944	0.01	61.0771	13.7197	-2.15438	0.02015					Zm00001d025993_P001										hypothetical protein
Zm00001d026025	2.55042	22.9078	3.16704	0.0138	22.9078	5.22469	-2.13242	0.0396					Zm00001d026025_P001		PTHR36804					AT5G41960.1	0	0	conserved hypothetical protein
Zm00001d026031	6.00644	33.4692	2.47825	0.02885									Zm00001d026031_P001										conserved hypothetical protein
Zm00001d026068	14.7622	41.5519	1.49301	0.0471									Zm00001d026068_P001	PF02225,PF05922,PF00082	PTHR10795,PTHR10795:SF322		3.4.21.25		GO:0006508,GO:0004252	AT5G51750.1	ATSBT1.3,SBT1.3	subtilase 1.3	subtilase 1.3	GO:0004252
Zm00001d026097									18.9771	7.41666	-1.35542	0.0373	Zm00001d026097_P001		PTHR13902,PTHR13902:SF5					AT2G27230.2	LHW	transcription factor-related	Serine/threonine-protein kinase WNK (With No Lysine)-related	GO:0046983
Zm00001d026129									15.1645	5.18551	-1.54814	0.0494	Zm00001d026129_P001	PF02984,PF00134	PTHR10177,PTHR10177:SF196	KOG0654		K05868	GO:0005634	AT1G76310.1	CYCB2;4	CYCLIN B2;4	CYCLIN B2;4	GO:0005634
Zm00001d026148					24.8558	5.91254	-2.07173	0.0457					Zm00001d026148_P001										Haloacid dehalogenase-like hydrolase (HAD) superfamily protein	GO:0008152
Zm00001d026163					49.4697	212.716	2.10431	0.00875					Zm00001d026163_P001	PF00234,PF14547	PTHR31731,PTHR31731:SF7					AT4G12520.1	0	Bifunctional inhibitor/lipid-transfer protein/seed storage 2S albumin superfamily protein	Bifunctional inhibitor/lipid-transfer protein/seed storage 2S albumin superfamily protein
Zm00001d026177					48.8857	242.426	2.31006	0.006					Zm00001d026177_P001	PF00230	PTHR19139,PTHR19139:SF134	KOG0223		K09873	GO:0016020,GO:0006810,GO:0005215	AT5G47450.1	ATTIP2;3,DELTA-TIP3,TIP2;3	tonoplast intrinsic protein 2;3	tonoplast intrinsic protein 2;2	GO:0015267
Zm00001d026202									44.3164	1	-5.46977	0.00725	Zm00001d026202_P001				3.2.2.22						hypothetical protein
Zm00001d026211	3.73303	25.0602	2.74698	0.0325	25.0602	6.57709	-1.92988	0.04265					Zm00001d026211_P001	PF05542	PTHR31808,PTHR31808:SF6					AT1G32160.1	0	Protein of unknown function (DUF760)	Protein of unknown function (DUF760)
Zm00001d026224									54.7695	12.1346	-2.17425	0.038	Zm00001d026224_P001										hypothetical protein	GO:0003735
Zm00001d026253	24.7629	6.8771	-1.84831	0.0052									Zm00001d026253_P001	PF00690,PF12515,PF00702,PF00689,PF00122	PTHR24093,PTHR24093:SF359		3.6.3.8	K01537	GO:0005516,GO:0046872,GO:0000166	AT5G57110.1	ACA8,AT-ACA8	autoinhibited Ca2+ -ATPase, isoform 8	autoinhibited Ca2+ -ATPase, isoform	GO:0005516
Zm00001d026282	35.3401	1609.17	5.50887	0.0001	1609.17	53.4033	-4.91324	0.00015					Zm00001d026282_P001	PF14547	PTHR31731,PTHR31731:SF16					AT3G22142.1	0	Bifunctional inhibitor/lipid-transfer protein/seed storage 2S albumin superfamily protein	cell wall-plasma membrane linker protein
Zm00001d026283	42.8308	121.478	1.50397	0.02645					42.8308	155.403	1.85929	0.0076	Zm00001d026283_P001	PF04733	PTHR10805,PTHR10805:SF1	KOG3081		K17268	GO:0006890,GO:0005198	AT1G30630.1	0	Coatomer epsilon subunit	Coatomer epsilon subunit	GO:0005515
Zm00001d026285	12.4018	48.9897	1.98193	0.0197	48.9897	12.1385	-2.01289	0.0244					Zm00001d026285_P001	PF10184	PTHR22750,PTHR22750:SF43	KOG4457				AT1G16320.1	0	Uncharacterized conserved protein (DUF2358)	conserved hypothetical protein
Zm00001d026291					38.1632	14.7388	-1.37257	0.0249					Zm00001d026291_P001	PF00385,PF01426,PF00145	PTHR10629,PTHR10629:SF28		2.1.1.37		GO:0003682	AT1G69770.1	CMT3	chromomethylase 3	chromomethylase	GO:0003682
Zm00001d026301					16.9166	5.61691	-1.59059	0.01875					Zm00001d026301_P001	PF04434,PF10551	PTHR31669,PTHR31669:SF56				GO:0008270,GO:0006355	AT4G38180.1	FRS5	FAR1-related sequence 5	FAR1-related sequence	GO:0008270
Zm00001d026381	11.8995	37.8999	1.6713	0.0367					11.8995	56.6996	2.25244	0.00585	Zm00001d026381_P001	PF04502	PTHR12111,PTHR12111:SF2	KOG2990				AT1G25682.1	0	Family of unknown function (DUF572)	Family of unknown function (DUF572)
Zm00001d026386									7.41767	19.4429	1.3902	0.03525	Zm00001d026386_P001	PF01209	PTHR10108,PTHR10108:SF24		2.1.1.201		GO:0008168	AT5G57300.3	0	S-adenosyl-L-methionine-dependent methyltransferases superfamily protein	S-adenosyl-L-methionine-dependent methyltransferases superfamily protein	GO:0008168
Zm00001d026390									1	106.404	6.73341	0.00115	Zm00001d026390_P001	PF12609	PTHR33090					AT4G10265.1	0	Wound-responsive family protein	hypothetical protein
Zm00001d026405	6.74268	49.9601	2.88938	0.00345	49.9601	2.89846	-4.10742	0.01445					Zm00001d026405_P001	PF03807,PF00745,PF05201	PTHR13812,PTHR13812:SF20		1.2.1.70	K02492	GO:0055114,GO:0050661,GO:0033014,GO:0008883	AT1G58290.1	HEMA1	Glutamyl-tRNA reductase family protein	Glutamyl-tRNA reductase family protein	GO:0008883
Zm00001d026434									20.2287	6.38286	-1.66413	0.0396	Zm00001d026434_P001		PTHR31414,PTHR31414:SF10					AT2G12400.1	0	0	conserved hypothetical protein
Zm00001d026436	7.43681	1108.4	7.21958	0.0055	1108.4	137.337	-3.01269	0.02125					Zm00001d026436_P001	PF14547	PTHR31731,PTHR31731:SF20					AT2G10940.2	0	Bifunctional inhibitor/lipid-transfer protein/seed storage 2S albumin superfamily protein	Bifunctional inhibitor/lipid-transfer protein/seed storage 2S albumin superfamily protein
Zm00001d026439	10.2585	55.9098	2.44628	0.0012	55.9098	9.188	-2.60528	0.00085					Zm00001d026439_P001	PF15044,PF12807,PF13424	PTHR12601,PTHR12601:SF18	KOG1839				AT4G28080.1	0	Tetratricopeptide repeat (TPR)-like superfamily protein	Tetratricopeptide repeat (TPR)-like superfamily protein	GO:0005515
Zm00001d026445									7.47401	20.1637	1.4318	0.0444	Zm00001d026445_P001	PF13639	PTHR14155,PTHR14155:SF72	KOG1493		K10635	GO:0008270,GO:0005515	AT1G45180.1	0	RING/U-box superfamily protein	RING/U-box superfamily protein
Zm00001d026460									22.4075	58.3119	1.37981	0.03985	Zm00001d026460_P001	PF03360	PTHR10896,PTHR10896:SF24	KOG1476	2.4.2.24		GO:0016020,GO:0015018	AT5G67230.1	I14H,IRX14-L	Nucleotide-diphospho-sugar transferases superfamily protein	Nucleotide-diphospho-sugar transferases superfamily protein	GO:0015018
Zm00001d026501	8.9904	36.0804	2.00476	0.0106	36.0804	9.00182	-2.00293	0.01095					Zm00001d026501_P001	PF03951,PF00120	PTHR20852,PTHR20852:SF53		6.3.1.2	K01915	GO:0006807,GO:0006542,GO:0004356	AT5G35630.1	ATGSL1,GLN2,GS2	glutamine synthetase 2	Cupin superfamily protein domain containing protein	GO:0003824
Zm00001d026518									31.0259	7.84296	-1.984	0.04895	Zm00001d026518_P001	PF03909	PTHR31923,PTHR31923:SF3					AT3G24820.1	0	BSD domain-containing protein	BSD domain-containing protein
Zm00001d026521	23.8694	4.90198	-2.28373	0.0226									Zm00001d026521_P001	PF00717	PTHR12383,PTHR12383:SF23	KOG0171	3.4.21.89	K09647	GO:0016020,GO:0008236,GO:0006508	AT1G53530.1	0	Peptidase S24/S26A/S26B/S26C family protein	Peptidase S24/S26A/S26B/S26C family protein	GO:0006508
Zm00001d026541	28.9105	10.0898	-1.5187	0.0266									Zm00001d026541_P001	PF08766,PF02201	PTHR13844,PTHR13844:SF19			K15223	GO:0005515	AT4G22360.1	0	SWIB complex BAF60b domain-containing protein	SWIB complex BAF60b domain-containing protein	GO:0005515
Zm00001d026573	80.8849	33.0293	-1.29212	0.04745									Zm00001d026573_P001	PF01636	PTHR34273,PTHR34273:SF1		2.7.1.100	K00899		AT1G49820.1	ATMTK,MTK	S-methyl-5-thioribose kinase	S-methyl-5-thioribose kinase	GO:0009086
Zm00001d026577	77.2056	22.1243	-1.80307	0.01945	22.1243	76.9885	1.79901	0.01835					Zm00001d026577_P001	PF00396,PF08246,PF00112	PTHR12411,PTHR12411:SF343	KOG1543	3.4.22.14		GO:0008234,GO:0006508	AT5G43060.1	0	Granulin repeat cysteine protease family protein	Granulin repeat cysteine protease family protein	GO:0006508
Zm00001d026599	10.6742	450.423	5.39908	0.00105	450.423	28.2467	-3.99513	0.00085					Zm00001d026599_P001	PF00504	PTHR21649,PTHR21649:SF2			K08917	GO:0016020,GO:0009765	AT1G15820.1	CP24,LHCB6	light harvesting complex photosystem II subunit 6	light harvesting complex photosystem II subunit
Zm00001d026600	4.87032	20.2909	2.05874	0.0279									Zm00001d026600_P001	PF01529	PTHR22883,PTHR22883:SF35	KOG1313	2.3.1.225	K18932	GO:0008270	AT3G18620.1	0	DHHC-type zinc finger family protein	DHHC-type zinc finger family protein
Zm00001d026603	6.52532	196.848	4.91489	0.0012	196.848	12.7219	-3.9517	0.0051					Zm00001d026603_P001	PF02514	PTHR23304,PTHR23304:SF115		6.6.1.1		GO:0009058	AT5G13630.1	ABAR,CCH,CCH1,CHLH,GUN5	magnesium-chelatase subunit chlH, chloroplast, putative / Mg-protoporphyrin IX chelatase, putative (CHLH)	magnesium-chelatase subunit chlH, chloroplast, putative / Mg-protoporphyrin IX chelatase, putative (CHLH)	GO:0009058
Zm00001d026621									6.60704	16.1922	1.29323	0.00735	Zm00001d026621_P002	PF13925,PF00400	PTHR19845,PTHR19845:SF0	KOG0267			GO:0005515,GO:0051013,GO:0008352,GO:0008017	AT5G23430.1	0	Transducin/WD40 repeat-like superfamily protein	Transducin/WD40 repeat-like superfamily protein	GO:0005515
Zm00001d026632					124.361	345.908	1.47586	0.0455					Zm00001d026632_P001	PF12481	PTHR11772,PTHR11772:SF14					AT4G27450.1	0	Aluminium induced protein with YGL and LRDR motifs	Aluminium induced protein with YGL and LRDR motifs
Zm00001d026645	10.8255	38.6727	1.83688	0.00085	38.6727	14.6229	-1.40308	0.0089					Zm00001d026645_P001	PF02254,PF00999	PTHR16254,PTHR16254:SF13	KOG1650			GO:0006813,GO:0055085,GO:0016021,GO:0015299,GO:0006812	AT4G00630.1	ATKEA2,KEA2	K+ efflux antiporter 2	K+ efflux antiporter	GO:0006813
Zm00001d026680	59.3646	22.8866	-1.3751	0.04885									Zm00001d026680_P001	PF00719	PTHR10286,PTHR10286:SF22	KOG1626	3.6.1.1	K01507	GO:0006796,GO:0005737,GO:0004427,GO:0000287	AT2G46860.1	AtPPa3,PPa3	pyrophosphorylase 3	pyrophosphorylase	GO:0000287
Zm00001d026709	49.9322	1	-5.6419	0.00015					49.9322	1	-5.6419	0.00015	Zm00001d026709_P001	PF00034	PTHR11961,PTHR11961:SF10	KOG3453		K08738	GO:0020037,GO:0009055	AT1G22840.1	ATCYTC-A,CYTC-1	CYTOCHROME C-1	CYTOCHROME C-1	GO:0009055
Zm00001d027278					30.3129	15.0744	-1.00783	0.02785					Zm00001d027278_P001	PF16418,PF12842,PF16417,PF16415,PF04054	PTHR13162,PTHR13162:SF9			K12604		AT1G02080.2	0	transcription regulators	transcription regulators
Zm00001d027291					1984.91	206.344	-3.26596	0.00455					Zm00001d027291_P001	PF14547	PTHR31731,PTHR31731:SF5					AT2G45180.1	0	Bifunctional inhibitor/lipid-transfer protein/seed storage 2S albumin superfamily protein	Bifunctional inhibitor/lipid-transfer protein/seed storage 2S albumin superfamily protein
Zm00001d027309	9.36507	30.667	1.71133	0.0387									Zm00001d027309_P001		PTHR10343,PTHR10343:SF58					AT3G52180.1	ATPTPKIS1,ATSEX4,DSP4,SEX4	dual specificity protein phosphatase (DsPTP1) family protein	dual specificity protein phosphatase (DsPTP1) family protein	GO:0008138
Zm00001d027321	10.8918	50.7825	2.22108	0.0154	50.7825	8.9784	-2.4998	0.0094					Zm00001d027321_P001										hypothetical protein	GO:0000413
Zm00001d027332	1	212.355	7.73033	5e-05	212.355	1	-7.73033	5e-05					Zm00001d027332_P001	PF14368	PTHR33214					AT3G18280.1	0	Bifunctional inhibitor/lipid-transfer protein/seed storage 2S albumin superfamily protein	Bifunctional inhibitor/lipid-transfer protein/seed storage 2S albumin superfamily protein	GO:0006869
Zm00001d027344	12.1928	33.5213	1.45905	0.03445									Zm00001d027344_P001	PF05631	PTHR23516,PTHR23516:SF6				GO:0016021,GO:0015689,GO:0015098	AT1G64650.1	0	Major facilitator superfamily protein	Major facilitator superfamily protein	GO:0015098
Zm00001d027367					17.592	2.79928	-2.6518	0.0395					Zm00001d027367_P001				3.5.4.26			AT4G20960.1	0	Cytidine/deoxycytidylate deaminase family protein	Cytidine/deoxycytidylate deaminase family protein	GO:0003824
Zm00001d027389	1	100.678	6.6536	0.0008					1	111.288	6.79815	0.0002	Zm00001d027389_P001		PTHR12964			K03950		AT3G12260.1	0	LYR family of Fe/S cluster biogenesis protein	LYR family of Fe/S cluster biogenesis protein
Zm00001d027421	1	30.648	4.93772	5e-05									Zm00001d027421_P001	PF00298,PF03946	PTHR11661,PTHR11661:SF7	KOG3257		K02867	GO:0006412,GO:0005840,GO:0003735	AT1G32990.1	PRPL11	plastid ribosomal protein l11	plastid ribosomal protein l11	GO:0003735
Zm00001d027422	6.79973	63.2211	3.21686	0.02505									Zm00001d027422_P001	PF01789	PTHR31407,PTHR31407:SF4			K02717	GO:0019898,GO:0015979,GO:0009654,GO:0009523,GO:0005509	AT3G55330.1	PPL1	PsbP-like protein 1	PsbP-like protein	GO:0005509
Zm00001d027428					5.08818	18.3632	1.8516	0.037					Zm00001d027428_P001	PF02990	PTHR10766,PTHR10766:SF50			K17086	GO:0016021	AT5G35160.2	0	Endomembrane protein 70 protein family	Endomembrane protein 70 protein family	GO:0016021
Zm00001d027430	2.84649	16.7991	2.56113	0.0284									Zm00001d027430_P001	PF00400	PTHR19918,PTHR19918:SF1			K03364	GO:0005515	AT4G22910.1	CCS52A1,FZR2	FIZZY-related 2	FIZZY-related	GO:0005515
Zm00001d027456	1	34.8278	5.12217	5e-05	34.8278	1	-5.12217	5e-05					Zm00001d027456_P001	PF14159	PTHR33222,PTHR33222:SF4					AT4G01150.1	0	0	CAAD domains of cyanobacterial aminoacyl-tRNA synthetase domain containing protein
Zm00001d027460	5.49821	23.1078	2.07134	0.04165									Zm00001d027460_P001	PF01448	PTHR10615,PTHR10615:SF117					AT2G19260.1	0	RING/FYVE/PHD zinc finger superfamily protein	RING/FYVE/PHD zinc finger superfamily protein	GO:0008270
Zm00001d027471	38.6478	134.549	1.79967	0.009	134.549	48.4208	-1.47443	0.0279					Zm00001d027471_P001	PF02469	PTHR32382,PTHR32382:SF7					AT3G60900.1	FLA10	FASCICLIN-like arabinogalactan-protein 10	FASCICLIN-like arabinogalactan-protein
Zm00001d027488	18.1342	2148.85	6.88871	0.02345	2148.85	22.2508	-6.59357	0.02715					Zm00001d027488_P001	PF02672,PF00044,PF02800	PTHR10836,PTHR10836:SF39	KOG0657	1.2.1.12,1.2.1.13	K05298	GO:0055114,GO:0016620	AT1G42970.1	GAPB	glyceraldehyde-3-phosphate dehydrogenase B subunit	glyceraldehyde-3-phosphate dehydrogenase B subunit	GO:0016620
Zm00001d027511	33.6709	331.01	3.2973	0.01565									Zm00001d027511_P001	PF06628,PF00199	PTHR11465,PTHR11465:SF19		1.11.1.6	K03781	GO:0055114,GO:0020037,GO:0004096,GO:0006979	AT4G35090.1	CAT2	catalase 2	catalase	GO:0004096
Zm00001d027520	32.917	2.77098	-3.57036	0.02345	2.77098	37.6548	3.76437	0.0186					Zm00001d027520_P001	PF03330,PF01357	PTHR31692,PTHR31692:SF4					AT3G45970.1	ATEXLA1,ATEXPL1,ATHEXP BETA 2.1,EXLA1,EXPL1	expansin-like A1	expansin-like A1	GO:0005576
Zm00001d027541									75.079	23.947	-1.64856	0.0268	Zm00001d027541_P001	PF13417,PF00043	PTHR11260,PTHR11260:SF209	KOG0867	2.5.1.18	K00799	GO:0005515	AT2G47730.1	ATGSTF5,ATGSTF8,GST6,GSTF8	glutathione S-transferase phi 8	glutathione S-transferase phi	GO:0005515
Zm00001d027557					19.0816	166.871	3.12848	0.0007					Zm00001d027557_P001	PF13410,PF13417	PTHR11260,PTHR11260:SF214	KOG0406	2.5.1.18	K00799	GO:0005515	AT1G10370.1	ATGSTU17,ERD9,GST30,GST30B	Glutathione S-transferase family protein	Glutathione S-transferase family protein	GO:0005515
Zm00001d027573					37.8414	11.4	-1.73093	0.0422					Zm00001d027573_P001	PF11833	PTHR33372,PTHR33372:SF5					AT2G20920.1	0	Protein of unknown function (DUF3353)	Protein of unknown function (DUF3353)
Zm00001d027599	14.9157	44.0776	1.56321	0.04975									Zm00001d027599_P001	PF00067	PTHR24296,PTHR24296:SF1	KOG0157			GO:0055114,GO:0020037,GO:0016705,GO:0005506	AT4G39490.1	CYP96A10	cytochrome P450, family 96, subfamily A, polypeptide 10	cytochrome P450, family 96, subfamily A, polypeptide	GO:0005506
Zm00001d027619	69.1656	22.4882	-1.62088	0.0429									Zm00001d027619_P001										beta-amylase	GO:0000272
Zm00001d027656					44.6204	15.4909	-1.52628	0.0274					Zm00001d027656_P001	PF00355,PF08417	PTHR21266,PTHR21266:SF24		1.14.12.20	K13071	GO:0055114,GO:0051537,GO:0016491,GO:0010277	AT3G44880.1	ACD1,LLS1,PAO	Pheophorbide a oxygenase family protein with Rieske [2Fe-2S] domain	Pheophorbide a oxygenase family protein with Rieske [2Fe-2S] domain	GO:0016491
Zm00001d027659	11.8878	61.1013	2.36172	0.00795	61.1013	13.3242	-2.19716	0.01165					Zm00001d027659_P001	PF09366	PTHR34131,PTHR34131:SF1					AT5G04440.1	0	Protein of unknown function (DUF1997)	Protein of unknown function (DUF1997)
Zm00001d027680									75.0398	22.4463	-1.74118	0.04265	Zm00001d027680_P001	PF05514	PTHR31474					AT4G14420.1	0	HR-like lesion-inducing protein-related	HR-like lesion-inducing protein-related
Zm00001d027694	6.24412	102.811	4.04135	0.00245	102.811	5.59713	-4.19916	0.0017					Zm00001d027694_P001	PF00348	PTHR12001,PTHR12001:SF18	KOG0776	2.5.1.84	K05356	GO:0008299,GO:0016765,GO:0015979	AT1G17050.1	SPS2	solanesyl diphosphate synthase 2	solanesyl diphosphate synthase	GO:0008299
Zm00001d027710	18.9306	3.3282	-2.50791	0.042									Zm00001d027710_P001	PF00141	PTHR31235,PTHR31235:SF46		1.11.1.7	K00430	GO:0055114,GO:0020037,GO:0006979,GO:0004601	AT4G26010.1	0	Peroxidase superfamily protein	Peroxidase superfamily protein	GO:0004601
Zm00001d027714	8.30987	27.6066	1.73212	0.0283	27.6066	7.48876	-1.88221	0.02415					Zm00001d027714_P001	PF01479,PF00849	PTHR21600,PTHR21600:SF11		5.4.99.22		GO:0003723,GO:0009982,GO:0009451,GO:0001522	AT2G39140.1	SVR1	pseudouridine synthase family protein	pseudouridine synthase family protein	GO:0003723
Zm00001d027723	6.00471	29.9779	2.31973	0.0071	29.9779	3.85264	-2.95998	0.004					Zm00001d027723_P001	PF00005,PF01061	PTHR19241,PTHR19241:SF286	KOG0061			GO:0016887,GO:0005524,GO:0016020	AT5G06530.1	0	ABC-2 type transporter family protein	ABC-2 type transporter family protein	GO:0016020
Zm00001d027749	7.16967	36.0026	2.32812	0.00445					7.16967	29.8406	2.0573	0.00895	Zm00001d027749_P001	PF01740,PF00916	PTHR11814,PTHR11814:SF60			K17471	GO:0016021,GO:0015116,GO:0008272,GO:0055085,GO:0016020,GO:0008271,GO:0009507	AT3G51895.1	AST12,SULTR3;1	sulfate transporter 3;1	sulfate transporter 3;1	GO:0008271
Zm00001d027756									926.245	285.323	-1.6988	0.04195	Zm00001d027756_P001	PF07883	PTHR23418,PTHR23418:SF0	KOG2107	1.13.11.53,1.13.11.54	K08967	GO:0055114,GO:0010309	AT4G14710.3	ATARD2	RmlC-like cupins superfamily protein	RmlC-like cupins superfamily protein	GO:0010309
Zm00001d027769	9.3431	38.836	2.05542	0.0172									Zm00001d027769_P001	PF00070,PF02852	PTHR22912,PTHR22912:SF135		1.8.1.7	K00383	GO:0055114,GO:0016491,GO:0045454	AT3G54660.1	ATGR2,EMB2360,GR	glutathione reductase	glutathione reductase	GO:0016668
Zm00001d027795	132.243	1	-7.04705	0.0054									Zm00001d027795_P001										hypothetical protein
Zm00001d027798					1	135.37	7.08076	0.00355					Zm00001d027798_P001										hypothetical protein
Zm00001d027803	11.448	31.2601	1.44923	0.03865	31.2601	8.11683	-1.94533	0.00775					Zm00001d027803_P001	PF02449,PF02140,PF01301	PTHR23421,PTHR23421:SF51		3.2.1.23		GO:0009341,GO:0005975,GO:0004565,GO:0030246,GO:0004553	AT4G36360.1	BGAL3	beta-galactosidase 3	beta-galactosidase	GO:0030246
Zm00001d027812					48.6819	8.23034	-2.56436	0.01535					Zm00001d027812_P001	PF14368	PTHR33044,PTHR33044:SF28					AT2G44290.1	0	Bifunctional inhibitor/lipid-transfer protein/seed storage 2S albumin superfamily protein	Bifunctional inhibitor/lipid-transfer protein/seed storage 2S albumin superfamily protein	GO:0006869
Zm00001d027841	11.3001	129.742	3.52124	0.0006	129.742	16.4204	-2.98209	0.00235					Zm00001d027841_P001	PF00834	PTHR11749,PTHR11749:SF4	KOG3111	5.1.3.1		GO:0016857,GO:0005975	AT5G61410.1	EMB2728,RPE	D-ribulose-5-phosphate-3-epimerase	D-ribulose-5-phosphate-3-epimerase	GO:0003824
Zm00001d027854	28.8116	99.1507	1.78298	0.0174	99.1507	30.3814	-1.70643	0.022					Zm00001d027854_P001	PF13347	PTHR19432,PTHR19432:SF36					AT2G02860.1	ATSUC3,ATSUT2,SUC3,SUT2	sucrose transporter 2	sucrose transporter	GO:0005887
Zm00001d027874	21.0375	8.52406	-1.30335	0.0491									Zm00001d027874_P001	PF02045	PTHR12632,PTHR12632:SF16			K08064	GO:0006355,GO:0003700	AT1G72830.1	ATHAP2C,HAP2C,NF-YA3	nuclear factor Y, subunit A3	nuclear factor Y, subunit A6	GO:0003700
Zm00001d027879					51.0313	4.18853	-3.60687	0.03935					Zm00001d027879_P001		PTHR36014,PTHR36014:SF1					AT2G26340.1	0	0	conserved hypothetical protein
Zm00001d027892	19.6277	4.67702	-2.06923	0.0379									Zm00001d027892_P001	PF07714	PTHR27001,PTHR27001:SF72	KOG1187	2.7.11.1		GO:0006468,GO:0004672	AT2G05940.1	0	Protein kinase superfamily protein	Protein kinase superfamily protein	GO:0004672
Zm00001d027904	11.2597	117.938	3.38878	0.00255	117.938	9.98559	-3.56204	0.00115					Zm00001d027904_P001	PF08541,PF08392	PTHR31561,PTHR31561:SF2		2.3.1.199	K15397	GO:0016747,GO:0008610,GO:0016020,GO:0006633	AT2G26250.1	FDH,KCS10	3-ketoacyl-CoA synthase 10	3-ketoacyl-CoA synthase	GO:0003824
Zm00001d027936	4.94005	23.1342	2.22743	0.00545	23.1342	3.45044	-2.74517	0.00905					Zm00001d027936_P001	PF13450	PTHR10742,PTHR10742:SF278	KOG0029	1.3.5.5	K02293		AT4G14210.1	PDE226,PDS,PDS3	phytoene desaturase 3	phytoene desaturase	GO:0016491
Zm00001d027946					23.5821	63.0159	1.41802	0.04555					Zm00001d027946_P001	PF02458	PTHR31642,PTHR31642:SF38		2.3.1.138		GO:0016747	AT5G48930.1	HCT	hydroxycinnamoyl-CoA shikimate/quinate hydroxycinnamoyl transferase	hydroxycinnamoyl-CoA shikimate/quinate hydroxycinnamoyl transferase	GO:0016747
Zm00001d027969	14.3655	6.0102	-1.25712	0.0358									Zm00001d027969_P001	PF07303	PTHR38372					AT3G21290.1	0	dentin sialophosphoprotein-related	dentin sialophosphoprotein-related
Zm00001d027978									16.6782	55.9883	1.74716	0.0301	Zm00001d027978_P001	PF16913	PTHR31376,PTHR31376:SF6				GO:0016021,GO:0005215	AT1G28220.1	ATPUP3,PUP3	purine permease 3	purine permease
Zm00001d027999	3.0718	36.7031	3.57875	0.04815	36.7031	3.06418	-3.58233	0.02885					Zm00001d027999_P001	PF01040	PTHR13929,PTHR13929:SF3		2.5.1.74	K02548	GO:0016021,GO:0004659	AT1G60600.2	ABC4	UbiA prenyltransferase family protein	UbiA prenyltransferase family protein	GO:0004659
Zm00001d028144					33.214	102.085	1.61991	0.0198					Zm00001d028144_P001	PF07690	PTHR23500,PTHR23500:SF78	KOG0254			GO:0055085,GO:0016021	AT3G18830.1	ATPLT5,ATPMT5,PMT5	polyol/monosaccharide transporter 5	polyol/monosaccharide transporter	GO:0016021
Zm00001d028153					54.3276	4.93805	-3.45967	0.01745					Zm00001d028153_P001	PF00338	PTHR11700,PTHR11700:SF9	KOG0900			GO:0006412,GO:0005840,GO:0003735	AT3G13120.1	0	Ribosomal protein S10p/S20e family protein	Ribosomal protein S10p/S20e family protein	GO:0003723
Zm00001d028172	4.85384	40.1003	3.04641	0.02105	40.1003	6.12948	-2.70978	0.0114					Zm00001d028172_P001	PF01593	PTHR10742,PTHR10742:SF288			K13366	GO:0055114,GO:0016491	AT5G13700.1	APAO,ATPAO1,PAO1	polyamine oxidase 1	polyamine oxidase	GO:0016491
Zm00001d028180	26.256	216.059	3.0407	0.00575	216.059	46.2613	-2.22354	0.0249					Zm00001d028180_P001	PF01658,PF07994	PTHR11510,PTHR11510:SF6		5.5.1.4	K01858	GO:0008654,GO:0006021,GO:0004512	AT2G22240.1	ATIPS2,ATMIPS2,MIPS2	myo-inositol-1-phosphate synthase 2	myo-inositol-1-phosphate synthase	GO:0004512
Zm00001d028211									20.4954	6.08509	-1.75195	0.0314	Zm00001d028211_P001	PF13692	PTHR12526,PTHR12526:SF344		2.4.1.241	K09480		AT4G00550.1	DGD2	digalactosyl diacylglycerol deficient 2	digalactosyl diacylglycerol deficient
Zm00001d028218									28.551	13.6997	-1.05939	0.04365	Zm00001d028218_P001	PF01588,PF09334	PTHR11946,PTHR11946:SF78		6.1.1.10	K01874	GO:0000049,GO:0006418,GO:0005524,GO:0004812,GO:0000166	AT4G13780.1	0	methionine--tRNA ligase, putative / methionyl-tRNA synthetase, putative / MetRS, putative	methionine--tRNA ligase, putative / methionyl-tRNA synthetase, putative / MetRS, putative	GO:0000049
Zm00001d028231					5.54705	19.3254	1.80071	0.0342					Zm00001d028231_P001	PF00650	PTHR10174,PTHR10174:SF125					AT1G05370.1	0	Sec14p-like phosphatidylinositol transfer family protein	Sec14p-like phosphatidylinositol transfer family protein
Zm00001d028240	13.2975	99.8594	2.90874	0.0065	99.8594	5.51893	-4.17744	0.03265					Zm00001d028240_P001	PF00828	PTHR12934,PTHR12934:SF11	KOG0846		K02876	GO:0015934,GO:0006412,GO:0003735	AT3G25920.1	RPL15	ribosomal protein L15	ribosomal protein L15	GO:0003735
Zm00001d028241					109.443	32.5832	-1.74798	0.0271					Zm00001d028241_P001	PF08541,PF08392	PTHR31561,PTHR31561:SF5		2.3.1.199	K15397	GO:0016747,GO:0008610,GO:0016020,GO:0006633	AT1G68530.1	CER6,CUT1,G2,KCS6,POP1	3-ketoacyl-CoA synthase 6	3-ketoacyl-CoA synthase	GO:0006633
Zm00001d028257					3.11961	23.9449	2.94028	0.03205					Zm00001d028257_P001	PF16029	PTHR35455,PTHR35455:SF1					AT5G17610.1	0	0	DUF4787 domain containing protein
Zm00001d028298	12.8652	45.4013	1.81925	0.04075	45.4013	12.4704	-1.86422	0.04015					Zm00001d028298_P001		PTHR35474,PTHR35474:SF1					AT4G33780.1	0	0	conserved hypothetical protein
Zm00001d028299	8.92327	40.8704	2.19541	0.00375	40.8704	7.89536	-2.37198	0.00245					Zm00001d028299_P001	PF01494	PTHR10835,PTHR10835:SF1		1.14.99.7,1.14.13.132	K00511	GO:0071949	AT1G58440.1	SQE1,XF1	FAD/NAD(P)-binding oxidoreductase family protein	FAD/NAD(P)-binding oxidoreductase family protein	GO:0004506
Zm00001d028331	23.8679	67.0795	1.4908	0.0396									Zm00001d028331_P001	PF00332	PTHR32227,PTHR32227:SF109		3.2.1.39		GO:0005975,GO:0004553	AT4G34480.1	0	O-Glycosyl hydrolases family 17 protein	O-Glycosyl hydrolases family 17 protein	GO:0004553
Zm00001d028348	14.9242	116.297	2.96209	0.0018	116.297	15.1757	-2.93798	0.00215					Zm00001d028348_P001	PF00141	PTHR31388,PTHR31388:SF43		1.11.1.7	K00430	GO:0055114,GO:0020037,GO:0006979,GO:0004601	AT5G06730.1	0	Peroxidase superfamily protein	peroxidase	GO:0004601
Zm00001d028360	81.4644	22.662	-1.8459	0.0101	22.662	61.3057	1.43575	0.04675	81.4644	24.5462	-1.73067	0.01495	Zm00001d028360_P001	PF00248	PTHR11732,PTHR11732:SF237	KOG1577	1.1.1.285			AT1G59960.1	0	NAD(P)-linked oxidoreductase superfamily protein	NAD(P)-linked oxidoreductase superfamily protein	GO:0016491
Zm00001d028378					61.5534	1	-5.94377	0.0029					Zm00001d028378_P001	PF00756	PTHR10061		3.1.2.12		GO:0046294,GO:0018738	AT2G41530.1	ATSFGH,SFGH	S-formylglutathione hydrolase	S-formylglutathione hydrolase
Zm00001d028397	25.8075	4.73224	-2.4472	0.015									Zm00001d028397_P001	PF00887	PTHR23310,PTHR23310:SF14				GO:0000062	AT4G24230.6	ACBP3	acyl-CoA-binding domain 3	acyl-CoA binding protein	GO:0000062
Zm00001d028405	7.34447	75.2464	3.35689	0.00205	75.2464	6.1575	-3.61121	0.00495					Zm00001d028405_P001										proline-rich protein
Zm00001d028464					18.1736	7.71396	-1.2363	0.0258					Zm00001d028464_P001	PF00620,PF14389	PTHR23176,PTHR23176:SF38				GO:0007165	AT4G24580.1	REN1	Rho GTPase activation protein (RhoGAP) with PH domain	Rho GTPase activation protein (RhoGAP) with PH domain	GO:0007165
Zm00001d028505	165.3	50.077	-1.72287	0.03645									Zm00001d028505_P001		PTHR11716,PTHR11716:SF53		3.1.1.4		GO:0016042,GO:0005509,GO:0004623	AT2G06925.1	ATSPLA2-ALPHA,PLA2-ALPHA	Phospholipase A2 family protein	Phospholipase A2 family protein	GO:0004623
Zm00001d028532									20.0921	55.0202	1.45333	0.0424	Zm00001d028532_P001	PF13920	PTHR10044,PTHR10044:SF118	KOG1100		K19042		AT1G45976.1	SBP1	S-ribonuclease binding protein 1	S-ribonuclease binding protein
Zm00001d028541	27.7963	1	-4.79682	0.00155					27.7963	1	-4.79682	0.00155	Zm00001d028541_P001	PF03297	PTHR12850			K02975		AT4G34555.1	0	Ribosomal protein S25 family protein	Ribosomal protein S25 family protein
Zm00001d028542					73.9861	23.9815	-1.62533	0.0313					Zm00001d028542_P001	PF00153	PTHR24089,PTHR24089:SF351	KOG0769		K13354		AT2G39970.1	0	Mitochondrial substrate carrier family protein	Mitochondrial substrate carrier family protein	GO:0003735
Zm00001d028560					24.1737	10.1841	-1.24712	0.033					Zm00001d028560_P001	PF00069	PTHR27000,PTHR27000:SF202	KOG1187	2.7.11.1		GO:0006468,GO:0005524,GO:0004672	AT1G31420.2	FEI1	Leucine-rich repeat protein kinase family protein	Leucine-rich repeat protein kinase family protein	GO:0005524
Zm00001d028562	6.94302	89.1048	3.68187	0.00165	89.1048	5.96259	-3.90149	0.002					Zm00001d028562_P001	PF00316	PTHR11556,PTHR11556:SF16		3.1.3.11	K03841	GO:0042578,GO:0042132,GO:0005975	AT3G54050.1	HCEF1	high cyclic electron flow 1	high cyclic electron flow	GO:0042132
Zm00001d028569									23.7888	10.0293	-1.24606	0.0273	Zm00001d028569_P001							AT5G59210.1	0	myosin heavy chain-related	myosin heavy chain-related
Zm00001d028585	6.54576	45.6501	2.80198	0.00805	45.6501	4.70701	-3.27773	0.0099					Zm00001d028585_P001	PF04542,PF04539,PF04545	PTHR30603,PTHR30603:SF25				GO:0016987,GO:0006355,GO:0006352,GO:0003700,GO:0003677	AT1G08540.1	ABC1,ATSIG1,ATSIG2,SIG1,SIG2,SIGA,SIGB	RNApolymerase sigma subunit 2	RNApolymerase sigma subunit	GO:0003700
Zm00001d028651									60.0638	16.7614	-1.84135	0.0247	Zm00001d028651_P001	PF01657	PTHR32411,PTHR32411:SF43					AT5G48540.1	0	receptor-like protein kinase-related family protein	receptor-like protein kinase-related family protein
Zm00001d028702	19.3479	83.504	2.10967	0.03065									Zm00001d028702_P001	PF00466	PTHR11560,PTHR11560:SF8			K02864	GO:0042254,GO:0005622	AT5G13510.1	0	Ribosomal protein L10 family protein	Ribosomal protein L10 family protein	GO:0005622
Zm00001d028709	41.6817	102.286	1.29512	0.0463									Zm00001d028709_P001	PF00141	PTHR31356,PTHR31356:SF14		1.11.1.11	K00434	GO:0055114,GO:0020037,GO:0006979,GO:0004601	AT1G07890.8	APX1,ATAPX01,ATAPX1,CS1,MEE6	ascorbate peroxidase 1	ascorbate peroxidase	GO:0004601
Zm00001d028711					14.4649	40.2163	1.47522	0.0261					Zm00001d028711_P001	PF07714	PTHR24055,PTHR24055:SF214	KOG0660	2.7.11.24		GO:0006468,GO:0004672	AT4G01370.1	ATMPK4,MPK4	MAP kinase 4	mitogen-activated protein kinase	GO:0004672
Zm00001d028727									5.67574	26.4552	2.22067	0.01845	Zm00001d028727_P001	PF12697	PTHR10992,PTHR10992:SF238	KOG4178				AT5G02970.1	0	alpha/beta-Hydrolases superfamily protein	alpha/beta-Hydrolases superfamily protein
Zm00001d028742	12.7406	47.6203	1.90215	0.01865	47.6203	7.94652	-2.58318	0.0039					Zm00001d028742_P001	PF00487,PF11960	PTHR32100,PTHR32100:SF15			K10257	GO:0006629,GO:0055114,GO:0016717	AT5G05580.1	FAD8	fatty acid desaturase 8	fatty acid desaturase	GO:0006629
Zm00001d028746									29.4609	1.40453	-4.39064	0.012	Zm00001d028746_P001	PF00168,PF00387,PF00388	PTHR10336,PTHR10336:SF92		3.1.4.11	K05857	GO:0005515,GO:0035556,GO:0007165,GO:0006629,GO:0004435	AT5G58700.1	ATPLC4,PLC4	phosphatidylinositol-speciwc phospholipase C4	phosphatidylinositol-speciwc phospholipase C4	GO:0035556
Zm00001d028779									44.9005	1	-5.48866	5e-05	Zm00001d028779_P001	PF02466	PTHR14110	KOG3225		K17790		AT3G10110.1	MEE67	Mitochondrial import inner membrane translocase subunit Tim17/Tim22/Tim23 family protein	Mitochondrial import inner membrane translocase subunit Tim17/Tim22/Tim23 family protein
Zm00001d028815					93.5767	286.987	1.61676	0.04395					Zm00001d028815_P001	PF00407	PTHR31213,PTHR31213:SF20				GO:0009607,GO:0006952	AT2G26040.1	PYL2,RCAR14	PYR1-like 2	PYR1-like	GO:0006952
Zm00001d028819	19.2931	2.77808	-2.79593	0.0497									Zm00001d028819_P001	PF04043,PF01095	PTHR31707,PTHR31707:SF57		3.1.1.11	K01051	GO:0004857,GO:0042545,GO:0030599,GO:0005618	AT3G05610.1	0	Plant invertase/pectin methylesterase inhibitor superfamily	Plant invertase/pectin methylesterase inhibitor superfamily	GO:0004857
Zm00001d028820					45.068	7.44303	-2.59814	0.035					Zm00001d028820_P001	PF00226	PTHR24078					AT1G56300.1	0	Chaperone DnaJ-domain superfamily protein	Chaperone DnaJ-domain superfamily protein
Zm00001d028825					20.2988	7.11016	-1.51344	0.03545					Zm00001d028825_P001	PF16363	PTHR10366,PTHR10366:SF326	KOG1371	5.1.3.5			AT1G30620.1	HSR8,MUR4,UXE1	NAD(P)-binding Rossmann-fold superfamily protein	NAD(P)-binding Rossmann-fold superfamily protein	GO:0003978
Zm00001d028830	24.7374	8.69265	-1.50883	0.0473									Zm00001d028830_P001	PF00225	PTHR24115,PTHR24115:SF468		3.6.4.5	K10406	GO:0008017,GO:0007018,GO:0005524,GO:0003777,GO:0005871	AT2G47500.1	0	P-loop nucleoside triphosphate hydrolases superfamily protein with CH (Calponin Homology) domain	P-loop nucleoside triphosphate hydrolases superfamily protein with CH (Calponin Homology) domain	GO:0003777
Zm00001d028896					94.6106	37.4971	-1.33522	0.0425					Zm00001d028896_P001		PTHR12444,PTHR12444:SF3					AT5G26850.2	0	Uncharacterized protein	conserved hypothetical protein	GO:0005488
Zm00001d028901					21.4781	3.71017	-2.53331	0.03835					Zm00001d028901_P001	PF07719	PTHR11246,PTHR11246:SF11					AT3G17040.1	HCF107	high chlorophyll fluorescent 107	high chlorophyll fluorescent	GO:0005515
Zm00001d028915					87.2619	15.9468	-2.45209	0.00035					Zm00001d028915_P001	PF13419	PTHR13833,PTHR13833:SF38	KOG2914				AT1G56500.1	0	haloacid dehalogenase-like hydrolase family protein	haloacid dehalogenase-like hydrolase family protein	GO:0008152
Zm00001d028931					41.8596	14.2341	-1.55621	0.0457					Zm00001d028931_P001	PF01501	PTHR11183,PTHR11183:SF33	KOG1950	2.4.1.123	K18819	GO:0016757,GO:0047216,GO:0006012	AT2G47180.1	AtGolS1,GolS1	galactinol synthase 1	galactinol synthase	GO:0016757
Zm00001d028948					106.264	341.125	1.68264	0.0151					Zm00001d028948_P001	PF13499,PF13833	PTHR23050,PTHR23050:SF166	KOG0027		K02183		AT3G43810.1	CAM7	calmodulin 7	calmodulin	GO:0005509
Zm00001d028967									18.505	6.41032	-1.52945	0.04395	Zm00001d028967_P001	PF01412	PTHR23180,PTHR23180:SF281	KOG0703			GO:0005096	AT1G08680.4	AGD14,ZIGA4	ARF GAP-like zinc finger-containing protein ZIGA4	ARF GAP-like zinc finger-containing protein ZIGA4	GO:0005096
Zm00001d028994									57.7134	22.7688	-1.34185	0.0422	Zm00001d028994_P001	PF14259,PF00076	PTHR16105,PTHR16105:SF0	KOG0114			GO:0003676	AT1G09230.1	0	RNA-binding (RRM/RBD/RNP motifs) family protein	RNA-binding (RRM/RBD/RNP motifs) family protein	GO:0003676
Zm00001d028995					8.66908	27.7562	1.67886	0.0387					Zm00001d028995_P001	PF02365	PTHR31744,PTHR31744:SF10				GO:0006355,GO:0003677	AT5G18270.1	ANAC087	Arabidopsis NAC domain containing protein 87	Arabidopsis NAC domain containing protein	GO:0003677
Zm00001d029027	5.07745	32.6712	2.68584	0.0418									Zm00001d029027_P001	PF10674	PTHR35319,PTHR35319:SF2					AT5G58250.1	0	0	DUF2488 domain containing protein
Zm00001d029039	15.3914	44.8376	1.54258	0.0454									Zm00001d029039_P001	PF00005	PTHR24220,PTHR24220:SF85			K09013	GO:0016887,GO:0005524	AT3G10670.1	ATNAP7,NAP7	non-intrinsic ABC protein 7	non-intrinsic ABC protein	GO:0005524
Zm00001d029091	13.4813	0.987023	-3.77173	5e-05									Zm00001d029091_P001		PTHR12526,PTHR12526:SF391		2.4.1.13			AT4G02280.1	ATSUS3,SUS3	sucrose synthase 3	sucrose synthase	GO:0005985
Zm00001d029170					75.9215	202.555	1.41573	0.0331					Zm00001d029170_P001	PF00080	PTHR10003		1.15.1.1		GO:0055114,GO:0046872,GO:0006801	AT1G08830.1	CSD1	copper/zinc superoxide dismutase 1	copper/zinc superoxide dismutase	GO:0006801
Zm00001d029195	20.2744	2.79525	-2.85861	0.01805									Zm00001d029195_P001	PF01397,PF03936	PTHR31225,PTHR31225:SF19		4.2.3.104		GO:0016829,GO:0010333,GO:0008152,GO:0000287	AT1G70080.1	0	Terpenoid cyclases/Protein prenyltransferases superfamily protein	Terpenoid cyclases/Protein prenyltransferases superfamily protein	GO:0008152
Zm00001d029201					103.727	8.17503	-3.66542	0.01825					Zm00001d029201_P001	PF00347	PTHR11655,PTHR11655:SF14	KOG3254		K02933	GO:0019843,GO:0006412,GO:0005840,GO:0003735	AT1G05190.1	emb2394	Ribosomal protein L6 family	Ribosomal protein L6 family	GO:0003735
Zm00001d029206									26.0157	7.32647	-1.82819	0.0455	Zm00001d029206_P001	PF08637	PTHR28234,PTHR28234:SF1					AT5G12290.1	DGS1	dgd1 suppressor 1	dgd1 suppressor
Zm00001d029274	49.4579	13.7633	-1.84537	0.02815	13.7633	40.4739	1.55617	0.04715					Zm00001d029274_P001	PF00141	PTHR31235,PTHR31235:SF26		1.11.1.7	K00430	GO:0055114,GO:0020037,GO:0006979,GO:0004601	AT1G05260.1	RCI3,RCI3A	Peroxidase superfamily protein	Peroxidase superfamily protein	GO:0004601
Zm00001d029313									8.90935	30.3797	1.76972	0.0205	Zm00001d029313_P001	PF07983,PF00332	PTHR32227,PTHR32227:SF124		3.2.1.39		GO:0005975,GO:0004553	AT3G13560.1	0	O-Glycosyl hydrolases family 17 protein	O-Glycosyl hydrolases family 17 protein	GO:0004553
Zm00001d029324					72.9164	28.0941	-1.37598	0.02435					Zm00001d029324_P001	PF01053	PTHR11808,PTHR11808:SF14	KOG0053	2.5.1.48	K01739	GO:0030170	AT3G01120.1	ATCYS1,CGS,CGS1,MTO1	Pyridoxal phosphate (PLP)-dependent transferases superfamily protein	Pyridoxal phosphate (PLP)-dependent transferases superfamily protein	GO:0030170
Zm00001d029331	9.52775	27.937	1.55197	0.0292					9.52775	24.37	1.3549	0.04865	Zm00001d029331_P001	PF01150	PTHR11782,PTHR11782:SF47	KOG1386	3.6.1.6	K01510	GO:0016787	AT2G02970.1	0	GDA1/CD39 nucleoside phosphatase family protein	GDA1/CD39 nucleoside phosphatase family protein	GO:0016787
Zm00001d029353	1	28.7001	4.84298	5e-05	28.7001	8.93097	-1.68417	0.0487					Zm00001d029353_P001	PF00891	PTHR11746,PTHR11746:SF86				GO:0008171	AT4G35160.1	0	O-methyltransferase family protein	O-methyltransferase family protein	GO:0008168
Zm00001d029371	41.6131	12.0102	-1.79278	0.01945	12.0102	35.5618	1.56607	0.04415					Zm00001d029371_P001	PF02358	PTHR10788,PTHR10788:SF43		3.1.3.12	K01087	GO:0005992,GO:0003824	AT5G10100.1	0	Haloacid dehalogenase-like hydrolase (HAD) superfamily protein	Haloacid dehalogenase-like hydrolase (HAD) superfamily protein	GO:0003824
Zm00001d029418	35.6296	100.388	1.49443	0.03725									Zm00001d029418_P001	PF01907	PTHR10768	KOG3475			GO:0006412,GO:0005840,GO:0005622,GO:0003735	AT3G16080.1	0	Zinc-binding ribosomal protein family protein	Zinc-binding ribosomal protein family protein	GO:0006412
Zm00001d029443	7.24421	34.9327	2.26968	0.00115	34.9327	9.36622	-1.89904	0.0047					Zm00001d029443_P001	PF01363,PF00118,PF01504	PTHR11353,PTHR11353:SF98		2.7.1.150	K00921	GO:0046872,GO:0005524,GO:0046488,GO:0016307	AT3G14270.1	FAB1B	phosphatidylinositol-4-phosphate 5-kinase family protein	phosphatidylinositol-4-phosphate 5-kinase family protein	GO:0046872
Zm00001d029499	2.89794	17.2635	2.57463	0.04315									Zm00001d029499_P001		PTHR22814,PTHR22814:SF91	KOG1603				AT4G16380.1	0	Heavy metal transport/detoxification superfamily protein	Heavy metal transport/detoxification superfamily protein	GO:0030001
Zm00001d029519					29.7456	7.00734	-2.08574	0.02875					Zm00001d029519_P001	PF00067	PTHR24298,PTHR24298:SF175	KOG0156	1.14.13.144		GO:0055114,GO:0020037,GO:0016705,GO:0005506	AT4G31500.1	ATR4,CYP83B1,RED1,RNT1,SUR2	cytochrome P450, family 83, subfamily B, polypeptide 1	cytochrome P450, family 83, subfamily B, polypeptide	GO:0005506
Zm00001d029546					49.823	240.702	2.27236	0.0103					Zm00001d029546_P001	PF01439	PTHR33543,PTHR33543:SF2				GO:0046872	AT3G09390.1	ATMT-1,ATMT-K,MT2A	metallothionein 2A	Metallothionein domain containing protein	GO:0046872
Zm00001d029550	12.4968	4.00467	-1.6418	0.0206									Zm00001d029550_P001	PF00130	PTHR11255,PTHR11255:SF54		2.7.1.107		GO:0035556	AT5G07920.1	ATDGK1,DGK1	diacylglycerol kinase1	diacylglycerol kinase1	GO:0035556
Zm00001d029557	5.65194	35.371	2.64575	0.0019	35.371	10.0659	-1.81309	0.01515					Zm00001d029557_P001	PF07728,PF00004,PF10431,PF02861	PTHR11638,PTHR11638:SF121			K03695	GO:0016887,GO:0005524,GO:0019538	AT5G15450.1	APG6,CLPB-P,CLPB3	casein lytic proteinase B3	casein lytic proteinase B3	GO:0005524
Zm00001d029558					72.7393	882.362	3.60056	0.00035					Zm00001d029558_P001	PF00188	PTHR10334,PTHR10334:SF195	KOG3017		K13449		AT3G09590.1	0	CAP (Cysteine-rich secretory proteins, Antigen 5, and Pathogenesis-related 1 protein) superfamily protein	pathogenesis-related gene	GO:0005576
Zm00001d029571	9.09969	36.2774	1.99518	0.0344									Zm00001d029571_P001	PF13371,PF13920,PF02190	PTHR23327,PTHR23327:SF9				GO:0006508,GO:0004176	AT1G18660.4	0	zinc finger (C3HC4-type RING finger) family protein	zinc finger (C3HC4-type RING finger) family protein	GO:0005515
Zm00001d029580									21.8953	4.1302	-2.40634	0.04375	Zm00001d029580_P001		PTHR32487,PTHR32487:SF6		1.3.99.6,1.3.1.3			AT4G24220.1	AWI31,VEP1	NAD(P)-binding Rossmann-fold superfamily protein	NAD(P)-binding Rossmann-fold superfamily protein
Zm00001d029628	15.0503	64.1407	2.09145	0.03245									Zm00001d029628_P001	PF16845	PTHR11413,PTHR11413:SF59				GO:0004869	AT5G47550.1	0	Cystatin/monellin superfamily protein	Cystatin/monellin superfamily protein	GO:0004869
Zm00001d029648					5.66271	27.2652	2.2675	0.0133					Zm00001d029648_P001	PF03936,PF01397	PTHR31739,PTHR31739:SF4		5.5.1.13	K04120	GO:0016829,GO:0010333,GO:0000287,GO:0008152	AT4G02780.1	ABC33,ATCPS1,CPS,CPS1,GA1	Terpenoid cyclases/Protein prenyltransferases superfamily protein	Terpenoid cyclases/Protein prenyltransferases superfamily protein	GO:0000287
Zm00001d029662					9.44596	46.6453	2.30396	0.0156					Zm00001d029662_P001	PF12695	PTHR10992,PTHR10992:SF897	KOG1454	3.7.1.8,3.7.1.17			AT2G36290.1	0	alpha/beta-Hydrolases superfamily protein	alpha/beta-Hydrolases superfamily protein
Zm00001d029676	1	232.552	7.86141	0.0141	232.552	1	-7.86141	0.01225					Zm00001d029676_P001										hypothetical protein
Zm00001d029683	17.6295	3.14265	-2.48794	0.03275									Zm00001d029683_P001	PF05199,PF00732	PTHR11552,PTHR11552:SF108				GO:0055114,GO:0016614,GO:0050660	AT1G12570.1	0	Glucose-methanol-choline (GMC) oxidoreductase family protein	Glucose-methanol-choline (GMC) oxidoreductase family protein	GO:0016614
Zm00001d029699	72.237	20.8921	-1.78978	0.0309	20.8921	72.4839	1.79471	0.0243					Zm00001d029699_P001	PF02798	PTHR11260,PTHR11260:SF244		2.5.1.18		GO:0005515	AT2G29420.1	ATGSTU7,GST25,GSTU7	glutathione S-transferase tau 7	glutathione S-transferase TAU	GO:0005515
Zm00001d029744					157.536	550.581	1.80527	0.0325					Zm00001d029744_P001	PF14226,PF03171	PTHR10209,PTHR10209:SF222	KOG0143	1.14.11.9		GO:0055114,GO:0016491	AT5G24530.1	DMR6	2-oxoglutarate (2OG) and Fe(II)-dependent oxygenase superfamily protein	2-oxoglutarate (2OG) and Fe(II)-dependent oxygenase superfamily protein	GO:0016491
Zm00001d029745	15.0237	114.71	2.93267	0.0042									Zm00001d029745_P001		PTHR33222,PTHR33222:SF6					AT2G46820.1	PSAP,PSI-P,PTAC8,TMP14	photosystem I P subunit	photosystem I P subunit
Zm00001d029755	1	22.512	4.49262	0.00045	22.512	1	-4.49262	0.0004					Zm00001d029755_P001										hypothetical protein
Zm00001d029859					513.205	3592.11	2.80723	0.0027					Zm00001d029859_P001	PF00234	PTHR31731,PTHR31731:SF18					AT2G45180.1	0	Bifunctional inhibitor/lipid-transfer protein/seed storage 2S albumin superfamily protein	Bifunctional inhibitor/lipid-transfer protein/seed storage 2S albumin superfamily protein
Zm00001d029888	4.87735	15.0029	1.62107	0.0454	15.0029	3.05827	-2.29446	0.0213					Zm00001d029888_P001	PF04784	PTHR23054,PTHR23054:SF26					AT5G47380.1	0	Protein of unknown function, DUF547	Protein of unknown function, DUF547
Zm00001d029898	9.00921	44.5463	2.30583	0.00935	44.5463	6.48605	-2.7799	0.02105					Zm00001d029898_P001	PF00010	PTHR12565,PTHR12565:SF173				GO:0046983	AT4G00050.1	UNE10	basic helix-loop-helix (bHLH) DNA-binding superfamily protein	basic helix-loop-helix (bHLH) DNA-binding superfamily protein	GO:0046983
Zm00001d029913	25.1508	73.3249	1.5437	0.0394									Zm00001d029913_P001	PF03330,PF01357	PTHR31692,PTHR31692:SF17					AT1G65680.1	ATEXPB2,ATHEXP BETA 1.4,EXPB2	expansin B2	expansin B2	GO:0005576
Zm00001d029946	6.6501	18.7167	1.49288	0.02765									Zm00001d029946_P001	PF04782	PTHR21450,PTHR21450:SF9					AT3G60320.1	0	Protein of unknown function (DUF630 and DUF632)	Protein of unknown function (DUF630 and DUF632)
Zm00001d030015	42.5732	1	-5.41187	0.00605					42.5732	1	-5.41187	0.00605	Zm00001d030015_P001										hypothetical protein
Zm00001d030019									63.5032	18.1186	-1.80935	0.0332	Zm00001d030019_P001	PF04430	PTHR21192	KOG3363		K09008		AT2G44525.1	0	Protein of unknown function (DUF498/DUF598)	Protein of unknown function (DUF498/DUF598)	GO:0032981
Zm00001d030048	8.42508	48.8677	2.53612	0.00905	48.8677	6.61645	-2.88475	0.0055					Zm00001d030048_P001	PF00294	PTHR10584,PTHR10584:SF162	KOG2854	2.7.1.15			AT4G27600.1	NARA5	pfkB-like carbohydrate kinase family protein	pfkB-like carbohydrate kinase family protein	GO:0016301
Zm00001d030074	30.9648	127.722	2.04431	0.011	127.722	20.176	-2.6623	0.00165					Zm00001d030074_P001	PF04755	PTHR31906,PTHR31906:SF5					AT2G35490.1	0	Plastid-lipid associated protein PAP / fibrillin family protein	Plastid-lipid associated protein PAP / fibrillin family protein
Zm00001d030098	18.6557	1.14691	-4.02379	0.0311	1.14691	16.134	3.81427	0.0319					Zm00001d030098_P001	PF05678	PTHR33783,PTHR33783:SF2					AT2G35230.1	IKU1	VQ motif-containing protein	VQ motif-containing protein
Zm00001d030117	6.35302	17.1603	1.43356	0.03015	17.1603	4.19385	-2.03273	0.00425					Zm00001d030117_P001	PF01553,PF14829	PTHR35695,PTHR35695:SF1		2.3.1.15		GO:0016746,GO:0008152,GO:0004366	AT1G32200.1	ACT1,ATS1	phospholipid/glycerol acyltransferase family protein	phospholipid/glycerol acyltransferase family protein	GO:0004366
Zm00001d030127					296.398	2.24943	-7.04183	0.03235					Zm00001d030127_P001	PF04172	PTHR30249,PTHR30249:SF0					AT1G32080.1	0	membrane protein, putative	membrane protein, putative
Zm00001d030130	5.82592	27.3736	2.23222	0.01255	27.3736	4.36782	-2.6478	0.0054					Zm00001d030130_P001		PTHR30249					AT1G32080.1	0	membrane protein, putative	membrane protein, putative
Zm00001d030172					9.10863	26.0072	1.5136	0.03205					Zm00001d030172_P001	PF00450	PTHR11802,PTHR11802:SF53	KOG1282			GO:0006508,GO:0004185	AT1G73300.1	scpl2	serine carboxypeptidase-like 2	serine carboxypeptidase-like	GO:0004185
Zm00001d030256	9.80978	31.5406	1.68492	0.0258									Zm00001d030256_P001	PF12695	PTHR11614,PTHR11614:SF86	KOG1455	2.3.1.22			AT5G16120.2	0	alpha/beta-Hydrolases superfamily protein	alpha/beta-Hydrolases superfamily protein
Zm00001d030303	8.08809	45.3475	2.48715	0.005	45.3475	5.60543	-3.01613	0.0072					Zm00001d030303_P001	PF00314	PTHR31048,PTHR31048:SF4					AT4G38660.1	0	Pathogenesis-related thaumatin superfamily protein	Pathogenesis-related thaumatin superfamily protein
Zm00001d030305	3.42791	54.0582	3.97911	0.0162									Zm00001d030305_P001	PF01190	PTHR33935,PTHR33935:SF4					AT2G21140.1	ATPRP2,PRP2	proline-rich protein 2	proline-rich protein
Zm00001d030314	3.65506	121.213	5.0515	0.03695	121.213	11.9303	-3.34484	0.00205					Zm00001d030314_P001	PF01190	PTHR33935,PTHR33935:SF4					AT2G21140.1	ATPRP2,PRP2	proline-rich protein 2	proline-rich protein
Zm00001d030316	4.5962	427.426	6.53909	0.01235	427.426	0.964387	-8.79185	0.0404					Zm00001d030316_P001	PF01190	PTHR33935,PTHR33935:SF3					AT2G21140.1	ATPRP2,PRP2	proline-rich protein 2	proline-rich protein
Zm00001d030350	22.1461	1	-4.46898	0.0001					22.1461	1	-4.46898	0.0001	Zm00001d030350_P001	PF13837	PTHR31307,PTHR31307:SF10					AT3G58630.1	0	sequence-specific DNA binding transcription factors	sequence-specific DNA binding transcription factors
Zm00001d030381	9.86572	37.0933	1.91066	0.0219									Zm00001d030381_P001	PF03441,PF00875	PTHR10211,PTHR10211:SF0		4.1.99.3		GO:0006281,GO:0003904	AT1G12370.2	PHR1,UVR2	photolyase 1	photolyase
Zm00001d030507	26.1348	7.33326	-1.83344	0.03595									Zm00001d030507_P001	PF00892	PTHR31218,PTHR31218:SF50				GO:0016021,GO:0016020,GO:0022857	AT5G64700.1	0	nodulin MtN21 /EamA-like transporter family protein	nodulin MtN21 /EamA-like transporter family protein	GO:0016020
Zm00001d030532					8.86765	33.2298	1.90585	0.03315					Zm00001d030532_P001	PF02183,PF00046	PTHR24326,PTHR24326:SF247	KOG0483			GO:0043565,GO:0006355,GO:0003700,GO:0003677	AT4G40060.1	ATHB-16,ATHB16,HB16	homeobox protein 16	homeobox protein	GO:0003677
Zm00001d030542					6.92697	24.4313	1.81844	0.04645					Zm00001d030542_P001	PF02458	PTHR31642,PTHR31642:SF35		2.3.1.138		GO:0016747	AT5G48930.1	HCT	hydroxycinnamoyl-CoA shikimate/quinate hydroxycinnamoyl transferase	hydroxycinnamoyl-CoA shikimate/quinate hydroxycinnamoyl transferase	GO:0016747
Zm00001d030557	34.835	184.395	2.40419	0.0049	184.395	52.5192	-1.81189	0.02605					Zm00001d030557_P001	PF00155	PTHR11751,PTHR11751:SF393		2.6.1.2	K00814	GO:0030170,GO:0009058	AT1G72330.1	ALAAT2	alanine aminotransferase 2	alanine aminotransferas	GO:0003824
Zm00001d030561	5.32781	22.4736	2.07662	0.0075									Zm00001d030561_P001	PF02577	PTHR15160,PTHR15160:SF3				GO:0004518	AT1G19660.1	0	Wound-responsive family protein	Wound-responsive family protein	GO:0004518
Zm00001d030620	12.0578	38.7322	1.68356	0.0338									Zm00001d030620_P001	PF07915	PTHR15414			K10088		AT5G35080.1	0	0	Glucosidase II beta subunit-like protein domain containing protein
Zm00001d030670					32.7959	113.435	1.79028	0.02755					Zm00001d030670_P001	PF05042	PTHR31495,PTHR31495:SF4		1.11.2.3	K17991		AT1G70670.1	0	Caleosin-related family protein	Caleosin-related family protein
Zm00001d030762	7.94261	87.9524	3.46904	0.0197									Zm00001d030762_P001	PF06549	PTHR31425					AT5G08050.1	0	Protein of unknown function (DUF1118)	Protein of unknown function (DUF1118)
Zm00001d030860	47.1897	8.10417	-2.54174	0.0102									Zm00001d030860_P001	PF13967	PTHR13018,PTHR13018:SF32					AT3G01100.1	ATHYP1,HYP1	hypothetical protein 1	hypothetical protein	GO:0016020
Zm00001d030941	18.6606	1	-4.22192	5e-05									Zm00001d030941_P001	PF13947	PTHR27005,PTHR27005:SF17				GO:0030247	AT2G23450.1	0	Protein kinase superfamily protein	Protein kinase superfamily protein	GO:0030247
Zm00001d030962					22.0583	2.96904	-2.89326	0.0147					Zm00001d030962_P001	PF13450	PTHR16128,PTHR16128:SF8		1.3.3.4			AT3G04650.1	0	FAD/NAD(P)-binding oxidoreductase family protein	FAD/NAD(P)-binding oxidoreductase family protein
Zm00001d031022	1	159.657	7.31883	0.0055	159.657	1	-7.31883	0.00485					Zm00001d031022_P001	PF01657	PTHR32099,PTHR32099:SF8					AT3G21970.1	0	Domain of unknown function (DUF26)	Receptor-like protein kinase-related family protein
Zm00001d031071	14.67	119.499	3.02605	0.0011	119.499	22.0431	-2.4386	0.00485					Zm00001d031071_P001	PF08241	PTHR10108,PTHR10108:SF904	KOG1540	2.1.1.295	K12502	GO:0008168,GO:0008152	AT3G63410.1	APG1,E37,IEP37,VTE3	S-adenosyl-L-methionine-dependent methyltransferases superfamily protein	S-adenosyl-L-methionine-dependent methyltransferases superfamily protein	GO:0032259
Zm00001d031127	6.60812	31.2734	2.24263	0.0119									Zm00001d031127_P001	PF07847	PTHR22966,PTHR22966:SF13	KOG4281	1.13.11.19	K10712	GO:0055114,GO:0016702	AT5G15120.1	0	Protein of unknown function (DUF1637)	Protein of unknown function (DUF1637)	GO:0016702
Zm00001d031168	135.451	348.533	1.36352	0.03905									Zm00001d031168_P001	PF00076	PTHR24012				GO:0003676	AT2G21660.1	ATGRP7,CCR2,GR-RBP7,GRP7	cold, circadian rhythm, and rna binding 2	cold, circadian rhythm, and rna binding	GO:0003676
Zm00001d031186	7.46507	44.5445	2.57702	0.03145									Zm00001d031186_P001	PF00903	PTHR21366,PTHR21366:SF4	KOG2944	4.4.1.5			AT5G57040.1	0	Lactoylglutathione lyase / glyoxalase I family protein	Lactoylglutathione lyase / glyoxalase I family protein
Zm00001d031213	7.46125	37.1675	2.31655	0.01685	37.1675	12.9914	-1.51648	0.0495					Zm00001d031213_P001	PF00854	PTHR11654,PTHR11654:SF59				GO:0016020,GO:0006810,GO:0005215	AT1G69870.1	NRT1.7	nitrate transporter 1.7	Major facilitator superfamily protein	GO:0016020
Zm00001d031228					1	34.2097	5.09633	5e-05					Zm00001d031228_P001		PTHR34190								Expressed protein
Zm00001d031253	8.95633	51.1631	2.51413	0.00675	51.1631	7.42499	-2.78464	0.005					Zm00001d031253_P001	PF03600	PTHR10283,PTHR10283:SF106			K03319	GO:0055085,GO:0016021	AT5G64290.1	DCT,DIT2.1	dicarboxylate transport 2.1	dicarboxylate transport 2.1	GO:0005215
Zm00001d031256					22.6196	9.92734	-1.18809	0.04205					Zm00001d031256_P001		PTHR14009,PTHR14009:SF9					AT3G11560.4	0	LETM1-like protein	LETM1-like protein
Zm00001d031258					23.7123	113.306	2.25651	0.004					Zm00001d031258_P001		PTHR33868,PTHR33868:SF4								RNA-binding (RRM/RBD/RNP motifs) family protein	GO:0003676
Zm00001d031263	33.038	6.93983	-2.25115	0.00635									Zm00001d031263_P001	PF04564,PF00514	PTHR23315,PTHR23315:SF83		6.3.2.19		GO:0016567,GO:0004842,GO:0005515	AT5G42340.1	PUB15	Plant U-Box 15	Plant U-Box	GO:0005515
Zm00001d031290	1	29.0426	4.8601	0.0018									Zm00001d031290_P001	PF13639	PTHR14155,PTHR14155:SF184			K16285	GO:0008270,GO:0005515	AT2G04240.1	XERICO	RING/U-box superfamily protein	RING/U-box superfamily protein	GO:0008270
Zm00001d031300	5.87378	18.3428	1.64285	0.045									Zm00001d031300_P001	PF05691	PTHR31268,PTHR31268:SF4					AT1G55740.1	AtSIP1,SIP1	seed imbibition 1	seed imbibition	GO:0003824
Zm00001d031327					16.0501	7.60962	-1.07668	0.038					Zm00001d031327_P001		PTHR10130,PTHR10130:SF0					AT5G56290.1	ATPEX5,PEX5	peroxin 5	peroxin	GO:0005515
Zm00001d031344					64.7188	196.034	1.59885	0.0322					Zm00001d031344_P001										hypothetical protein
Zm00001d031349	2.8265	58.4537	4.37021	0.01235	58.4537	5.0112	-3.54407	0.00405					Zm00001d031349_P001	PF00266	PTHR21152,PTHR21152:SF21	KOG2862	2.6.1.51,2.6.1.44,2.6.1.45	K00830		AT2G13360.1	AGT,AGT1,SGAT	alanine:glyoxylate aminotransferase	alanine:glyoxylate aminotransferase	GO:0003824
Zm00001d031423	109.169	265.272	1.28091	0.04105									Zm00001d031423_P001	PF01428,PF01754	PTHR10634,PTHR10634:SF34	KOG3173			GO:0008270,GO:0003677	AT3G12630.1	0	A20/AN1-like zinc finger family protein	A20/AN1-like zinc finger family protein	GO:0008270
Zm00001d031430	28.8622	106.344	1.88149	0.0104									Zm00001d031430_P001		PTHR31344,PTHR31344:SF2					AT3G57780.1	0	0	nucleolar protein gar2-related
Zm00001d031473	21.1714	54.4188	1.36199	0.03735									Zm00001d031473_P001	PF01546	PTHR11014,PTHR11014:SF56	KOG2275	3.5.1.14	K14677	GO:0016787,GO:0008152	AT4G38220.1	0	Peptidase M20/M25/M40 family protein	Peptidase M20/M25/M40 family protein	GO:0008152
Zm00001d031539									33.3113	10.0807	-1.72441	0.03375	Zm00001d031539_P001	PF08241	PTHR12176,PTHR12176:SF28		3.4.24.71		GO:0008168,GO:0008152	AT3G17365.1	0	S-adenosyl-L-methionine-dependent methyltransferases superfamily protein	S-adenosyl-L-methionine-dependent methyltransferases superfamily protein	GO:0008152
Zm00001d031617	5.66658	23.9187	2.07759	0.04805									Zm00001d031617_P001	PF03404,PF00174	PTHR19372,PTHR19372:SF8		1.8.3.1	K00387	GO:0055114,GO:0030151,GO:0016491,GO:0042128	AT3G01910.1	AT-SO,AtSO,SOX	sulfite oxidase	sulfite oxidase	GO:0042128
Zm00001d031621	239.313	52.1632	-2.1978	0.01095									Zm00001d031621_P001	PF01048	PTHR21234,PTHR21234:SF16		3.2.2.16		GO:0009116,GO:0003824	AT4G38800.1	ATMTAN1,ATMTN1,MTAN1,MTN1	methylthioadenosine nucleosidase 1	methylthioadenosine nucleosidase	GO:0003824
Zm00001d031628	15.0433	1	-3.91105	0.0005					15.0433	1	-3.91105	0.0005	Zm00001d031628_P001		PTHR31719,PTHR31719:SF21					AT1G01720.1	ANAC002,ATAF1	NAC (No Apical Meristem) domain transcriptional regulator superfamily protein	NAC (No Apical Meristem) domain transcriptional regulator superfamily protein
Zm00001d031636					52.4848	12.6942	-2.04772	0.03285					Zm00001d031636_P001	PF14368	PTHR33044,PTHR33044:SF7					AT1G27950.1	LTPG1	glycosylphosphatidylinositol-anchored lipid protein transfer 1	glycosylphosphatidylinositol-anchored lipid protein transfer
Zm00001d031666	91.2529	23.6646	-1.94714	0.0103	23.6646	231.488	3.29013	0.0017					Zm00001d031666_P001	PF00248	PTHR11732,PTHR11732:SF226		1.1.1.317			AT1G60710.1	ATB2	NAD(P)-linked oxidoreductase superfamily protein	NAD(P)-linked oxidoreductase superfamily protein
Zm00001d031677					46.1636	153.146	1.73008	0.0275					Zm00001d031677_P001	PF07712	PTHR33390,PTHR33390:SF1					AT5G61820.1	0	0	Stress up-regulated Nod 19 domain containing protein
Zm00001d031683					1	22.694	4.50424	0.0004					Zm00001d031683_P001		PTHR33450,PTHR33450:SF1					AT5G47920.1	0	0	conserved hypothetical protein
Zm00001d031701					20.3564	68.934	1.75973	0.04635					Zm00001d031701_P001										Ribosomal L38e protein family	GO:0003735
Zm00001d031724	14.1374	6.89012	-1.03691	0.03275									Zm00001d031724_P001	PF14510,PF08370,PF00005,PF01061	PTHR19241,PTHR19241:SF237		3.6.3.25		GO:0016887,GO:0005524,GO:0016020	AT1G66950.1	ATPDR11,PDR11	pleiotropic drug resistance 11	pleiotropic drug resistance	GO:0016020
Zm00001d031769	13.1885	2.83113	-2.21983	0.04605									Zm00001d031769_P001	PF00175,PF03404,PF00174	PTHR19372,PTHR19372:SF7		1.7.1.1		GO:0055114,GO:0016491,GO:0030151,GO:0042128	AT1G37130.1	ATNR2,B29,CHL3,NIA2,NIA2-1,NR,NR2	nitrate reductase 2	nitrate reductase	GO:0042128
Zm00001d031778	4.56398	28.7911	2.65726	0.0194	28.7911	5.35174	-2.42754	0.02445					Zm00001d031778_P001	PF00194	PTHR18952,PTHR18952:SF100	KOG0382	4.2.1.1	K01674		AT1G08080.1	ACA7,ATACA7	alpha carbonic anhydrase 7	alpha carbonic anhydrase	GO:0004089
Zm00001d031809									29.917	8.46552	-1.8213	0.03035	Zm00001d031809_P001	PF00300	PTHR23029,PTHR23029:SF51	KOG0235	3.1.3.3	K15634		AT3G50520.1	0	Phosphoglycerate mutase family protein	Phosphoglycerate mutase family protein	GO:0003824
Zm00001d031813					12.7303	40.006	1.65195	0.0301					Zm00001d031813_P001	PF01734	PTHR32176	KOG0513			GO:0006629	AT2G26560.1	PLA IIA,PLA2A,PLP2	phospholipase A 2A	phospholipase A 2A	GO:0006629
Zm00001d031850	28.9674	128.977	2.15461	0.01645	128.977	20.081	-2.68321	0.0111					Zm00001d031850_P001		PTHR35709,PTHR35709:SF1					AT2G05620.1	PGR5	proton gradient regulation 5	proton gradient regulation
Zm00001d031877	65.1222	1	-6.02508	5e-05	1	62.593	5.96793	0.0001					Zm00001d031877_P001										hypothetical protein
Zm00001d031893	14.0101	46.9016	1.74317	0.0273									Zm00001d031893_P001	PF02458	PTHR31896,PTHR31896:SF4		2.3.1.133		GO:0016747	AT5G23940.1	DCR,EMB3009,PEL3	HXXXD-type acyl-transferase family protein	HXXXD-type acyl-transferase family protein	GO:0016747
Zm00001d031899	1	59.9758	5.90631	5e-05	59.9758	1.98769	-4.91521	0.0237					Zm00001d031899_P001	PF02866,PF00056	PTHR23382,PTHR23382:SF0	KOG1496	1.1.1.82		GO:0055114,GO:0016616,GO:0016491,GO:0016615,GO:0006108	AT5G58330.1	0	lactate/malate dehydrogenase family protein	lactate/malate dehydrogenase family protein	GO:0003824
Zm00001d031921					1	79.3182	6.30958	0.0101					Zm00001d031921_P001	PF13499	PTHR10891,PTHR10891:SF605			K13448		AT5G17480.1	APC1,PC1	pollen calcium-binding protein 1	pollen calcium-binding protein	GO:0005509
Zm00001d031945	3.77335	17.209	2.18925	0.02415	17.209	3.63579	-2.24282	0.01375					Zm00001d031945_P001	PF13417	PTHR11260,PTHR11260:SF166				GO:0005515	AT5G03880.1	0	Thioredoxin family protein	Thioredoxin family protein	GO:0005515
Zm00001d031952					57.5146	3.93858	-3.86818	0.00105					Zm00001d031952_P001										conserved hypothetical protein
Zm00001d031954					29.2409	4.90111	-2.57681	0.0243					Zm00001d031954_P001		PTHR36043,PTHR36043:SF1					AT3G53470.2	0	0	conserved hypothetical protein
Zm00001d031958	12.4966	40.5719	1.69895	0.0292									Zm00001d031958_P001	PF01156	PTHR12304,PTHR12304:SF1	KOG2938	3.2.2.3,3.2.2.2	K01240		AT2G36310.1	URH1	uridine-ribohydrolase 1	uridine-ribohydrolase
Zm00001d031969	13.7666	58.9399	2.09807	0.04805	58.9399	6.54566	-3.17063	0.0273					Zm00001d031969_P001	PF00076	PTHR24012	KOG0131		K11294	GO:0003676	AT4G24770.1	ATRBP31,ATRBP33,CP31,RBP31	31-kDa RNA binding protein	31-kDa RNA binding protein	GO:0003676
Zm00001d031997	3.61412	38.5918	3.41658	0.0452									Zm00001d031997_P001	PF05368	PTHR14194,PTHR14194:SF81	KOG1203	1.7.1.6			AT4G35250.1	0	NAD(P)-binding Rossmann-fold superfamily protein	NAD(P)-binding Rossmann-fold superfamily protein
Zm00001d032060	9.10475	24.0546	1.40162	0.04555									Zm00001d032060_P001	PF01966,PF04607	PTHR21262,PTHR21262:SF14		2.7.6.5		GO:0015969	AT1G54130.1	AT-RSH3,ATRSH3,RSH3	RELA/SPOT homolog 3	RELA/SPOT homolog	GO:0015969
Zm00001d032073					30.7251	93.8889	1.61154	0.02465					Zm00001d032073_P001	PF06172	PTHR33387,PTHR33387:SF1			K09705		AT1G19130.1	0	0	conserved hypothetical protein
Zm00001d032084	17.4558	116.319	2.73631	0.03005									Zm00001d032084_P001	PF00226	PTHR24078					AT3G14200.1	0	Chaperone DnaJ-domain superfamily protein	Chaperone DnaJ-domain superfamily protein
Zm00001d032155									23.5706	64.6455	1.45556	0.0347	Zm00001d032155_P001	PF14531,PF03822	PTHR24347,PTHR24347:SF182	KOG0583	2.7.11.1		GO:0007165	AT4G30960.1	ATCIPK6,CIPK6,SIP3,SNRK3.14	SOS3-interacting protein 3	SOS3-interacting protein	GO:0007165
Zm00001d032156	60.8771	194.231	1.67381	0.0467	194.231	44.0376	-2.14097	0.0132					Zm00001d032156_P001	PF00487	PTHR32100,PTHR32100:SF10				GO:0006629	AT4G30950.1	FAD6,FADC,SFD4	fatty acid desaturase 6	fatty acid desaturase	GO:0006629
Zm00001d032162	48.1292	151.367	1.65307	0.02855									Zm00001d032162_P001	PF00061	PTHR10612,PTHR10612:SF19	KOG4824	1.14.13.90	K03098		AT5G58070.1	ATTIL,TIL	temperature-induced lipocalin	temperature-induced lipocalin	GO:0005215
Zm00001d032165					23.9212	3.77658	-2.66314	0.00145					Zm00001d032165_P001	PF03556	PTHR12281	KOG3077				AT1G15860.2	0	Domain of unknown function (DUF298)	Domain of unknown function (DUF298)
Zm00001d032197					377.81	12.1153	-4.96275	0.0003					Zm00001d032197_P001	PF00504	PTHR21649,PTHR21649:SF4			K08910	GO:0016020,GO:0009765	AT3G47470.1	CAB4,LHCA4	light-harvesting chlorophyll-protein complex I subunit A4	light-harvesting chlorophyll-protein complex I subunit A4
Zm00001d032212									23.1507	3.51583	-2.71912	0.00655	Zm00001d032212_P001	PF01169	PTHR12608				GO:0016020	AT1G68650.1	0	Uncharacterized protein family (UPF0016)	conserved hypothetical protein
Zm00001d032215	18.0136	77.281	2.10103	0.019	77.281	4.24652	-4.18576	0.0322					Zm00001d032215_P001	PF02617	PTHR33473,PTHR33473:SF4			K06891	GO:0030163	AT1G68660.1	0	Ribosomal protein L12/ ATP-dependent Clp protease adaptor protein ClpS family protein	Ribosomal protein L12/ ATP-dependent Clp protease adaptor protein ClpS family protein	GO:0030163
Zm00001d032230					34.3112	6.49054	-2.40227	0.02915					Zm00001d032230_P001	PF01397,PF03936	PTHR31225,PTHR31225:SF19		4.2.3.104		GO:0016829,GO:0010333,GO:0008152,GO:0000287	AT5G23960.2	ATTPS21,TPS21	terpene synthase 21	terpene synthase	GO:0000287
Zm00001d032272	6.1941	27.7061	2.16124	0.0389									Zm00001d032272_P001		PTHR35757					AT5G19540.1	0	0	conserved hypothetical protein
Zm00001d032283	8.11354	23.6354	1.54255	0.0394									Zm00001d032283_P001		PTHR33868,PTHR33868:SF2					AT2G46550.1	0	0	conserved hypothetical protein
Zm00001d032295									16.8729	59.7666	1.82463	0.04115	Zm00001d032295_P001	PF00847	PTHR31657,PTHR31657:SF5			K09286	GO:0006355,GO:0003700	AT1G78080.1	RAP2.4	related to AP2 4	Integrase-type DNA-binding superfamily protein	GO:0003677
Zm00001d032316	7.68434	36.2996	2.23996	0.02435					7.68434	28.6427	1.89817	0.04675	Zm00001d032316_P001	PF02183,PF00046	PTHR24326,PTHR24326:SF188	KOG0484		K09338	GO:0043565,GO:0006355,GO:0003700,GO:0003677	AT3G01470.1	ATHB-1,ATHB1,HAT5,HB-1,HD-ZIP-1	homeobox 1	homeobox	GO:0003677
Zm00001d032344									14.8781	5.17309	-1.52409	0.0391	Zm00001d032344_P001	PF08263,PF00560,PF00069	PTHR27000,PTHR27000:SF73	KOG1187	2.7.11.1		GO:0005515,GO:0006468,GO:0005524,GO:0004672	AT1G28440.1	HSL1	HAESA-like 1	HAESA-like	GO:0005515
Zm00001d032353					32.6512	7.33223	-2.15481	0.0076					Zm00001d032353_P001	PF07714,PF13426	PTHR24351,PTHR24351:SF81	KOG0610	2.7.11.1		GO:0006468,GO:0004672	AT5G58140.1	NPL1,PHOT2	phototropin 2	phototropin	GO:0005524
Zm00001d032380	1	53.0484	5.72924	5e-05	53.0484	6.44272	-3.04157	0.0155					Zm00001d032380_P001	PF11016	PTHR35551,PTHR35551:SF1					AT5G38660.1	APE1	acclimation of photosynthesis to environment	acclimation of photosynthesis to environment
Zm00001d032385	3.74889	31.0976	3.05227	0.0096	31.0976	4.22917	-2.87836	0.0125					Zm00001d032385_P001	PF00483	PTHR22572,PTHR22572:SF101	KOG1322	2.7.7.27	K00975	GO:0016779,GO:0009058	AT5G48300.1	ADG1,APS1	ADP glucose pyrophosphorylase 1	ADP glucose pyrophosphorylase	GO:0009058
Zm00001d032396									5.06162	17.8606	1.81911	0.02885	Zm00001d032396_P001		PTHR34203,PTHR34203:SF2					AT2G26680.1	0	0	Methyltransferase FkbM domain containing protein
Zm00001d032409	26.6348	8.54124	-1.6408	0.03665									Zm00001d032409_P001	PF07690	PTHR23500,PTHR23500:SF60	KOG0254			GO:0055085,GO:0016021	AT1G11260.1	ATSTP1,STP1	sugar transporter 1	sugar transporter	GO:0016021
Zm00001d032420	7.29464	80.318	3.46082	0.0035	80.318	5.05324	-3.99044	0.0076					Zm00001d032420_P001	PF03719,PF00333	PTHR13718	KOG0877		K02988	GO:0006412,GO:0005840,GO:0003735,GO:0003723	AT2G33800.1	0	Ribosomal protein S5 family protein	Ribosomal protein S5 family protein	GO:0003735
Zm00001d032458	25.1109	5.84044	-2.10417	0.03815									Zm00001d032458_P001	PF00067	PTHR24298,PTHR24298:SF88	KOG0156			GO:0055114,GO:0020037,GO:0016705,GO:0005506	AT1G64940.1	CYP89A6	cytochrome P450, family 87, subfamily A, polypeptide 6	cytochrome P450, family 89, subfamily A, polypeptide	GO:0005506
Zm00001d032464	13.3029	27.3805	1.04141	0.03295									Zm00001d032464_P001	PF13920,PF00225	PTHR24115,PTHR24115:SF386	KOG0242	3.6.4.4	K11498	GO:0008017,GO:0007018,GO:0005524,GO:0003777,GO:0005871	AT4G39050.1	0	Kinesin motor family protein	Kinesin motor family protein	GO:0003777
Zm00001d032519	22.5618	6.58301	-1.77706	0.04535									Zm00001d032519_P001		PTHR33836,PTHR33836:SF1					AT5G52300.1	LTI65,RD29B	CAP160 protein	CAP160 protein
Zm00001d032543									3.83216	19.5467	2.35069	0.02905	Zm00001d032543_P001	PF13812,PF01535,PF13041	PTHR24015,PTHR24015:SF625					AT2G20710.1	0	Tetratricopeptide repeat (TPR)-like superfamily protein	Tetratricopeptide repeat (TPR)-like superfamily protein	GO:0005515
Zm00001d032603	10.1385	34.9751	1.78649	0.02565									Zm00001d032603_P001	PF05623	PTHR31343,PTHR31343:SF3					AT1G03610.1	0	Protein of unknown function (DUF789)	Protein of unknown function (DUF789)
Zm00001d032604	7.22898	35.8424	2.30981	0.0063	35.8424	9.93303	-1.85136	0.0204					Zm00001d032604_P001	PF00892	PTHR22911,PTHR22911:SF60				GO:0016021,GO:0016020	AT3G02690.1	0	nodulin MtN21 /EamA-like transporter family protein	nodulin MtN21 /EamA-like transporter family protein	GO:0016020
Zm00001d032608	88.3547	32.0805	-1.46161	0.0481	32.0805	94.6616	1.56108	0.0388					Zm00001d032608_P001	PF16499	PTHR11452,PTHR11452:SF18	KOG2366		K07407		AT5G08380.1	AGAL1,AtAGAL1	alpha-galactosidase 1	alpha-galactosidase	GO:0003824
Zm00001d032613	20.4069	6.53067	-1.64376	0.042									Zm00001d032613_P001	PF00069	PTHR27008,PTHR27008:SF37	KOG1187	2.7.11.1		GO:0006468,GO:0005524,GO:0004672	AT2G26730.1	0	Leucine-rich repeat protein kinase family protein	Leucine-rich repeat protein kinase family protein	GO:0004672
Zm00001d032632					19.8301	7.46056	-1.41034	0.0469					Zm00001d032632_P001	PF04679,PF04675,PF01068	PTHR10459,PTHR10459:SF10		6.5.1.1	K10747	GO:0006310,GO:0006281,GO:0003910,GO:0003677,GO:0005524	AT1G08130.1	ATLIG1,LIG1	DNA ligase 1	DNA ligase	GO:0003909
Zm00001d032651					7.9727	31.9289	2.00172	0.03375					Zm00001d032651_P001	PF00067	PTHR24296,PTHR24296:SF3	KOG0157	1.14.15.3	K15402	GO:0055114,GO:0020037,GO:0016705,GO:0005506	AT5G23190.1	CYP86B1	cytochrome P450, family 86, subfamily B, polypeptide 1	cytochrome P450, family 86, subfamily B, polypeptide	GO:0016705
Zm00001d032728	7.38892	33.4591	2.17896	0.01305	33.4591	8.42437	-1.98976	0.0229					Zm00001d032728_P001	PF08541,PF08392	PTHR31561,PTHR31561:SF11		2.3.1.199	K15397	GO:0016747,GO:0008610,GO:0016020,GO:0006633	AT2G28630.1	KCS12	3-ketoacyl-CoA synthase 12	3-ketoacyl-CoA synthase	GO:0006633
Zm00001d032750	21.1789	3.63814	-2.54135	0.0274									Zm00001d032750_P001	PF00097,PF14624,PF13768	PTHR10579,PTHR10579:SF53				GO:0046872	AT5G60710.1	0	Zinc finger (C3HC4-type RING finger) family protein	Zinc finger (C3HC4-type RING finger) family protein	GO:0046872
Zm00001d032773									20.5129	5.98384	-1.77738	0.0392	Zm00001d032773_P001	PF04757	PTHR12888,PTHR12888:SF0				GO:0008270,GO:0008022,GO:0006625,GO:0005779	AT3G04460.1	APM4,ATPEX12,PEX12	peroxin-12	peroxin-12	GO:0005779
Zm00001d032776									33.6359	91.6591	1.44628	0.0294	Zm00001d032776_P001	PF13632,PF14569	PTHR13301,PTHR13301:SF63		2.4.1.12	K10999		AT5G44030.1	CESA4,IRX5,NWS2	cellulose synthase A4	cellulose synthase A4	GO:0016020
Zm00001d032828	12.2509	49.9466	2.0275	0.0211									Zm00001d032828_P001	PF02040	PTHR10283,PTHR10283:SF88	KOG2639			GO:0016021,GO:0015700,GO:0015105	AT1G02260.1	0	Divalent ion symporter	Divalent ion symporter	GO:0016021
Zm00001d032830									78.441	22.9408	-1.77369	0.00735	Zm00001d032830_P001	PF00179	PTHR24067,PTHR24067:SF141	KOG0416	6.3.2.19	K10576		AT1G63800.1	UBC5	ubiquitin-conjugating enzyme 5	ubiquitin-conjugating enzyme
Zm00001d032854					25.4249	85.5289	1.75017	0.02455					Zm00001d032854_P001	PF00141	PTHR31388,PTHR31388:SF31		1.11.1.7	K00430	GO:0055114,GO:0020037,GO:0006979,GO:0004601	AT5G19890.1	0	Peroxidase superfamily protein	Peroxidase superfamily protein	GO:0004601
Zm00001d032873									24.1779	71.3822	1.56187	0.04985	Zm00001d032873_P001	PF00403	PTHR22814,PTHR22814:SF151	KOG1603			GO:0046872,GO:0030001	AT5G60800.1	0	Heavy metal transport/detoxification superfamily protein	Heavy metal transport/detoxification superfamily protein	GO:0030001
Zm00001d032896	8.89825	432.32	5.60244	0.00475	432.32	18.9334	-4.51309	0.0004					Zm00001d032896_P001	PF00830	PTHR13528,PTHR13528:SF6			K02902	GO:0006412,GO:0005840,GO:0005622,GO:0003735	AT2G33450.1	0	Ribosomal L28 family	Ribosomal L28 family	GO:0003735
Zm00001d032897									5.33033	20.7869	1.96338	0.03455	Zm00001d032897_P001	PF02485	PTHR19297,PTHR19297:SF93	KOG0799			GO:0016020,GO:0008375	AT3G03690.1	UNE7	Core-2/I-branching beta-1,6-N-acetylglucosaminyltransferase family protein	Core-2/I-branching beta-1,6-N-acetylglucosaminyltransferase family protein	GO:0008375
Zm00001d032946	45.2156	5.41151	-3.06272	0.0467	5.41151	51.917	3.2621	0.04305					Zm00001d032946_P001	PF00704	PTHR11177,PTHR11177:SF186		3.2.1.14		GO:0005975,GO:0004553				Glycosyl hydrolases family 18 domain containing protein	GO:0005975
Zm00001d033020									9.16092	37.5059	2.03355	0.0356	Zm00001d033020_P001	PF00067	PTHR24298,PTHR24298:SF66	KOG0156			GO:0055114,GO:0020037,GO:0016705,GO:0005506	AT5G09970.1	CYP78A7	cytochrome P450, family 78, subfamily A, polypeptide 7	cytochrome P450, family 78, subfamily A, polypeptide	GO:0005506
Zm00001d033038					118.397	17.925	-2.72359	0.0198					Zm00001d033038_P001		PTHR14154,PTHR14154:SF18					AT4G34190.1	SEP1	stress enhanced protein 1	stress enhanced protein
Zm00001d033065					56.9136	1	-5.8307	0.0172					Zm00001d033065_P001		PTHR33386,PTHR33386:SF3					AT1G19020.1	0	0	conserved hypothetical protein
Zm00001d033091	17.3615	65.3948	1.91328	0.02385	65.3948	8.25008	-2.9867	0.00535					Zm00001d033091_P001	PF04117	PTHR11266,PTHR11266:SF16	KOG1944		K13348	GO:0016021	AT1G52870.2	0	Peroxisomal membrane 22 kDa (Mpv17/PMP22) family protein	Peroxisomal membrane 22 kDa (Mpv17/PMP22) family protein	GO:0016021
Zm00001d033098	9.89693	177.586	4.1654	0.0018	177.586	22.5911	-2.97469	0.00245					Zm00001d033098_P001		PTHR32429,PTHR32429:SF9					AT3G15840.1	PIFI	post-illumination chlorophyll fluorescence increase	post-illumination chlorophyll fluorescence increase
Zm00001d033112					25.2809	9.55519	-1.40369	0.02525					Zm00001d033112_P001	PF00225,PF06548	PTHR24115,PTHR24115:SF529	KOG0240	3.6.4.4	K10400	GO:0008017,GO:0007018,GO:0005524,GO:0003777,GO:0005871	AT3G20150.1	0	Kinesin motor family protein	phragmoplast-associated kinesin-related protein, putative	GO:0003777
Zm00001d033130					45.5534	15.3166	-1.57246	0.0335					Zm00001d033130_P001	PF07899	PTHR31791,PTHR31791:SF9					AT5G16320.1	FRL1	FRIGIDA like 1	GTP-binding family protein	GO:0005525
Zm00001d033150	4.78411	156.763	5.03419	0.03695	156.763	5.23074	-4.90543	0.02805					Zm00001d033150_P001		PTHR36343					AT2G05310.1	0	0	conserved hypothetical protein
Zm00001d033240					5.13001	31.3887	2.61321	0.0145					Zm00001d033240_P001	PF00651,PF03000	PTHR32370,PTHR32370:SF12				GO:0005515	AT1G30440.1	0	Phototropic-responsive NPH3 family protein	Phototropic-responsive NPH3 family protein	GO:0005515
Zm00001d033294									15.7987	4.9855	-1.66399	0.03205	Zm00001d033294_P001	PF01656	PTHR23264,PTHR23264:SF31	KOG3022		K03593		AT4G19540.1	INDL	IND1(iron-sulfur protein required for NADH dehydrogenase)-like	IND1(iron-sulfur protein required for NADH dehydrogenase)-like
Zm00001d033296	14.605	87.7168	2.58639	0.0052					14.605	116.885	3.00055	0.002	Zm00001d033296_P001	PF01554	PTHR11206,PTHR11206:SF133				GO:0055085,GO:0016020,GO:0015297,GO:0015238,GO:0006855	AT1G47530.1	0	MATE efflux family protein	MATE efflux family protein	GO:0006855
Zm00001d033338					63.3993	0.767878	-6.36745	0.0244					Zm00001d033338_P001	PF00248	PTHR11732,PTHR11732:SF255	KOG1575				AT1G04420.1	0	NAD(P)-linked oxidoreductase superfamily protein	NAD(P)-linked oxidoreductase superfamily protein	GO:0016491
Zm00001d033355									17.3916	2.18574	-2.9922	0.001	Zm00001d033355_P001										hypothetical protein
Zm00001d033446	43.3521	14.5539	-1.5747	0.0372									Zm00001d033446_P001	PF02535	PTHR11040,PTHR11040:SF41	KOG1558		K14709	GO:0055085,GO:0046873,GO:0030001,GO:0016020	AT1G31260.1	ZIP10	zinc transporter 10 precursor	zinc transporter 10 precursor	GO:0016020
Zm00001d033455					20.8959	80.2986	1.94215	0.04475					Zm00001d033455_P001	PF00314	PTHR31048,PTHR31048:SF6					AT4G11650.1	ATOSM34,OSM34	osmotin 34	osmotin
Zm00001d033469	24.5176	154.525	2.65595	0.0246									Zm00001d033469_P001	PF00111	PTHR19370,PTHR19370:SF127			K02639	GO:0051536,GO:0009055	AT4G14890.1	0	2Fe-2S ferredoxin-like superfamily protein	2Fe-2S ferredoxin-like superfamily protein	GO:0009055
Zm00001d033505									12.2173	30.9717	1.34202	0.04355	Zm00001d033505_P001	PF14492,PF03144,PF00679,PF00009	PTHR23115,PTHR23115:SF13		3.6.5.3	K14536	GO:0005525	AT3G22980.1	0	Ribosomal protein S5/Elongation factor G/III/V family protein	Ribosomal protein S5/Elongation factor G/III/V family protein	GO:0005525
Zm00001d033517	207.806	61.9169	-1.74683	0.03755									Zm00001d033517_P001	PF06813	PTHR21576,PTHR21576:SF26					AT2G39210.1	0	Major facilitator superfamily protein	Major facilitator superfamily protein
Zm00001d033520	11.6425	1	-3.54133	0.0089									Zm00001d033520_P001		PTHR31704,PTHR31704:SF25								hypothetical protein
Zm00001d033529	4.92836	18.1098	1.87759	0.03565	18.1098	4.58603	-1.98145	0.0404					Zm00001d033529_P001	PF16561	PTHR10343,PTHR10343:SF47					AT5G03420.1	0	5\'-AMP-activated protein kinase-related	5'-AMP-activated protein kinase-related
Zm00001d033583					47.3918	270.527	2.51307	0.00315					Zm00001d033583_P001	PF07883	PTHR31238,PTHR31238:SF26					AT1G18970.1	GLP4	germin-like protein 4	germin-like protein	GO:0030145
Zm00001d033589									16.2596	1	-4.02322	0.00015	Zm00001d033589_P001	PF01165	PTHR37228,PTHR37228:SF1			K02970	GO:0006412,GO:0005840,GO:0003735	AT3G26360.1	0	Ribosomal protein S21 family protein	Ribosomal protein S21 family protein	GO:0003735
Zm00001d033591	5.3727	47.1787	3.13442	0.00315	47.1787	7.70354	-2.61454	0.00445					Zm00001d033591_P001	PF00012	PTHR19375,PTHR19375:SF147					AT5G49910.1	cpHsc70-2,CPHSC70-2EAT SHOCK PROTEIN 70-2,HSC70-7	chloroplast heat shock protein 70-2	chloroplast heat shock protein 70-1	GO:0005524
Zm00001d033594	17.7095	260.831	3.88052	0.00085	260.831	6.42639	-5.34296	0.00045					Zm00001d033594_P001	PF07466	PTHR33975,PTHR33975:SF2					AT1G54520.1	0	0	DUF1517 domain containing protein
Zm00001d033649	35.6249	117.579	1.72267	0.0322									Zm00001d033649_P001	PF00232	PTHR10353,PTHR10353:SF77		3.2.1.21	K05350	GO:0005975,GO:0004553	AT3G18080.1	BGLU44	B-S glucosidase 44	B-S glucosidase	GO:0004553
Zm00001d033665	10.9692	221.455	4.33548	0.00715									Zm00001d033665_P001	PF00416	PTHR10871	KOG3311			GO:0006412,GO:0005840,GO:0005622,GO:0003735,GO:0003723	AT5G14320.1	0	Ribosomal protein S13/S18 family	Ribosomal protein S13/S18 family	GO:0003676
Zm00001d033783									40.6633	1	-5.34566	0.0116	Zm00001d033783_P001										hypothetical protein
Zm00001d033787					87.8673	9.03497	-3.28173	0.00175					Zm00001d033787_P001	PF05542	PTHR31808,PTHR31808:SF4					AT1G48450.1	0	Protein of unknown function (DUF760)	Protein of unknown function (DUF760)
Zm00001d033797	20.2792	3.57893	-2.5024	0.0113	3.57893	15.3776	2.10323	0.024					Zm00001d033797_P001										alpha/beta-Hydrolases superfamily protein
Zm00001d033846					343.312	50.1257	-2.7759	0.0465					Zm00001d033846_P001										hypothetical protein
Zm00001d033873	4.58908	19.9561	2.12055	0.03055									Zm00001d033873_P001	PF11255	PTHR35283,PTHR35283:SF2					AT1G44920.1	0	0	DUF3054 domain containing protein
Zm00001d033898					37.292	11.3427	-1.7171	0.0227					Zm00001d033898_P001	PF07526,PF05920	PTHR11850,PTHR11850:SF66				GO:0006355,GO:0003677	AT2G23760.3	BLH4,SAW2	BEL1-like homeodomain 4	BEL1-like homeodomain	GO:0003677
Zm00001d033922	7.90803	79.1352	3.32293	0.0011	79.1352	11.2941	-2.80875	0.00225					Zm00001d033922_P001										hypothetical protein	GO:0015986
Zm00001d033925	103.036	39.9874	-1.36553	0.036									Zm00001d033925_P001	PF00571	PTHR11911					AT5G10860.1	0	Cystathionine beta-synthase (CBS) family protein	Cystathionine beta-synthase (CBS) family protein
Zm00001d033931	20.154	55.0973	1.45092	0.0427									Zm00001d033931_P001	PF08240,PF00107	PTHR11695,PTHR11695:SF499		1.1.1.1	K18857	GO:0055114,GO:0016491,GO:0008270	AT1G77120.1	ADH,ADH1,ATADH,ATADH1	alcohol dehydrogenase 1	alcohol dehydrogenase	GO:0055114
Zm00001d033985	1	18.8198	4.23418	5e-05									Zm00001d033985_P001		PTHR37197					AT1G62250.1	0	0	conserved hypothetical protein
Zm00001d034007	21.5424	67.0449	1.63795	0.0393	67.0449	10.8733	-2.62434	0.0066					Zm00001d034007_P001		PTHR11122,PTHR11122:SF15					AT1G55370.2	NDF5	NDH-dependent cyclic electron flow 5	NDH-dependent cyclic electron flow	GO:0030246
Zm00001d034012									13.8609	3.89259	-1.83222	0.0476	Zm00001d034012_P001	PF02256,PF02906	PTHR11615,PTHR11615:SF103	KOG2439				AT4G16440.1	0	ferredoxin hydrogenases	ferredoxin hydrogenases
Zm00001d034025	1	107.698	6.75085	0.01175	107.698	1	-6.75085	0.01295					Zm00001d034025_P001		PTHR33727					AT1G31335.1	0	0	conserved hypothetical protein
Zm00001d034035	33.1033	162.767	2.29776	0.03745	162.767	34.0487	-2.25714	0.0438					Zm00001d034035_P001	PF03169	PTHR22601,PTHR22601:SF2				GO:0055085	AT4G16370.1	ATOPT3,OPT3	oligopeptide transporter	oligopeptide transporter	GO:0055085
Zm00001d034037									60.2854	156.495	1.37623	0.04875	Zm00001d034037_P001		PTHR22814	KOG1603				AT4G16380.1	0	Heavy metal transport/detoxification superfamily protein	Heavy metal transport/detoxification superfamily protein	GO:0030001
Zm00001d034041	1	20.6347	4.367	0.00345					1	93.5995	6.54843	5e-05	Zm00001d034041_P001										hypothetical protein
Zm00001d034069					4.42165	19.3916	2.13278	0.0444					Zm00001d034069_P001	PF00201	PTHR11926,PTHR11926:SF361		2.4.1.324		GO:0016758,GO:0008152	AT3G02100.1	0	UDP-Glycosyltransferase superfamily protein	UDP-Glycosyltransferase superfamily protein	GO:0008152
Zm00001d034096									11.0169	65.2426	2.5661	0.0078	Zm00001d034096_P001	PF00067	PTHR24298,PTHR24298:SF123		1.14.13.89		GO:0055114,GO:0020037,GO:0016705,GO:0005506	AT4G37370.1	CYP81D8	cytochrome P450, family 81, subfamily D, polypeptide 8	cytochrome P450, family 81, subfamily H, polypeptide	GO:0005506
Zm00001d034153	78.5781	4696.76	5.90139	0.00595	4696.76	61.0536	-6.26544	0.00385					Zm00001d034153_P001	PF00124	PTHR33149,PTHR33149:SF6		1.10.3.9		GO:0045156,GO:0019684,GO:0009772	ATCG00020.1	0	photosystem II reaction center protein A	photosystem II reaction center protein A	GO:0009772
Zm00001d034157									4.77717	16.7258	1.80784	0.00145	Zm00001d034157_P001										hypothetical protein
Zm00001d034167									3.94443	16.0093	2.02102	0.0163	Zm00001d034167_P001	PF00717	PTHR12383,PTHR12383:SF26		3.4.21.89		GO:0016020,GO:0008236,GO:0006508	AT1G06870.1	0	Peptidase S24/S26A/S26B/S26C family protein	Peptidase S24/S26A/S26B/S26C family protein	GO:0006508
Zm00001d034171									1	35.0651	5.13196	5e-05	Zm00001d034171_P001										hypothetical protein
Zm00001d034183	11.836	3.52279	-1.7484	0.044									Zm00001d034183_P001	PF09754	PTHR12970	KOG3112		K11876		AT3G18940.1	0	clast3-related	clast3-related
Zm00001d034191	1.95339	17.8799	3.19429	0.00585									Zm00001d034191_P001	PF14389,PF04784	PTHR23054,PTHR23054:SF18					AT2G23700.1	0	Protein of unknown function, DUF547	Protein of unknown function, DUF547
Zm00001d034205									20.1333	6.18098	-1.70368	0.0285	Zm00001d034205_P001	PF13632	PTHR32044,PTHR32044:SF7		2.4.2.39,2.4.1.168			AT4G07960.1	ATCSLC12,CSLC12	Cellulose-synthase-like C12	Cellulose-synthase-like C12
Zm00001d034241	9.30865	46.8057	2.33004	0.00735									Zm00001d034241_P001	PF00056,PF02866	PTHR11540,PTHR11540:SF26		1.1.1.37	K00026	GO:0055114,GO:0016491,GO:0016616,GO:0019752	AT2G22780.1	PMDH1	peroxisomal NAD-malate dehydrogenase 1	peroxisomal NAD-malate dehydrogenase	GO:0016491
Zm00001d034244									38.6102	7.00973	-2.46155	0.0182	Zm00001d034244_P001	PF12838	PTHR10849,PTHR10849:SF16	KOG3256	1.6.99.3,1.6.5.3	K03941		AT1G79010.1	0	Alpha-helical ferredoxin	Alpha-helical ferredoxin	GO:0016020
Zm00001d034245					21.5697	9.37345	-1.20235	0.0496					Zm00001d034245_P001	PF05761	PTHR12103,PTHR12103:SF21		3.1.3.5			AT1G75210.1	0	HAD-superfamily hydrolase, subfamily IG, 5\'-nucleotidase	HAD-superfamily hydrolase, subfamily IG, 5'-nucleotidase
Zm00001d034257					22.0699	5.58107	-1.98346	0.02625					Zm00001d034257_P001	PF07714	PTHR27001,PTHR27001:SF16		2.7.11.1		GO:0006468,GO:0004672	AT4G34440.1	0	Protein kinase superfamily protein	proline extensin-like receptor kinase	GO:0005524
Zm00001d034283	21.5265	329.498	3.93608	0.0005	329.498	23.5804	-3.80461	0.0008					Zm00001d034283_P001	PF02507	PTHR34939,PTHR34939:SF1		1.97.1.12	K02694	GO:0015979,GO:0009538,GO:0009522	AT1G31330.1	PSAF	photosystem I subunit F	photosystem I subunit F	GO:0009522
Zm00001d034317									19.8267	1	-4.30937	5e-05	Zm00001d034317_P001	PF05891	PTHR12753,PTHR12753:SF4		2.1.1.244	K16219	GO:0008168,GO:0006480	AT5G44450.1	0	methyltransferases	methyltransferases	GO:0006480
Zm00001d034318					37.0542	5.67814	-2.70615	0.0207					Zm00001d034318_P001	PF01926,PF06071	PTHR23305,PTHR23305:SF12	KOG1491		K06942	GO:0005525	AT1G56050.1	0	GTP-binding protein-related	GTP-binding protein-related	GO:0005525
Zm00001d034319	20.8652	95.8945	2.20035	0.0052	95.8945	28.8138	-1.73469	0.0223					Zm00001d034319_P001	PF04116	PTHR12863,PTHR12863:SF2	KOG0539			GO:0055114,GO:0016491,GO:0006633,GO:0005506	AT2G34770.1	ATFAH1,FAH1	fatty acid hydroxylase 1	fatty acid hydroxylase	GO:0005506
Zm00001d034356					131.5	522.392	1.99007	0.0062					Zm00001d034356_P001	PF13410,PF13417	PTHR11260,PTHR11260:SF174	KOG0406	2.5.1.18	K00799	GO:0005515	AT1G17180.1	ATGSTU25,GSTU25	glutathione S-transferase TAU 25	glutathione S-transferase TAU	GO:0005515
Zm00001d034365					31.3418	128.751	2.03842	0.0204	41.6734	127.673	1.61525	0.01965	Zm00001d034365_P001	PF05739,PF00804	PTHR19957,PTHR19957:SF69	KOG0810		K08486	GO:0005515,GO:0016020	AT3G11820.1	AT-SYR1,ATSYP121,ATSYR1,PEN1,SYP121,SYR1	syntaxin of plants 121	syntaxin of plants	GO:0016020
Zm00001d034409									10.3147	30.2626	1.55283	0.04735	Zm00001d034409_P001							AT1G53645.1	0	hydroxyproline-rich glycoprotein family protein	hydroxyproline-rich glycoprotein family protein
Zm00001d034413					4.44	24.3377	2.45456	0.00165					Zm00001d034413_P001	PF00190	PTHR31189,PTHR31189:SF3				GO:0045735	AT3G22640.1	PAP85	cupin family protein	cupin family protein	GO:0045735
Zm00001d034415									113.66	334.433	1.557	0.02185	Zm00001d034415_P001	PF14368	PTHR33044,PTHR33044:SF9					AT1G05450.2	0	Bifunctional inhibitor/lipid-transfer protein/seed storage 2S albumin superfamily protein	Bifunctional inhibitor/lipid-transfer protein/seed storage 2S albumin superfamily protein
Zm00001d034433									26.8984	11.0144	-1.28813	0.0406	Zm00001d034433_P001										heat shock transcription factor A6B	GO:0003700
Zm00001d034460	23.5664	7.43536	-1.66426	0.00605					23.5664	5.02855	-2.22852	0.0003	Zm00001d034460_P001	PF00977			4.1.2.8		GO:0000105	AT3G54640.1	TRP3,TSA1	tryptophan synthase alpha chain	tryptophan synthase alpha chain	GO:0003824
Zm00001d034480									39.5479	9.512	-2.05578	0.00465	Zm00001d034480_P001	PF06886	PTHR31358,PTHR31358:SF13					AT3G23090.1	0	TPX2 (targeting protein for Xklp2) protein family	TPX2 (targeting protein for Xklp2) protein family
Zm00001d034523	6.93789	41.2819	2.57294	0.0068	41.2819	2.73391	-3.91647	0.0093					Zm00001d034523_P001	PF00355,PF08417	PTHR21266,PTHR21266:SF25		1.14.12.20		GO:0055114,GO:0051537,GO:0016491,GO:0010277	AT4G25650.1	ACD1-LIKE,PTC52,TIC55-IV	ACD1-like	ACD1-like	GO:0010277
Zm00001d034543	51.8111	5220.08	6.65467	0.005	5220.08	90.0095	-5.85785	0.0097					Zm00001d034543_P001	PF02531	PTHR31982,PTHR31982:SF4			K02692	GO:0015979,GO:0009538,GO:0009522	AT4G02770.1	PSAD-1	photosystem I subunit D-1	photosystem I subunit D-2	GO:0009522
Zm00001d034547									32.4676	9.49388	-1.77393	0.03005	Zm00001d034547_P001	PF04862	PTHR31265,PTHR31265:SF2					AT3G08030.1	0	Protein of unknown function, DUF642	Protein of unknown function, DUF642
Zm00001d034553					53.3146	22.0615	-1.273	0.0491					Zm00001d034553_P001	PF13632,PF14569	PTHR13301,PTHR13301:SF45		2.4.1.12	K10999		AT5G05170.1	ATCESA3,ATH-B,CESA3,CEV1,IXR1	Cellulose synthase family protein	Cellulose synthase family protein	GO:0016020
Zm00001d034555	7.97992	18.1039	1.18186	0.03645	18.1039	8.07627	-1.16454	0.0415	7.97992	19.5432	1.29222	0.0205	Zm00001d034555_P001	PF00069,PF00931	PTHR23155,PTHR23155:SF402				GO:0006468,GO:0005524,GO:0004672,GO:0043531	AT3G07040.1	RPM1,RPS3	NB-ARC domain-containing disease resistance protein	cysteine-rich RLK (RECEPTOR-like protein kinase)	GO:0043531
Zm00001d034672	16.0982	3.37196	-2.25524	0.04375									Zm00001d034672_P001	PF00069,PF00139	PTHR27007,PTHR27007:SF2	KOG1187	2.7.11.1		GO:0006468,GO:0005524,GO:0004672,GO:0030246	AT4G02410.1	0	Concanavalin A-like lectin protein kinase family protein	receptor lectin kinase	GO:0005524
Zm00001d034701									30.1507	10.1647	-1.56862	0.0116	Zm00001d034701_P001	PF01839	PTHR21419,PTHR21419:SF23					AT3G09090.1	DEX1	defective in exine formation protein (DEX1)	defective in exine formation protein (DEX1)	GO:0005515
Zm00001d034710									23.8774	6.04444	-1.98197	0.0355	Zm00001d034710_P001	PF00642,PF00076	PTHR23139	KOG0126		K13107	GO:0046872,GO:0003676	AT3G47120.1	0	RNA recognition motif (RRM)-containing protein	RNA recognition motif (RRM)-containing protein	GO:0046872
Zm00001d034721	1	23.2823	4.54116	5e-05	23.2823	3.07086	-2.92252	0.00715					Zm00001d034721_P001	PF04851,PF00098,PF08152,PF00271	PTHR24031,PTHR24031:SF155	KOG0331	3.6.4.13		GO:0016787,GO:0005524,GO:0003677,GO:0008270,GO:0003676,GO:0005634,GO:0004386,GO:0003723	AT5G26742.2	emb1138	DEAD box RNA helicase (RH3)	DEAD box RNA helicase (RH3)	GO:0003676
Zm00001d034761									85.0802	27.6989	-1.61899	0.0134	Zm00001d034761_P001	PF00022	PTHR11937,PTHR11937:SF254			K10355		AT5G09810.1	ACT7	actin 7	actin
Zm00001d034779					27.0834	3.73601	-2.85784	0.0138					Zm00001d034779_P001	PF03364	PTHR34060,PTHR34060:SF2					AT5G08720.1	0	0	Polyketide cyclase / dehydrase and lipid transport domain containing protein
Zm00001d034808	17.2177	666.586	5.27482	0.0002	666.586	32.0568	-4.37809	0.001					Zm00001d034808_P001	PF01250	PTHR21011,PTHR21011:SF1			K02990	GO:0019843,GO:0006412,GO:0005840,GO:0003735	AT1G64510.1	0	Translation elongation factor EF1B/ribosomal protein S6 family protein	Translation elongation factor EF1B/ribosomal protein S6 family protein	GO:0003735
Zm00001d034809									42.7646	19.3911	-1.14102	0.04645	Zm00001d034809_P001	PF03194	PTHR12375,PTHR12375:SF32				GO:0006376,GO:0005685,GO:0003729	AT3G03340.1	UNE6	LUC7 related protein	LUC7 related protein	GO:0003729
Zm00001d034818	12.9088	132.468	3.35922	0.0374	132.468	10.6257	-3.64002	0.04045					Zm00001d034818_P001	PF00657	PTHR22835,PTHR22835:SF231		3.1.1.49		GO:0016788	AT3G48460.1	0	GDSL-like Lipase/Acylhydrolase superfamily protein	GDSL-like Lipase/Acylhydrolase superfamily protein	GO:0016788
Zm00001d034826	29.1701	10.9566	-1.41269	0.03265									Zm00001d034826_P001	PF03144,PF00679,PF14492,PF03764,PF00009	PTHR23115,PTHR23115:SF162		3.6.5.3	K02355	GO:0005525	AT1G45332.1	0	Translation elongation factor EFG/EF2 protein	Translation elongation factor EFG/EF2 protein	GO:0005525
Zm00001d034828	11.5149	70.1469	2.60688	0.0054	70.1469	5.52895	-3.6653	0.00465					Zm00001d034828_P001	PF00575	PTHR23270,PTHR23270:SF9				GO:0003676	AT3G23700.1	0	Nucleic acid-binding proteins superfamily	Nucleic acid-binding proteins superfamily	GO:0003676
Zm00001d034829					23.4265	96.0388	2.03548	0.00425					Zm00001d034829_P001	PF02678,PF05726	PTHR13903,PTHR13903:SF5					AT2G43120.1	0	RmlC-like cupins superfamily protein	RmlC-like cupins superfamily protein
Zm00001d034852					29.1558	4.78318	-2.60774	0.0374					Zm00001d034852_P001	PF10063	PTHR36716,PTHR36716:SF2					AT1G28140.1	0	0	conserved hypothetical protein
Zm00001d034862	14.607	4.55148	-1.68225	0.0152									Zm00001d034862_P001		PTHR22850,PTHR22850:SF115					AT5G50970.1	0	transducin family protein / WD-40 repeat family protein	transducin family protein / WD-40 repeat family protein	GO:0005515
Zm00001d034897					53.7114	15.2062	-1.82057	0.04195					Zm00001d034897_P001	PF02482,PF16321	PTHR33231,PTHR33231:SF1				GO:0044238	AT5G24490.1	0	30S ribosomal protein, putative	30S ribosomal protein, putative	GO:0044238
Zm00001d034900	17.4165	376.717	4.43496	0.002	376.717	29.6859	-3.66563	0.0065					Zm00001d034900_P001		PTHR31032,PTHR31032:SF3					AT4G22890.4	PGR5-LIKE A	PGR5-LIKE A	PGR5-LIKE A
Zm00001d034917					22.6739	5.21556	-2.12014	0.02295					Zm00001d034917_P001	PF00657	PTHR22835,PTHR22835:SF282		3.1.1.3		GO:0016788	AT1G75900.1	0	GDSL-like Lipase/Acylhydrolase superfamily protein	GDSL-like Lipase/Acylhydrolase superfamily protein	GO:0016788
Zm00001d034978	252.492	42.2649	-2.57871	0.0004	42.2649	166.319	1.97642	0.00425					Zm00001d034978_P001	PF00403	PTHR22814,PTHR22814:SF47	KOG1603			GO:0046872,GO:0030001	AT1G22990.1	0	Heavy metal transport/detoxification superfamily protein	Heavy metal transport/detoxification superfamily protein	GO:0030001
Zm00001d034991									23.7482	93.9621	1.98426	0.0083	Zm00001d034991_P001		PTHR33133,PTHR33133:SF5					AT1G31130.1	0	0	conserved hypothetical protein
Zm00001d034996					24.1496	72.1147	1.57829	0.01805					Zm00001d034996_P001	PF04146	PTHR12357,PTHR12357:SF26					AT1G48110.1	ECT7	evolutionarily conserved C-terminal region 7	evolutionarily conserved C-terminal region	GO:0003723
Zm00001d035001					726.832	23.1152	-4.97471	0.01015					Zm00001d035001_P001	PF00111	PTHR19370,PTHR19370:SF110			K02639	GO:0051536,GO:0009055	AT1G60950.1	ATFD2,FED A	2Fe-2S ferredoxin-like superfamily protein	2Fe-2S ferredoxin-like superfamily protein	GO:0051537
Zm00001d035003	35.2265	189.975	2.43108	0.0263	189.975	36.6855	-2.37253	0.0236	35.2265	1	-5.13859	0.0007	Zm00001d035003_P001	PF00111	PTHR19370,PTHR19370:SF110			K02639	GO:0051536,GO:0009055	AT1G60950.1	ATFD2,FED A	2Fe-2S ferredoxin-like superfamily protein	2Fe-2S ferredoxin-like superfamily protein	GO:0051537
Zm00001d035008									13.7382	4.68743	-1.55133	0.03905	Zm00001d035008_P001	PF00628	PTHR10615,PTHR10615:SF100		2.1.1.43		GO:0005515	AT1G77250.1	0	RING/FYVE/PHD-type zinc finger family protein	RING/FYVE/PHD-type zinc finger family protein
Zm00001d035034	18.8911	251.248	3.73333	0.0003	251.248	7.65321	-5.0369	0.0013					Zm00001d035034_P001	PF00406	PTHR23359,PTHR23359:SF72	KOG3078	2.7.4.3	K00939	GO:0019205,GO:0006139,GO:0005524	AT5G47840.1	AMK2	adenosine monophosphate kinase	adenosine monophosphate kinase	GO:0005524
Zm00001d035042	35.1553	1	-5.13567	0.00085					35.1553	1	-5.13567	0.00085	Zm00001d035042_P001		PTHR14493,PTHR14493:SF43					AT2G41900.1	0	CCCH-type zinc finger protein with ARM repeat domain	CCCH-type zinc finger protein with ARM repeat domain
Zm00001d035047	35.7855	100.106	1.48408	0.02675									Zm00001d035047_P001		PTHR11208,PTHR11208:SF52	KOG0119		K13095		AT3G32940.1	0	RNA-binding KH domain-containing protein	RNA-binding KH domain-containing protein	GO:0003723
Zm00001d035162					25.7795	102.537	1.99185	0.01035	58.204	152.825	1.39269	0.0423	Zm00001d035162_P001	PF01490	PTHR22950,PTHR22950:SF235	KOG1303				AT5G40780.1	LHT1	lysine histidine transporter 1	lysine histidine transporter
Zm00001d035185	15.316	56.2736	1.87742	0.0309	56.2736	11.7214	-2.26331	0.01385					Zm00001d035185_P001		PTHR31755,PTHR31755:SF2					AT4G37920.1	0	0	conserved hypothetical protein
Zm00001d035212	1	44.9925	5.49161	5e-05									Zm00001d035212_P001	PF01370	PTHR10366,PTHR10366:SF289	KOG1502,KOG1371,KOG1430			GO:0050662,GO:0003824	AT1G09340.1	CRB,CSP41B	chloroplast RNA binding	chloroplast RNA binding	GO:0003824
Zm00001d035304	10.0599	32.2052	1.67867	0.032									Zm00001d035304_P001	PF00412	PTHR24206,PTHR24206:SF29	KOG1700		K09377	GO:0008270	AT1G10200.1	WLIM1	GATA type zinc finger transcription factor family protein	GATA type zinc finger transcription factor family protein
Zm00001d035337	23.8518	279.428	3.5503	0.00065	279.428	30.7741	-3.18269	0.00245					Zm00001d035337_P001		PTHR20884,PTHR20884:SF10	KOG2720	2.7.7.69	K14190	GO:0080048	AT5G55120.1	VTC5	galactose-1-phosphate guanylyltransferase (GDP)s;GDP-D-glucose phosphorylases;quercetin 4\'-O-glucosyltransferases	galactose-1-phosphate guanylyltransferase (GDP)s;GDP-D-glucose phosphorylases;quercetin 4'-O-glucosyltransferases
Zm00001d035475					5.40658	20.7832	1.94263	0.04425					Zm00001d035475_P001	PF08028,PF02770,PF02771	PTHR10909,PTHR10909:SF332		1.3.8.4	K00253	GO:0055114,GO:0003995,GO:0050660,GO:0016627,GO:0008152	AT3G45300.1	ATIVD,IVD,IVDH	isovaleryl-CoA-dehydrogenase	isovaleryl-CoA-dehydrogenase	GO:0003995
Zm00001d035562	15.883	57.3409	1.85208	0.0112	57.3409	20.6259	-1.47511	0.03815	15.883	3.34634	-2.24683	0.01725	Zm00001d035562_P001	PF01419						AT1G19715.2	0	Mannose-binding lectin superfamily protein	Mannose-binding lectin superfamily protein	GO:0030246
Zm00001d035591					1	19.9882	4.32108	5e-05					Zm00001d035591_P001	PF03140	PTHR31549,PTHR31549:SF8					AT3G50180.1	0	Plant protein of unknown function (DUF247)	Plant protein of unknown function (DUF247)
Zm00001d035597									48.3049	12.1821	-1.98741	0.0174	Zm00001d035597_P001	PF00190	PTHR31189,PTHR31189:SF4				GO:0045735	AT1G07750.1	0	RmlC-like cupins superfamily protein	RmlC-like cupins superfamily protein	GO:0045735
Zm00001d035634	9.30928	30.9571	1.73353	0.02305									Zm00001d035634_P001	PF01842	PTHR31096,PTHR31096:SF4		2.7.7.59		GO:0016597,GO:0008152	AT2G39570.1	0	ACT domain-containing protein	ACT domain-containing protein
Zm00001d035646									93.461	26.7192	-1.80649	0.02665	Zm00001d035646_P001	PF01657	PTHR32411,PTHR32411:SF44					AT5G48540.1	0	receptor-like protein kinase-related family protein	receptor-like protein kinase-related family protein
Zm00001d035682					17.1877	1.66103	-3.37123	0.04425					Zm00001d035682_P001	PF01397,PF03936	PTHR31225		4.2.3.123		GO:0016829,GO:0010333,GO:0008152,GO:0000287	AT5G23960.1	ATTPS21,TPS21	terpene synthase 21	terpene synthase	GO:0008152
Zm00001d035684									172.813	1	-7.43307	0.00605	Zm00001d035684_P001	PF00280	PTHR33091,PTHR33091:SF8				GO:0009611,GO:0004867	AT2G38870.1	0	Serine protease inhibitor, potato inhibitor I-type family protein	Serine protease inhibitor, potato inhibitor I-type family protein	GO:0004867
Zm00001d035737	10.8367	52.5526	2.27783	0.02955	52.5526	8.17781	-2.68398	0.01955					Zm00001d035737_P001	PF00485	PTHR10285,PTHR10285:SF78	KOG2878	2.7.1.31	K15918	GO:0016301,GO:0008152,GO:0005524	AT1G80380.3	0	P-loop containing nucleoside triphosphate hydrolases superfamily protein	P-loop containing nucleoside triphosphate hydrolases superfamily protein	GO:0005524
Zm00001d035759					1150.81	204.318	-2.49377	0.0281					Zm00001d035759_P001	PF11820	PTHR33128					AT5G08391.1	0	Protein of unknown function (DUF 3339)	Protein of unknown function (DUF 3339)
Zm00001d035761	8.68705	55.6382	2.67914	0.0162	55.6382	14.2406	-1.96607	0.0212					Zm00001d035761_P001	PF00160	PTHR11071,PTHR11071:SF11	KOG0880	5.2.1.8	K03768	GO:0006457,GO:0003755,GO:0000413	AT5G13120.1	ATCYP20-2,CYP20-2	cyclophilin 20-2	cyclophilin 20-2	GO:0000413
Zm00001d035766					4.86255	26.1422	2.4266	0.0234					Zm00001d035766_P001	PF00929	PTHR30231,PTHR30231:SF6					AT4G39810.1	0	Polynucleotidyl transferase, ribonuclease H-like superfamily protein	Polynucleotidyl transferase, ribonuclease H-like superfamily protein	GO:0003676
Zm00001d035767	7.01896	80.2917	3.51592	0.0011	80.2917	8.01339	-3.32477	0.0012					Zm00001d035767_P001	PF03492	PTHR31009,PTHR31009:SF5		2.1.1.274	K08241	GO:0008168	AT5G38020.1	0	S-adenosyl-L-methionine-dependent methyltransferases superfamily protein	S-adenosyl-L-methionine-dependent methyltransferases superfamily protein	GO:0008168
Zm00001d035859	24.927	2297.28	6.52607	0.00255	2297.28	55.0243	-5.38371	0.0004					Zm00001d035859_P001	PF13473	PTHR34192,PTHR34192:SF2			K02638		AT1G76100.1	PETE1	plastocyanin 1	plastocyanin	GO:0005507
Zm00001d035865					14.4201	43.7484	1.60115	0.0427					Zm00001d035865_P001	PF02458	PTHR31896,PTHR31896:SF8		2.3.1.133		GO:0016747	AT5G42830.1	0	HXXXD-type acyl-transferase family protein	HXXXD-type acyl-transferase family protein	GO:0016747
Zm00001d035878	13.3413	52.5289	1.97721	0.00645	52.5289	12.0782	-2.12071	0.0045					Zm00001d035878_P001	PF12576	PTHR33645,PTHR33645:SF1					AT2G46915.1	0	Protein of unknown function (DUF3754)	Protein of unknown function (DUF3754)
Zm00001d035907					29.0787	7.44329	-1.96595	0.0214					Zm00001d035907_P001	PF05920,PF07526	PTHR11850,PTHR11850:SF131	KOG0773			GO:0006355,GO:0003677	AT5G41410.1	BEL1	POX (plant homeobox) family protein	POX (plant homeobox) family protein	GO:0003677
Zm00001d035981					30.9417	9.40467	-1.7181	0.03345					Zm00001d035981_P001	PF14541,PF14543	PTHR13683,PTHR13683:SF330	KOG1339	3.4.23.12		GO:0006508,GO:0004190	AT5G10770.1	0	Eukaryotic aspartyl protease family protein	Eukaryotic aspartyl protease family protein
Zm00001d035992	50.3782	14.0899	-1.83814	0.0332									Zm00001d035992_P001	PF12819,PF07714	PTHR27003,PTHR27003:SF106	KOG1187	2.7.11.1		GO:0006468,GO:0004672	AT4G39110.1	0	Malectin/receptor-like protein kinase family protein	Malectin/receptor-like protein kinase family protein	GO:0005524
Zm00001d036004					18.598	7.55348	-1.29993	0.03735					Zm00001d036004_P001		PTHR13271,PTHR13271:SF41					AT1G01920.2	0	SET domain-containing protein	SET domain-containing protein	GO:0005515
Zm00001d036090					22.0196	6.346	-1.79487	0.0203					Zm00001d036090_P002	PF00514,PF00225	PTHR24115,PTHR24115:SF533	KOG0240	3.6.4.4		GO:0005515,GO:0008017,GO:0007018,GO:0005524,GO:0003777,GO:0005871	AT1G01950.1	ARK2	armadillo repeat kinesin 2	armadillo repeat kinesin	GO:0005488
Zm00001d036108									225.287	90.9624	-1.30842	0.04935	Zm00001d036108_P001	PF00227	PTHR11599,PTHR11599:SF4	KOG0174	3.4.25.1	K02738	GO:0051603,GO:0005839,GO:0004298	AT4G31300.1	PBA1	N-terminal nucleophile aminohydrolases (Ntn hydrolases) superfamily protein	N-terminal nucleophile aminohydrolases (Ntn hydrolases) superfamily protein	GO:0004298
Zm00001d036135					21.4365	2.96048	-2.85616	0.0005					Zm00001d036135_P001	PF02777,PF00081	PTHR11404,PTHR11404:SF17	KOG0876	1.15.1.1		GO:0055114,GO:0046872,GO:0006801,GO:0004784	AT5G23310.1	FSD3	Fe superoxide dismutase 3	Fe superoxide dismutase	GO:0004784
Zm00001d036136									45.758	11.5031	-1.992	0.0336	Zm00001d036136_P001	PF12734	PTHR35470,PTHR35470:SF2					AT1G52827.1	ATCDT1,CDT1	cadmium tolerance 1	hypothetical protein
Zm00001d036145	9.54543	46.6773	2.28984	0.03375	46.6773	9.96334	-2.22802	0.03795					Zm00001d036145_P001	PF01521	PTHR10072,PTHR10072:SF48	KOG1120				AT1G10500.1	ATCPISCA,CPISCA	chloroplast-localized ISCA-like protein	chloroplast-localized ISCA-like protein	GO:0005198
Zm00001d036158	24.3982	5.59916	-2.12349	0.0293									Zm00001d036158_P001	PF04431,PF00544	PTHR31683,PTHR31683:SF7		4.2.2.2	K01728	GO:0030570	AT1G14420.1	AT59	Pectate lyase family protein	Pectate lyase family protein	GO:0030570
Zm00001d036175	6.30362	111.437	4.1439	0.0008	111.437	7.63042	-3.86832	0.00095					Zm00001d036175_P001	PF00657	PTHR22835,PTHR22835:SF251		3.1.1.3		GO:0016788	AT3G16370.1	0	GDSL-like Lipase/Acylhydrolase superfamily protein	GDSL-like Lipase/Acylhydrolase superfamily protein	GO:0016788
Zm00001d036221	28.6154	1	-4.83872	0.001									Zm00001d036221_P001										hypothetical protein
Zm00001d036240									4.54763	17.0274	1.90467	0.01925	Zm00001d036240_P001	PF01762	PTHR11214,PTHR11214:SF108	KOG2288	2.4.1.134		GO:0016020,GO:0008378,GO:0006486	AT1G53290.1	0	Galactosyltransferase family protein	Galactosyltransferase family protein	GO:0006486
Zm00001d036307	18.449	104.723	2.50496	0.01075	104.723	13.0748	-3.00172	0.00255					Zm00001d036307_P001	PF04983,PF04560,PF04998,PF04997,PF00623,PF00562	PTHR19376		2.7.7.6		GO:0006351,GO:0003899,GO:0003677	ATCG00180.1	0	DNA-directed RNA polymerase family protein	DNA-directed RNA polymerase family protein	GO:0003677
Zm00001d036345	7.73328	41.5223	2.42473	0.00855	41.5223	6.68532	-2.63482	0.008					Zm00001d036345_P001	PF00494	PTHR31480,PTHR31480:SF2	KOG1459	2.5.1.32	K02291	GO:0016740,GO:0009058	AT5G17230.1	PSY	PHYTOENE SYNTHASE	PHYTOENE SYNTHASE	GO:0016765
Zm00001d036366					14.2346	54.9767	1.94942	0.03265					Zm00001d036366_P001	PF00187,PF00182	PTHR22595,PTHR22595:SF34	KOG4742	3.2.1.14		GO:0008061,GO:0016998,GO:0006032,GO:0004568	AT3G12500.1	ATHCHIB,B-CHI,CHI-B,HCHIB,PR-3,PR3	basic chitinase	basic chitinase	GO:0008061
Zm00001d036371	11.8884	96.8366	3.02599	0.0022	96.8366	11.1858	-3.11389	0.0012					Zm00001d036371_P001	PF07728,PF01434	PTHR23076,PTHR23076:SF33			K03798	GO:0016887,GO:0005524,GO:0006508,GO:0004222	AT5G42270.1	FTSH5,VAR1	FtsH extracellular protease family	FTSH protease	GO:0005524
Zm00001d036392					1	22.8691	4.51533	5e-05					Zm00001d036392_P001	PF00170	PTHR22952,PTHR22952:SF169				GO:0043565,GO:0006355,GO:0003700	AT4G35900.1	atbzip14,FD,FD-1	Basic-leucine zipper (bZIP) transcription factor family protein	Basic-leucine zipper (bZIP) transcription factor family protein	GO:0003700
Zm00001d036400									65.9668	169.025	1.35742	0.049	Zm00001d036400_P001		PTHR23334,PTHR23334:SF25				GO:0006351,GO:0003700	AT4G35040.1	bZIP19	Basic-leucine zipper (bZIP) transcription factor family protein	Basic-leucine zipper (bZIP) transcription factor family protein
Zm00001d036402	52.7067	16.8253	-1.64735	0.02905									Zm00001d036402_P001		PTHR31730,PTHR31730:SF4					AT1G30755.1	0	Protein of unknown function (DUF668)	Protein of unknown function (DUF668)
Zm00001d036438	86.1011	1	-6.42796	5e-05									Zm00001d036438_P001										hypothetical protein
Zm00001d036454									1.37289	17.1349	3.64165	0.00685	Zm00001d036454_P001	PF13812,PF09713,PF01535,PF13041	PTHR24015,PTHR24015:SF705					AT1G23450.1	0	Tetratricopeptide repeat (TPR)-like superfamily protein	Tetratricopeptide repeat (TPR)-like superfamily protein	GO:0005515
Zm00001d036530					18.5789	6.61034	-1.49087	0.00105					Zm00001d036530_P001	PF04080,PF00025	PTHR13148,PTHR13148:SF1				GO:0005525	AT2G18390.1	ARL2,ATARLC1,HAL,TTN5	ADP-ribosylation factor family protein	ADP-ribosylation factor family protein	GO:0005525
Zm00001d036535	17.6163	726.767	5.36651	0.0004	726.767	30.2928	-4.58444	0.00155					Zm00001d036535_P001	PF01716	PTHR34058,PTHR34058:SF1			K02716	GO:0042549,GO:0019898,GO:0015979,GO:0009654,GO:0009523,GO:0005509	AT3G50820.1	OEC33,PSBO-2,PSBO2	photosystem II subunit O-2	photosystem II subunit O-2	GO:0005509
Zm00001d036547					128.535	40.8906	-1.65231	0.0342					Zm00001d036547_P001	PF09072	PTHR28632	KOG4766				AT1G15270.1	0	Translation machinery associated TMA7	Translation machinery associated TMA7
Zm00001d036613									13.3866	3.98029	-1.74984	0.04285	Zm00001d036613_P001	PF08263,PF00069,PF13855	PTHR27000,PTHR27000:SF152	KOG1187	2.7.11.1		GO:0006468,GO:0005524,GO:0004672,GO:0005515	AT3G47570.1	0	Leucine-rich repeat protein kinase family protein	Leucine-rich repeat protein kinase family protein	GO:0005515
Zm00001d036630	25.2973	138.309	2.45084	0.0044	138.309	20.1659	-2.77791	0.00215					Zm00001d036630_P001	PF01434	PTHR23076,PTHR23076:SF60	KOG0731			GO:0006508,GO:0005524,GO:0004222	AT2G30950.1	FTSH2,VAR2	FtsH extracellular protease family	FtsH extracellular protease family	GO:0004222
Zm00001d036631	11.5183	33.8709	1.55612	0.00965									Zm00001d036631_P001	PF01066	PTHR15362,PTHR15362:SF4	KOG3240	2.7.8.11	K00999	GO:0016780,GO:0016020,GO:0008654	AT1G68000.1	ATPIS,ATPIS1,PIS1	phosphatidylinositol synthase 1	probable CDP-diacylglycerol--inositol 3-phosphatidyltransferase	GO:0008654
Zm00001d036737	50.6894	1	-5.66361	0.00225									Zm00001d036737_P001		PTHR33168,PTHR33168:SF2					AT5G35090.1	0	0	hypothetical protein
Zm00001d036738					39.1813	6.84663	-2.5167	0.0148					Zm00001d036738_P001	PF08241	PTHR10108,PTHR10108:SF701		2.1.1.163		GO:0008168,GO:0008152	AT2G41040.1	0	S-adenosyl-L-methionine-dependent methyltransferases superfamily protein	S-adenosyl-L-methionine-dependent methyltransferases superfamily protein	GO:0008152
Zm00001d036796					46.7273	13.9918	-1.73968	0.0148					Zm00001d036796_P001	PF14608,PF00013,PF00642	PTHR10288,PTHR10288:SF147				GO:0003723,GO:0046872	AT3G12130.1	0	KH domain-containing protein / zinc finger (CCCH type) family protein	KH domain-containing protein / zinc finger (CCCH type) family protein	GO:0003723
Zm00001d036827	51.6072	144.886	1.48928	0.02825									Zm00001d036827_P001	PF03999	PTHR19321,PTHR19321:SF11			K16732	GO:0008017,GO:0000910,GO:0000226	AT5G55230.1	ATMAP65-1,MAP65-1	microtubule-associated proteins 65-1	microtubule-associated proteins 65-1	GO:0004190
Zm00001d036834									12.8194	39.3898	1.61949	0.04095	Zm00001d036834_P001	PF04819	PTHR16007					AT1G32120.1	0	0	Family of unknown function (DUF716) domain containing protein
Zm00001d036900	21.8319	6.72479	-1.69888	0.03665									Zm00001d036900_P001	PF03552	PTHR13301,PTHR13301:SF70		2.4.1.12	K10999	GO:0030244,GO:0016760,GO:0016020	AT4G32410.1	AtCESA1,CESA1,RSW1	cellulose synthase 1	cellulose synthase	GO:0016020
Zm00001d036903	7.26937	19.4393	1.41907	0.0326									Zm00001d036903_P001	PF03735,PF05641	PTHR31917,PTHR31917:SF5					AT5G20030.1	0	Plant Tudor-like RNA-binding protein	Plant Tudor-like RNA-binding protein
Zm00001d036965					8.59929	34.8936	2.02067	0.0132					Zm00001d036965_P001	PF02535	PTHR11040,PTHR11040:SF52	KOG1558		K14709	GO:0055085,GO:0046873,GO:0030001,GO:0016020	AT1G10970.1	ATZIP4,ZIP4	zinc transporter 4 precursor	zinc transporter 4 precursor	GO:0016020
Zm00001d036981									16.904	5.73648	-1.55912	0.0167	Zm00001d036981_P001	PF00999	PTHR16254,PTHR16254:SF30				GO:0055085,GO:0016021,GO:0015299,GO:0006812	AT2G19600.1	ATKEA4,KEA4	K+ efflux antiporter 4	K+ efflux antiporter	GO:0006812
Zm00001d037001					14.7121	1.78295	-3.04467	5e-05					Zm00001d037001_P001		PTHR32387,PTHR32387:SF0					AT4G13750.1	NOV	Histidine kinase-, DNA gyrase B-, and HSP90-like ATPase family protein	Histidine kinase-, DNA gyrase B-, and HSP90-like ATPase family protein
Zm00001d037059	7.78253	38.807	2.31801	0.0026	38.807	7.13868	-2.44259	0.0019					Zm00001d037059_P001	PF01326	PTHR22931,PTHR22931:SF1		2.7.9.4	K08244	GO:0016310,GO:0016301,GO:0005524	AT1G10760.1	GWD,GWD1,SEX1,SOP,SOP1	Pyruvate phosphate dikinase, PEP/pyruvate binding domain	Pyruvate phosphate dikinase, PEP/pyruvate binding domain	GO:0005524
Zm00001d037070	1	18.3235	4.19562	0.00155									Zm00001d037070_P001	PF04734	PTHR12670,PTHR12670:SF4		3.5.1.23	K12349		AT2G38010.2	0	Neutral/alkaline non-lysosomal ceramidase	Neutral/alkaline non-lysosomal ceramidase
Zm00001d037098	7.12735	30.8795	2.11521	0.01645									Zm00001d037098_P001	PF00010	PTHR16223,PTHR16223:SF52				GO:0046983	AT2G24260.1	LRL1	LJRHL1-like 1	basic helix-loop-helix (bHLH) DNA-binding superfamily protein	GO:0046983
Zm00001d037103	10.0158	284.51	4.82814	0.0008									Zm00001d037103_P001	PF08534	PTHR10681	KOG0541	1.11.1.15	K03564	GO:0016491	AT3G26060.1	ATPRX Q	Thioredoxin superfamily protein	Thioredoxin superfamily protein	GO:0045454
Zm00001d037104					26.936	9.46278	-1.5092	0.04795					Zm00001d037104_P001	PF00111	PTHR23426,PTHR23426:SF31	KOG3309	2.8.1.6		GO:0051536,GO:0009055	AT4G21090.2	ATMFDX2,MFDX2	MITOCHONDRIAL FERREDOXIN 2	MITOCHONDRIAL FERREDOXIN	GO:0009055
Zm00001d037172					5.98161	19.451	1.70124	0.04505					Zm00001d037172_P001	PF03254	PTHR31889,PTHR31889:SF6		2.4.1.69	K13681	GO:0042546,GO:0016020,GO:0008107	AT2G03220.1	ATFT1,ATFUT1,FT1,MUR2	fucosyltransferase 1	fucosyltransferase	GO:0008107
Zm00001d037182					9.30133	41.4054	2.15431	0.02065					Zm00001d037182_P001	PF00724	PTHR22893,PTHR22893:SF44	KOG0134	1.3.1.42	K05894	GO:0055114,GO:0016491,GO:0010181	AT1G76680.1	ATOPR1,OPR1	12-oxophytodienoate reductase 1	12-oxophytodienoate reductase	GO:0003824
Zm00001d037211									38.3799	12.321	-1.63923	0.03945	Zm00001d037211_P001	PF00191	PTHR10502,PTHR10502:SF116	KOG0819			GO:0005544,GO:0005509	AT5G10230.1	ANN7,ANNAT7	annexin 7	annexin	GO:0005509
Zm00001d037228	15.0003	257.628	4.10222	0.00015	257.628	34.7505	-2.89018	0.00315					Zm00001d037228_P001	PF00230	PTHR19139,PTHR19139:SF142	KOG0223		K09874	GO:0016020,GO:0006810,GO:0005215	AT5G37820.1	NIP4;2,NLM5	NOD26-like intrinsic protein 4;2	NOD26-like intrinsic protein 4;1	GO:0015267
Zm00001d037239									57.1692	155.638	1.44489	0.03455	Zm00001d037239_P001		PTHR33971,PTHR33971:SF2					AT5G39570.1	0	0	conserved hypothetical protein
Zm00001d037273	12.7752	326.594	4.67608	0.0007	326.594	38.3037	-3.09194	0.00125					Zm00001d037273_P001	PF01641	PTHR10173,PTHR10173:SF38	KOG0856	1.8.4.12	K07305	GO:0055114,GO:0033743,GO:0030091,GO:0016671,GO:0006979	AT1G53670.1	ATMSRB1,MSRB1	methionine sulfoxide reductase B 1	methionine sulfoxide reductase B	GO:0033743
Zm00001d037277									1	13.4124	3.7455	0.0001	Zm00001d037277_P001	PF03931	PTHR20648				GO:0006511	AT5G59140.1	0	BTB/POZ domain-containing protein	BTB/POZ domain-containing protein	GO:0006511
Zm00001d037280									55.3764	1	-5.7912	0.00795	Zm00001d037280_P001		PTHR35547,PTHR35547:SF5								hypothetical protein
Zm00001d037318									24.5006	8.71366	-1.49147	0.0498	Zm00001d037318_P001	PF13193,PF00501	PTHR24095,PTHR24095:SF122				GO:0008152,GO:0003824	AT5G16370.1	AAE5	acyl activating enzyme 5	acyl activating enzyme	GO:0003824
Zm00001d037383					31.004	8.28713	-1.90351	0.0321					Zm00001d037383_P001	PF00201	PTHR11926,PTHR11926:SF295				GO:0016758,GO:0008152	AT2G18570.1	0	UDP-Glycosyltransferase superfamily protein	UDP-Glycosyltransferase superfamily protein	GO:0008152
Zm00001d037473									38.9731	14.1437	-1.46231	0.0314	Zm00001d037473_P001		PTHR22847,PTHR22847:SF453					AT5G56190.2	0	Transducin/WD40 repeat-like superfamily protein	Transducin/WD40 repeat-like superfamily protein	GO:0005515
Zm00001d037513	28.6274	1469.29	5.68158	0.0003	1469.29	21.0846	-6.12279	0.0004					Zm00001d037513_P001	PF07883	PTHR31238,PTHR31238:SF2					AT5G20630.1	ATGER3,GER3,GLP3,GLP3A,GLP3B	germin 3	germin	GO:0045735
Zm00001d037532	2.47065	38.3384	3.95583	0.0121	38.3384	4.95074	-2.95308	0.00285					Zm00001d037532_P001	PF00300,PF01591	PTHR10606,PTHR10606:SF44	KOG0234	2.7.1.105	K01103	GO:0006000,GO:0005524,GO:0003873,GO:0006003,GO:0003824	AT1G07110.1	ATF2KP,F2KP,FKFBP	fructose-2,6-bisphosphatase	fructose-2,6-bisphosphatase	GO:2001070
Zm00001d037542	154.943	44.8351	-1.78904	0.02625	44.8351	408.908	3.18907	0.00065					Zm00001d037542_P001	PF03358	PTHR30546,PTHR30546:SF4	KOG3135	1.6.5.2	K03809	GO:0016491	AT5G54500.1	FQR1	flavodoxin-like quinone reductase 1	flavodoxin-like quinone reductase	GO:0016491
Zm00001d037544									13.3947	36.5057	1.44646	0.0374	Zm00001d037544_P001	PF11721,PF07714	PTHR27003,PTHR27003:SF89	KOG1187	2.7.11.1		GO:0006468,GO:0004672	AT3G46290.1	HERK1	hercules receptor kinase 1	hercules receptor kinase	GO:0005524
Zm00001d037546	29.028	10.0521	-1.52995	0.0113									Zm00001d037546_P001		PTHR34121,PTHR34121:SF1					AT5G13560.1	0	0	Protein CROWDED NUCLEI
Zm00001d037550	48.8373	128.589	1.39671	0.0417									Zm00001d037550_P001	PF00141	PTHR31235,PTHR31235:SF19		1.11.1.7	K00430	GO:0055114,GO:0020037,GO:0006979,GO:0004601	AT1G05260.1	RCI3,RCI3A	Peroxidase superfamily protein	Peroxidase superfamily protein	GO:0004601
Zm00001d037551	7.12203	27.5425	1.9513	0.03705	27.5425	5.30566	-2.37606	0.02945					Zm00001d037551_P001	PF13499,PF13328,PF04607	PTHR21262,PTHR21262:SF12	KOG1157	2.7.6.5		GO:0015969	AT3G17470.1	ATCRSH,CRSH	Ca2+-activated RelA/spot homolog	Ca2+-activated RelA/spot homolog	GO:0015969
Zm00001d037602									39.7467	7.85627	-2.33892	0.04445	Zm00001d037602_P001	PF00076	PTHR10501,PTHR10501:SF17	KOG4206		K11091	GO:0003676,GO:0017069,GO:0000398	AT2G47580.1	U1A	spliceosomal protein U1A	spliceosomal protein U1A	GO:0003676
Zm00001d037680					6.97489	31.567	2.17818	0.0365					Zm00001d037680_P001	PF03767	PTHR31284,PTHR31284:SF5		3.1.3.2		GO:0003993	AT4G25150.1	0	HAD superfamily, subfamily IIIB acid phosphatase	HAD superfamily, subfamily IIIB acid phosphatase	GO:0003993
Zm00001d037724	15.9467	76.977	2.27117	0.0311	76.977	14.2718	-2.43126	0.0205					Zm00001d037724_P001										Arabidopsis thaliana gibberellin 2-oxidase	GO:0016491
Zm00001d037730									1	60.7375	5.92452	0.00515	Zm00001d037730_P001										hypothetical protein
Zm00001d037748					40.1418	9.28645	-2.11191	0.01625					Zm00001d037748_P001	PF00085	PTHR10438,PTHR10438:SF227	KOG0907	3.5.1.52		GO:0045454,GO:0015035,GO:0006662	AT4G29670.1	ACHT2	atypical CYS HIS rich thioredoxin 2	atypical CYS HIS rich thioredoxin	GO:0045454
Zm00001d037777	4.29508	22.3542	2.37979	0.00425									Zm00001d037777_P001	PF12697	PTHR10992,PTHR10992:SF743	KOG1454	3.1.3.76,3.3.2.10			AT3G10840.1	0	alpha/beta-Hydrolases superfamily protein	alpha/beta-Hydrolases superfamily protein	GO:0003824
Zm00001d037798									1	45.4732	5.50694	0.00405	Zm00001d037798_P001										hypothetical protein
Zm00001d037846									6.70292	19.8187	1.564	0.028	Zm00001d037846_P001		PTHR15860,PTHR15860:SF4					AT5G01960.1	0	RING/U-box superfamily protein	RING/U-box superfamily protein
Zm00001d037894	141.483	15.3832	-3.2012	0.0041	15.3832	108.073	2.81258	0.0066					Zm00001d037894_P001	PF00257	PTHR33346				GO:0009415,GO:0006950	AT5G66400.1	ATDI8,RAB18	Dehydrin family protein	Dehydrin family protein	GO:0006950
Zm00001d037901	28.175	7.13672	-1.98108	0.03505									Zm00001d037901_P001	PF03514	PTHR31636,PTHR31636:SF13				GO:0005634,GO:0000989	AT1G50420.1	SCL-3,SCL3	scarecrow-like 3	scarecrow-like
Zm00001d037910	20.4575	6.32517	-1.69345	0.0487									Zm00001d037910_P001	PF00365	PTHR13697,PTHR13697:SF23	KOG2440	2.7.1.11	K00850	GO:0006096,GO:0003872	AT4G26270.1	PFK3	phosphofructokinase 3	phosphofructokinase	GO:0003872
Zm00001d037925									26.8685	11.4617	-1.22909	0.04275	Zm00001d037925_P001	PF00076	PTHR24012,PTHR24012:SF487	KOG0105		K12890	GO:0003676	AT1G02840.3	ATSRP34,SR1,SRP34	RNA-binding (RRM/RBD/RNP motifs) family protein	RNA-binding (RRM/RBD/RNP motifs) family protein	GO:0003676
Zm00001d037984	3.23855	44.955	3.79506	0.0005	44.955	6.96767	-2.68973	0.0028					Zm00001d037984_P001	PF01040	PTHR11048,PTHR11048:SF18		2.5.1.62	K04040	GO:0016021,GO:0004659	AT3G51820.1	ATG4,CHLG,G4	UbiA prenyltransferase family protein	UbiA prenyltransferase family protein	GO:0016021
Zm00001d038084	8.09188	34.2109	2.07991	0.01715	34.2109	8.45132	-2.01721	0.0201					Zm00001d038084_P001	PF00687	PTHR23105,PTHR23105:SF5	KOG1569		K02863		AT3G63490.1	0	Ribosomal protein L1p/L10e family	Ribosomal protein L1p/L10e family	GO:0003723
Zm00001d038130					29.0609	3.81244	-2.93029	0.00205					Zm00001d038130_P001	PF00226						AT3G05345.1	0	Chaperone DnaJ-domain superfamily protein	Chaperone DnaJ-domain superfamily protein
Zm00001d038133	15.1544	50.1911	1.72769	0.03665	50.1911	8.67951	-2.53174	0.0095					Zm00001d038133_P001	PF00134	PTHR15615,PTHR15615:SF20	KOG1674				AT2G44740.1	CYCP4;1	cyclin p4;1	cyclin p4;1	GO:0000079
Zm00001d038155	6.45406	25.6355	1.98986	0.04									Zm00001d038155_P001		PTHR31218,PTHR31218:SF43				GO:0022857,GO:0016021	AT4G15545.1	0	0	conserved hypothetical protein
Zm00001d038161					41.2599	4.68455	-3.13876	0.025					Zm00001d038161_P001		PTHR36359,PTHR36359:SF1		2.7.9.1			AT2G48070.2	RPH1	resistance to phytophthora 1	resistance to phytophthora
Zm00001d038163	10.5972	398.886	5.23423	0.0014	398.886	8.25097	-5.59527	0.0007					Zm00001d038163_P001	PF00391,PF01326,PF02896	PTHR22931,PTHR22931:SF9		2.7.9.1	K01006	GO:0016772,GO:0016310,GO:0016301,GO:0005524,GO:0050242,GO:0006090	AT4G15530.5	PPDK	pyruvate orthophosphate dikinase	pyruvate orthophosphate dikinase	GO:0016772
Zm00001d038181					35.7636	114.853	1.68322	0.015					Zm00001d038181_P001	PF07690	PTHR11654,PTHR11654:SF160			K14638	GO:0055085,GO:0016021,GO:0016020,GO:0006810,GO:0005215	AT1G68570.1	0	Major facilitator superfamily protein	Major facilitator superfamily protein	GO:0016020
Zm00001d038242					18.3274	1	-4.19593	0.0003					Zm00001d038242_P001		PTHR35276,PTHR35276:SF1					AT1G16445.1	0	S-adenosyl-L-methionine-dependent methyltransferases superfamily protein	hypothetical protein
Zm00001d038250	4.78306	37.4894	2.97047	0.0254	37.4894	7.46381	-2.3285	0.04415					Zm00001d038250_P001	PF00226,PF01556	PTHR24078	KOG0712		K09519		AT3G08910.1	0	DNAJ heat shock family protein	DNAJ heat shock family protein	GO:0006457
Zm00001d038262									20.731	88.6278	2.09597	0.00505	Zm00001d038262_P001	PF03765,PF00650	PTHR23324,PTHR23324:SF81	KOG1471				AT4G09160.1	0	SEC14 cytosolic factor family protein / phosphoglyceride transfer family protein	Sec14p-like phosphatidylinositol transfer family protein
Zm00001d038365	13.0825	45.7301	1.8055	0.03115	45.7301	11.0846	-2.04458	0.01415					Zm00001d038365_P001	PF00248	PTHR11732,PTHR11732:SF222		1.1.1.21			AT2G37790.1	0	NAD(P)-linked oxidoreductase superfamily protein	NAD(P)-linked oxidoreductase superfamily protein	GO:0016491
Zm00001d038366					30.8841	87.871	1.50852	0.02955					Zm00001d038366_P001		PTHR15486,PTHR15486:SF25		2.3.1.15,2.3.1.198	K13508		AT3G11430.1	ATGPAT5,GPAT5	glycerol-3-phosphate acyltransferase 5	glycerol-3-phosphate acyltransferase	GO:0008152
Zm00001d038371									21.859	59.1363	1.43582	0.02805	Zm00001d038371_P001	PF00394,PF07731,PF07732	PTHR11709,PTHR11709:SF67		1.10.3.2	K05909	GO:0055114,GO:0016491,GO:0005507	AT5G60020.1	ATLAC17,LAC17	laccase 17	laccase	GO:0005507
Zm00001d038451	17.5487	5.38131	-1.70534	0.04235									Zm00001d038451_P001	PF03106	PTHR31221,PTHR31221:SF32			K13424	GO:0043565,GO:0006355,GO:0003700	AT2G38470.1	ATWRKY33,WRKY33	WRKY DNA-binding protein 33	WRKY DNA-binding protein	GO:0003700
Zm00001d038453					52.0803	184.454	1.82445	0.03075					Zm00001d038453_P001	PF00202	PTHR11986,PTHR11986:SF66		2.6.1.44		GO:0030170,GO:0008483	AT3G08860.1	PYD4	PYRIMIDINE 4	PYRIMIDINE	GO:0003824
Zm00001d038470									20.2173	1	-4.33752	0.01015	Zm00001d038470_P001										BED zinc finger ;hAT family dimerisation domain
Zm00001d038491					26.8328	2.23939	-3.58282	0.01905					Zm00001d038491_P001	PF00583	PTHR23091,PTHR23091:SF229	KOG2488			GO:0008080	AT1G32070.3	ATNSI,NSI	nuclear shuttle interacting	nuclear shuttle interacting
Zm00001d038547					23.7901	6.56419	-1.85767	0.0384					Zm00001d038547_P001	PF00202	PTHR11986,PTHR11986:SF84	KOG1401	5.4.3.8	K01845	GO:0030170,GO:0008483	AT3G48730.1	GSA2	glutamate-1-semialdehyde 2,1-aminomutase 2	glutamate-1-semialdehyde-2,1-aminomutase	GO:0003824
Zm00001d038579					244.213	7.6227	-5.00169	0.00025					Zm00001d038579_P001	PF00162	PTHR11406,PTHR11406:SF8		2.7.2.3	K00927	GO:0006096,GO:0004618	AT1G56190.1	0	Phosphoglycerate kinase family protein	Phosphoglycerate kinase family protein	GO:0004618
Zm00001d038589									41.3626	16.9079	-1.29063	0.0393	Zm00001d038589_P001	PF13365	PTHR21004,PTHR21004:SF0		3.4.21.107			AT1G28320.1	DEG15	protease-related	protease-related	GO:0004784
Zm00001d038607	42.8365	1	-5.42077	0.00725					42.8365	1	-5.42077	0.00725	Zm00001d038607_P001							AT3G59840.1	0	0	conserved hypothetical protein
Zm00001d038616					13.6234	53.9639	1.98591	0.03915					Zm00001d038616_P001	PF00582	PTHR31966,PTHR31966:SF7				GO:0006950	AT1G11360.2	0	Adenine nucleotide alpha hydrolases-like superfamily protein	Adenine nucleotide alpha hydrolases-like superfamily protein	GO:0006950
Zm00001d038678	5.19011	32.8155	2.66054	0.00685	32.8155	5.57774	-2.55662	0.00835					Zm00001d038678_P001	PF14234	PTHR33835,PTHR33835:SF2					AT3G01060.1	0	0	DUF4336 domain containing protein
Zm00001d038699	5.33727	54.4512	3.35079	0.0129	54.4512	10.9992	-2.30756	0.01325					Zm00001d038699_P001	PF08100,PF00891	PTHR11746,PTHR11746:SF95	KOG3178			GO:0046983,GO:0008171	AT4G35160.1	0	O-methyltransferase family protein	O-methyltransferase family protein	GO:0008168
Zm00001d038703	10.2663	31.2014	1.6037	0.0394	31.2014	10.7514	-1.53708	0.0406					Zm00001d038703_P001	PF08100,PF00891	PTHR11746,PTHR11746:SF95	KOG3178			GO:0046983,GO:0008171	AT4G35160.1	0	O-methyltransferase family protein	O-methyltransferase family protein	GO:0046983
Zm00001d038728	8.87944	21.8105	1.29648	0.01665	21.8105	5.38103	-2.01907	0.00025					Zm00001d038728_P001	PF02358,PF00982	PTHR10788,PTHR10788:SF6		2.4.1.15	K16055	GO:0005992,GO:0003824	AT1G78580.1	ATTPS1,TPS1	trehalose-6-phosphate synthase	trehalose-6-phosphate synthase	GO:0003824
Zm00001d038747	10.2213	35.7309	1.80559	0.0117									Zm00001d038747_P001		PTHR34541,PTHR34541:SF3					AT3G14830.2	0	0	conserved hypothetical protein
Zm00001d038751	1	18.9448	4.24373	5e-05									Zm00001d038751_P001	PF13370,PF00226	PTHR24078,PTHR24078:SF255	KOG0716				AT2G42750.1	0	DNAJ heat shock N-terminal domain-containing protein	DNAJ heat shock N-terminal domain-containing protein	GO:0005506
Zm00001d038809	15.4035	47.6684	1.62978	0.02045	47.6684	17.1466	-1.47512	0.03245					Zm00001d038809_P001	PF07714	PTHR23257,PTHR23257:SF81	KOG0192	2.7.11.1		GO:0006468,GO:0004672,GO:0004674	AT5G58950.1	0	Protein kinase superfamily protein	Protein kinase superfamily protein	GO:0004672
Zm00001d038841					14.6383	68.7513	2.23164	0.00025					Zm00001d038841_P001	PF00171	PTHR11699,PTHR11699:SF148		1.2.1.88		GO:0055114,GO:0016491,GO:0008152	AT5G62530.1	ALDH12A1,ATP5CDH,P5CDH	aldehyde dehydrogenase 12A1	aldehyde dehydrogenase 12A1	GO:0008152
Zm00001d038846	18.8535	5.65348	-1.73762	0.0315									Zm00001d038846_P001	PF00481	PTHR13832,PTHR13832:SF335	KOG0698	3.1.3.16	K14497	GO:0003824,GO:0006470,GO:0004722	AT1G72770.3	HAB1	homology to ABI1	homology to ABI1	GO:0003824
Zm00001d038860									7.5669	31.9176	2.07658	0.01065	Zm00001d038860_P001	PF14364,PF05553	PTHR33098,PTHR33098:SF5					AT5G56980.1	0	0	Cotton fibre expressed protein domain containing protein
Zm00001d038873	1	43.6221	5.44699	0.00875	43.6221	1	-5.44699	0.00855					Zm00001d038873_P001	PF15697	PTHR33730,PTHR33730:SF2					AT1G15400.3	0	0	DUF4666 domain containing protein
Zm00001d038891	6.10424	17.0127	1.47873	0.04745	17.0127	5.93885	-1.51836	0.02525					Zm00001d038891_P001	PF13489,PF08241	PTHR10108,PTHR10108:SF793	KOG1269	2.1.1.103	K05929	GO:0008168,GO:0008152	AT1G48600.2	AtPMEAMT,PMEAMT	S-adenosyl-L-methionine-dependent methyltransferases superfamily protein	S-adenosyl-L-methionine-dependent methyltransferases superfamily protein	GO:0008152
Zm00001d038894	24.0555	151.826	2.65798	0.00245	151.826	18.9561	-3.00168	0.00095					Zm00001d038894_P001	PF00069	PTHR11584,PTHR11584:SF316	KOG0594	2.7.11.1		GO:0006468,GO:0005524,GO:0004672	AT1G68830.1	STN7	STT7 homolog STN7	STT7 homolog STN7	GO:0005524
Zm00001d038916									29.6213	12.0429	-1.29845	0.04615	Zm00001d038916_P001	PF05495,PF14599,PF01814	PTHR21319,PTHR21319:SF10	KOG1940	6.3.2.19	K16276	GO:0008270	AT3G18290.1	BTS,EMB2454	zinc finger protein-related	zinc finger protein-related	GO:0008270
Zm00001d038922	31.408	104.017	1.72762	0.03195	104.017	21.1457	-2.29839	0.0067					Zm00001d038922_P001	PF15237,PF01985	PTHR31846,PTHR31846:SF4	KOG1990			GO:0003723	AT3G18390.1	EMB1865	CRS1 / YhbY (CRM) domain-containing protein	CRS1 / YhbY (CRM) domain-containing protein	GO:0003723
Zm00001d038984	40.9931	3392.12	6.37066	0.00915	3392.12	89.8425	-5.23865	0.0208					Zm00001d038984_P001	PF03244	PTHR34787,PTHR34787:SF1			K02695	GO:0015979,GO:0009538,GO:0009522	AT1G52230.1	PSAH-2,PSAH2,PSI-H	photosystem I subunit H2	photosystem I subunit H-1	GO:0009522
Zm00001d039040	13.0032	521.689	5.32625	0.00025	521.689	18.965	-4.78178	0.0003					Zm00001d039040_P001	PF00504	PTHR21649,PTHR21649:SF31			K08912	GO:0016020,GO:0009765	AT2G34420.1	LHB1B2,LHCB1.5	photosystem II light harvesting complex gene B1B2	photosystem II light harvesting complex gene B1B2
Zm00001d039076	1	16.3507	4.03128	0.0002									Zm00001d039076_P001	PF12159	PTHR35473,PTHR35473:SF2					AT1G64355.1	0	0	DUF3593 domain containing protein
Zm00001d039089	83.9252	233.953	1.47904	0.03725									Zm00001d039089_P001	PF01073,PF02866	PTHR11540		1.1.1.37	K00026	GO:0055114,GO:0016616,GO:0006694,GO:0003854,GO:0019752	AT1G53240.1	mMDH1	Lactate/malate dehydrogenase family protein	Lactate/malate dehydrogenase family protein	GO:0006099
Zm00001d039104	11.0324	38.411	1.79978	0.0378	38.411	4.26814	-3.16984	0.00135					Zm00001d039104_P001		PTHR31342,PTHR31342:SF7					AT3G25690.1	CHUP1	Hydroxyproline-rich glycoprotein family protein	Hydroxyproline-rich glycoprotein family protein
Zm00001d039118					113.271	12.9638	-3.12721	0.02135					Zm00001d039118_P001		PTHR24078,PTHR24078:SF177					AT1G75250.1	ATRL6,RL6,RSM3	RAD-like 6	RAD-like	GO:0003677
Zm00001d039120	9.62425	24.9705	1.37548	0.03905	24.9705	7.3016	-1.77394	0.0106					Zm00001d039120_P001		PTHR23172,PTHR23172:SF19	KOG0431				AT4G36520.1	0	Chaperone DnaJ-domain superfamily protein	Chaperone DnaJ-domain superfamily protein
Zm00001d039130	78.2851	1	-6.29067	0.02125									Zm00001d039130_P001	PF00082	PTHR10795,PTHR10795:SF329		3.4.14.10		GO:0006508,GO:0004252	AT3G14240.1	0	Subtilase family protein	Subtilase family protein	GO:0004252
Zm00001d039131	8.3658	39.3329	2.23316	0.0118	39.3329	9.77008	-2.00929	0.0203					Zm00001d039131_P001	PF00483	PTHR22572,PTHR22572:SF110		2.7.7.27		GO:0016779,GO:0009058	AT4G39210.1	APL3	Glucose-1-phosphate adenylyltransferase family protein	ADPGLC-PPase large subunit	GO:0005978
Zm00001d039144									11.4842	56.8402	2.30727	0.0052	Zm00001d039144_P001	PF07779	PTHR13533,PTHR13533:SF11		2.3.1.45			AT2G34410.1	0	O-acetyltransferase family protein	O-acetyltransferase family protein
Zm00001d039167	13.7471	57.1643	2.05598	0.02185	57.1643	15.8865	-1.84731	0.01715					Zm00001d039167_P001	PF00574	PTHR10381,PTHR10381:SF18	KOG0840	3.4.21.92	K01358		AT1G49970.1	CLPR1,NCLPP5,SVR2	CLP protease proteolytic subunit 1	CLP protease proteolytic subunit	GO:0004252
Zm00001d039224					5.85203	27.6901	2.24236	0.0331					Zm00001d039224_P001		PTHR34553,PTHR34553:SF1					AT2G32970.2	0	0	conserved hypothetical protein
Zm00001d039258	7.41666	752.887	6.66552	0.03575	752.887	4.13559	-7.5082	0.04885					Zm00001d039258_P001	PF03151	PTHR11132,PTHR11132:SF102	KOG1441		K15283		AT5G46110.4	APE2,TPT	Glucose-6-phosphate/phosphate translocator-related	Glucose-6-phosphate/phosphate translocator-related	GO:0016021
Zm00001d039310					4.9198	18.3559	1.89957	0.0485					Zm00001d039310_P001	PF00067	PTHR24298,PTHR24298:SF134	KOG0156			GO:0055114,GO:0020037,GO:0016705,GO:0005506	AT3G48280.1	CYP71A25	cytochrome P450, family 71, subfamily A, polypeptide 25	cytochrome P450, family 71, subfamily A, polypeptide	GO:0005506
Zm00001d039326	15.4566	3.00737	-2.36165	0.0343					15.4566	4.25314	-1.86163	0.03705	Zm00001d039326_P001	PF00657	PTHR22835,PTHR22835:SF272		3.1.1.1		GO:0016788	AT5G45910.1	0	GDSL-like Lipase/Acylhydrolase superfamily protein	GDSL-like Lipase/Acylhydrolase superfamily protein	GO:0016788
Zm00001d039328	14.6576	5.2063	-1.49331	0.0343									Zm00001d039328_P001	PF05699,PF02892,PF04937	PTHR32166,PTHR32166:SF17				GO:0046983,GO:0003677	AT1G79740.1	0	hAT transposon superfamily	hAT transposon superfamily	GO:0003677
Zm00001d039349	5.03516	26.4851	2.39507	0.0077	26.4851	3.71077	-2.83539	0.0102					Zm00001d039349_P001	PF09713	PTHR31871,PTHR31871:SF9		3.4.17.23			AT2G46420.1	0	Plant protein 1589 of unknown function	Plant protein 1589 of unknown function (A
Zm00001d039355					14.7681	34.4987	1.22406	0.0468					Zm00001d039355_P001	PF13831,PF00855,PF00856,PF13832	PTHR13793,PTHR13793:SF5	KOG1080	2.1.1.43		GO:0005515	AT4G27910.1	ATX4,SDG16	SET domain protein 16	SET domain protein	GO:0005515
Zm00001d039456	17.1724	57.2805	1.73795	0.0281	57.2805	14.9843	-1.93459	0.016	17.1724	5.02454	-1.77303	0.04225	Zm00001d039456_P001	PF08373	PTHR21228,PTHR21228:SF20					AT2G31890.1	ATRAP,RAP	RAP	RAP
Zm00001d039480	16.2485	3.73943	-2.11942	0.0129									Zm00001d039480_P001		PTHR33673,PTHR33673:SF4					AT2G03630.1	0	0	conserved hypothetical protein
Zm00001d039542	15.6221	114.284	2.87096	0.0015	114.284	34.0591	-1.74651	0.03265					Zm00001d039542_P001	PF01764	PTHR31403,PTHR31403:SF7	KOG4569	3.1.1.32		GO:0006629	AT1G06800.1	PLA-I{gamma}1	alpha/beta-Hydrolases superfamily protein	alpha/beta-Hydrolases superfamily protein	GO:0006629
Zm00001d039547									11.7078	42.262	1.85188	0.0091	Zm00001d039547_P001	PF03950,PF00749	PTHR11451,PTHR11451:SF24		6.1.1.18		GO:0006418,GO:0005737,GO:0005524,GO:0004812,GO:0000166,GO:0043039,GO:0016876	AT1G25350.2	OVA9	glutamine-tRNA ligase, putative / glutaminyl-tRNA synthetase, putative / GlnRS, putative	glutamine-tRNA ligase, putative / glutaminyl-tRNA synthetase, putative / GlnRS, putative	GO:0006412
Zm00001d039578	6.10791	38.9805	2.674	0.00835	38.9805	11.4776	-1.76393	0.04635					Zm00001d039578_P001	PF03129	PTHR11476,PTHR11476:SF5		6.1.1.21		GO:0005737	AT3G46100.1	ATHRS1,HRS1	Histidyl-tRNA synthetase 1	Histidyl-tRNA synthetase	GO:0005737
Zm00001d039631	2.0229	18.8739	3.2219	0.0002	18.8739	2.50878	-2.91134	0.0008					Zm00001d039631_P001	PF14510,PF00005,PF08370,PF01061	PTHR19241,PTHR19241:SF170		3.6.3.34		GO:0016887,GO:0005524,GO:0016020	AT2G26910.1	ATPDR4,PDR4	pleiotropic drug resistance 4	pleiotropic drug resistance	GO:0016020
Zm00001d039667	1	63.0102	5.97751	5e-05									Zm00001d039667_P001	PF04134	PTHR33639,PTHR33639:SF2					AT1G52590.1	0	Putative thiol-disulphide oxidoreductase DCC	Putative thiol-disulphide oxidoreductase DCC
Zm00001d039687	9.89524	759.127	6.26146	0.0004	759.127	13.5212	-5.81104	0.0002					Zm00001d039687_P001	PF02605	PTHR34803,PTHR34803:SF2			K02699	GO:0015979,GO:0009538,GO:0009522	AT4G12800.1	PSAL	photosystem I subunit l	photosystem I subunit l	GO:0009522
Zm00001d039745	7.02809	50.1807	2.83593	0.00895	50.1807	1	-5.64906	5e-05					Zm00001d039745_P001	PF07228	PTHR12320,PTHR12320:SF7	KOG1379	3.1.3.16		GO:0003824	AT2G30170.1	0	Protein phosphatase 2C family protein	Protein phosphatase 2C family protein	GO:0003824
Zm00001d039770	38.2187	143.379	1.90749	0.01035									Zm00001d039770_P001	PF02469	PTHR32077,PTHR32077:SF7					AT5G03170.1	ATFLA11,FLA11	FASCICLIN-like arabinogalactan-protein 11	FASCICLIN-like arabinogalactan-protein
Zm00001d039837					89.1153	22.3538	-1.99515	0.0187					Zm00001d039837_P001	PF02458	PTHR31642,PTHR31642:SF16		2.3.1.133		GO:0016747	AT5G48930.1	HCT	hydroxycinnamoyl-CoA shikimate/quinate hydroxycinnamoyl transferase	hydroxycinnamoyl-CoA shikimate/quinate hydroxycinnamoyl transferase	GO:0016747
Zm00001d039840	2.96189	71.0261	4.58376	0.0148	71.0261	6.19002	-3.52033	0.00145					Zm00001d039840_P001	PF02458	PTHR31642,PTHR31642:SF16		2.3.1.99,2.3.1.133		GO:0016747	AT5G48930.1	HCT	hydroxycinnamoyl-CoA shikimate/quinate hydroxycinnamoyl transferase	hydroxycinnamoyl-CoA shikimate/quinate hydroxycinnamoyl transferase	GO:0016747
Zm00001d039867	8.36312	95.6684	3.51593	0.0003	95.6684	12.5876	-2.92604	0.0028					Zm00001d039867_P001	PF03468,PF03470,PF03469	PTHR21596,PTHR21596:SF22				GO:0031047	AT1G15910.1	0	XH/XS domain-containing protein	XH/XS domain-containing protein	GO:0031047
Zm00001d039888									1	21.8128	4.4471	0.0019	Zm00001d039888_P001										hypothetical protein
Zm00001d039913	1	16.6835	4.06035	0.0002									Zm00001d039913_P001	PF00319	PTHR11945,PTHR11945:SF213				GO:0046983,GO:0003677	AT4G11880.1	AGL14	AGAMOUS-like 14	AGAMOUS-like	GO:0000977
Zm00001d039914	12.3902	129.9	3.39012	0.00985	129.9	18.4543	-2.81537	0.0053					Zm00001d039914_P001	PF01439	PTHR33543				GO:0046872	AT3G09390.1	ATMT-1,ATMT-K,MT2A	metallothionein 2A	metallothionein 2A	GO:0046872
Zm00001d040067					8.22322	32.2724	1.97252	0.02					Zm00001d040067_P001	PF04577	PTHR20961,PTHR20961:SF28	KOG4698	2.4.1.255		GO:0016757	AT3G18180.1	0	Glycosyltransferase family 61 protein	Glycosyltransferase family 61 protein	GO:0016757
Zm00001d040082									18.9623	6.60152	-1.52226	0.0104	Zm00001d040082_P002	PF00270,PF00035,PF00271,PF07717,PF04408	PTHR18934,PTHR18934:SF112		3.6.4.13	K14442	GO:0005524,GO:0003676,GO:0004386	AT1G48650.1	0	DEA(D/H)-box RNA helicase family protein	DEA(D/H)-box RNA helicase family protein	GO:0004386
Zm00001d040161									1	14.4675	3.85474	0.03155	Zm00001d040161_P001	PF04695	PTHR23058,PTHR23058:SF3			K13343	GO:0016560,GO:0005778,GO:0005515	AT5G62810.1	ATPEX14,PED2,PEX14	peroxin 14	peroxin
Zm00001d040173	26.343	74.0668	1.49141	0.0262									Zm00001d040173_P001	PF01073	PTHR10366,PTHR10366:SF413		1.3.1.45		GO:0055114,GO:0016616,GO:0006694,GO:0003854	AT1G75290.1	0	NAD(P)-binding Rossmann-fold superfamily protein	NmrA-like negative transcriptional regulator family protein
Zm00001d040221	4.86001	95.1473	4.29113	0.00065	95.1473	12.2586	-2.95637	0.0011					Zm00001d040221_P001	PF01435	PTHR10120,PTHR10120:SF21				GO:0006508,GO:0004222	AT3G27110.1	0	Peptidase family M48 family protein	Peptidase family M48 family protein	GO:0004222
Zm00001d040245					47.9271	169.867	1.82549	0.0347					Zm00001d040245_P001	PF02428	PTHR33832,PTHR33832:SF6				GO:0004867	AT1G72060.1	0	serine-type endopeptidase inhibitors	serine-type endopeptidase inhibitors	GO:0004867
Zm00001d040314									20.2573	3.83096	-2.40267	0.02245	Zm00001d040314_P001	PF04845	PTHR12611	KOG3074				AT2G32080.1	PUR ALPHA-1	purin-rich alpha 1	purin-rich alpha
Zm00001d040364					47.5494	213.49	2.16667	0.0032					Zm00001d040364_P001	PF00141	PTHR31388,PTHR31388:SF3		1.11.1.7	K00430	GO:0055114,GO:0020037,GO:0006979,GO:0004601	AT5G66390.1	0	Peroxidase superfamily protein	Peroxidase superfamily protein	GO:0004601
Zm00001d040398	15.274	3.58808	-2.08979	0.03865									Zm00001d040398_P001	PF00454	PTHR15245,PTHR15245:SF23	KOG2381	2.7.1.67		GO:0016773	AT2G40850.1	ATPI4K GAMMA 1,PI4K GAMMA 1	phosphoinositide 4-kinase gamma 1	phosphoinositide 4-kinase gamma
Zm00001d040422									108.919	403.869	1.89063	0.01645	Zm00001d040422_P001	PF07690	PTHR23504,PTHR23504:SF22				GO:0055085,GO:0016021	AT3G43790.1	ZIFL2	zinc induced facilitator-like 2	zinc induced facilitator-like	GO:0016021
Zm00001d040467	7.57459	88.2375	3.54215	0.0117	88.2375	6.74252	-3.71003	0.0183					Zm00001d040467_P001										hypothetical protein
Zm00001d040468	20.8984	5.21598	-2.00238	0.04885									Zm00001d040468_P001	PF07690	PTHR23504,PTHR23504:SF21	KOG2615			GO:0055085,GO:0016021	AT3G43790.1	ZIFL2	zinc induced facilitator-like 2	zinc induced facilitator-like	GO:0016021
Zm00001d040515									68.4955	17.9071	-1.93548	0.00995	Zm00001d040515_P001	PF00132	PTHR13061,PTHR13061:SF9	KOG4042	1.6.5.3			AT1G19580.1	GAMMA CA1	gamma carbonic anhydrase 1	gamma carbonic anhydrase
Zm00001d040518									30.4378	1	-4.92779	0.00265	Zm00001d040518_P001										hypothetical protein
Zm00001d040567	30.6247	86.5181	1.49831	0.04365									Zm00001d040567_P001	PF03822,PF00069	PTHR24343,PTHR24343:SF143	KOG0583	2.7.11.1	K07198	GO:0007165,GO:0006468,GO:0005524,GO:0004672	AT3G17510.1	CIPK1,SnRK3.16	CBL-interacting protein kinase 1	CBL-interacting protein kinase	GO:0005524
Zm00001d040582	19.3284	74.3814	1.94422	0.0321	74.3814	17.9089	-2.05427	0.02965					Zm00001d040582_P001	PF00814	PTHR11735,PTHR11735:SF12		2.6.99.4			AT2G45270.1	GCP1	glycoprotease 1	glycoprotease
Zm00001d040617									100.956	304.084	1.59074	0.02585	Zm00001d040617_P001	PF01779	PTHR12884	KOG3504		K02905	GO:0006412,GO:0005840,GO:0005622,GO:0003735	AT3G06700.1	0	Ribosomal L29e protein family	Ribosomal L29e protein family	GO:0003735
Zm00001d040686	4.01734	24.9371	2.63398	0.00795	24.9371	4.4317	-2.49236	0.0111					Zm00001d040686_P001	PF07516,PF01043,PF07517	PTHR30612,PTHR30612:SF4			K03070	GO:0017038,GO:0016020,GO:0005524	AT4G01800.1	AGY1,AtcpSecA	Albino or Glassy Yellow 1	Albino or Glassy Yellow	GO:0005524
Zm00001d040774	93.1333	1	-6.54123	0.02125									Zm00001d040774_P001							AT3G06720.2	AIMP ALPHA,AT-IMP,ATKAP ALPHA,IMPA-1,IMPA1	importin alpha isoform 1	Importin subunit alpha-1b
Zm00001d040803					57.025	230.121	2.01272	0.0477					Zm00001d040803_P001	PF05498	PTHR33136,PTHR33136:SF13					AT4G15800.1	RALFL33	ralf-like 33	ralf-like
Zm00001d040807	7.64257	47.4472	2.63419	0.02945									Zm00001d040807_P001	PF04535	PTHR11615,PTHR11615:SF150					AT4G15630.1	0	Uncharacterised protein family (UPF0497)	conserved hypothetical protein
Zm00001d040818	11.3811	44.295	1.9605	0.00735	44.295	15.2165	-1.5415	0.03165					Zm00001d040818_P001	PF03982	PTHR22753,PTHR22753:SF9		3.6.1.13,2.7.7.1		GO:0016747	AT1G54570.1	0	Esterase/lipase/thioesterase family protein	Esterase/lipase/thioesterase family protein	GO:0016747
Zm00001d040842	5.86218	27.2666	2.21762	0.0411									Zm00001d040842_P001	PF00724	PTHR22893,PTHR22893:SF57	KOG0134	1.3.1.42	K05894	GO:0055114,GO:0016491,GO:0010181	AT1G76680.1	ATOPR1,OPR1	12-oxophytodienoate reductase 1	12-oxophytodienoate reductase	GO:0003824
Zm00001d040898									11.2116	35.4353	1.6602	0.0341	Zm00001d040898_P001	PF04782,PF04783	PTHR21450,PTHR21450:SF12					AT1G52320.2	0	0	conserved hypothetical protein
Zm00001d040959	8.3385	56.8351	2.76892	0.00215	56.8351	13.8385	-2.0381	0.01155					Zm00001d040959_P001		PTHR33334,PTHR33334:SF1					AT3G54500.1	0	0	conserved hypothetical protein
Zm00001d040979	1	40.0818	5.32488	5e-05									Zm00001d040979_P001	PF04116	PTHR11863,PTHR11863:SF51	KOG0873	1.14.13.72	K14423	GO:0055114,GO:0016491,GO:0006633,GO:0005506	AT4G22756.1	ATSMO1,ATSMO1-2,SMO1,SMO1-2	sterol C4-methyl oxidase 1-2	sterol C4-methyl oxidase 1-2	GO:0005506
Zm00001d040990	24.1503	1	-4.59397	0.0086									Zm00001d040990_P001										hypothetical protein
Zm00001d041056					20.838	4.60283	-2.17863	0.0019					Zm00001d041056_P001	PF02362,PF06507	PTHR31384,PTHR31384:SF8				GO:0003677,GO:0009725,GO:0006355,GO:0005634	AT5G62000.2	ARF1-BP,ARF2,HSS,ORE14	auxin response factor 2	auxin response factor	GO:0003677
Zm00001d041067	13.1203	168.844	3.68582	0.0006	168.844	5.74541	-4.87714	0.00125					Zm00001d041067_P001	PF03083	PTHR10791,PTHR10791:SF56	KOG1623		K15382		AT5G23660.1	MTN3	homolog of Medicago truncatula MTN3	homolog of Medicago truncatula MTN3	GO:0016021
Zm00001d041071									26.1916	1	-4.71103	0.001	Zm00001d041071_P001										hypothetical protein
Zm00001d041082					22.7238	65.7181	1.53209	0.04445					Zm00001d041082_P001	PF01397,PF03936	PTHR31739,PTHR31739:SF10		4.2.3.30	K04121	GO:0016829,GO:0010333,GO:0008152,GO:0000287	AT1G79460.1	ATKS,ATKS1,GA2,KS,KS1	Terpenoid cyclases/Protein prenyltransferases superfamily protein	Terpenoid cyclases/Protein prenyltransferases superfamily protein	GO:0008152
Zm00001d041111									121.754	24.8249	-2.29411	0.0058	Zm00001d041111_P001	PF07690	PTHR23504,PTHR23504:SF30	KOG2615			GO:0055085,GO:0016021	AT5G13750.1	ZIFL1	zinc induced facilitator-like 1	zinc induced facilitator-like	GO:0016021
Zm00001d041124	6.92396	20.6297	1.57506	0.02955									Zm00001d041124_P001		PTHR31949,PTHR31949:SF3					AT1G27850.1	0	0	conserved hypothetical protein
Zm00001d041179	15.9068	57.4361	1.85231	0.01505	57.4361	12.728	-2.17395	0.0055					Zm00001d041179_P001		PTHR35484,PTHR35484:SF1					AT2G43950.1	ATOEP37,OEP37	chloroplast outer envelope protein 37	chloroplast outer envelope protein
Zm00001d041246					125.33	44.3944	-1.49728	0.04795					Zm00001d041246_P001	PF00076	PTHR24012				GO:0003676	AT2G21660.1	ATGRP7,CCR2,GR-RBP7,GRP7	cold, circadian rhythm, and rna binding 2	cold, circadian rhythm, and rna binding	GO:0003676
Zm00001d041308	3.50129	41.588	3.57021	0.00895									Zm00001d041308_P001	PF02254,PF00999	PTHR16254,PTHR16254:SF6	KOG1650			GO:0006813,GO:0055085,GO:0016021,GO:0015299,GO:0006812	AT4G04850.2	ATKEA3,KEA3	K+ efflux antiporter 3	K+ efflux antiporter	GO:0006813
Zm00001d041352									96.4738	24.0591	-2.00356	0.02525	Zm00001d041352_P001	PF00156	PTHR11776,PTHR11776:SF8	KOG1712	2.4.2.7	K00759	GO:0009116	AT1G27450.1	APT1,ATAPT1	adenine phosphoribosyl transferase 1	adenine phosphoribosyl transferase	GO:0009116
Zm00001d041389					18.4858	3.11537	-2.56894	0.00125					Zm00001d041389_P001										RNA polymerase I specific transcription initiation factor RRN3 protein
Zm00001d041422	29.7543	7.16598	-2.05386	0.04565									Zm00001d041422_P001	PF14531,PF03822	PTHR24343,PTHR24343:SF159	KOG0580	2.7.11.1		GO:0007165	AT4G14580.1	CIPK4,SnRK3.3	CBL-interacting protein kinase 4	CBL-interacting protein kinase	GO:0007165
Zm00001d041608					7.16392	22.5508	1.65436	0.04305					Zm00001d041608_P001	PF14360	PTHR21290,PTHR21290:SF33	KOG3058				AT3G54020.1	AtIPCS1	Arabidopsis Inositol phosphorylceramide synthase 1	Arabidopsis Inositol phosphorylceramide synthase
Zm00001d041663									37.4015	8.3671	-2.1603	0.03995	Zm00001d041663_P001		PTHR36482,PTHR36482:SF1								23 kDa jasmonate-induced protein
Zm00001d041701	14.4973	52.6303	1.86011	0.0466									Zm00001d041701_P001	PF00550	PTHR20863,PTHR20863:SF29	KOG1748				AT4G25050.1	ACP4	acyl carrier protein 4	acyl carrier protein	GO:0031177
Zm00001d041718					4.54928	16.4822	1.8572	0.04415					Zm00001d041718_P001		PTHR24176					AT3G07760.2	0	Sterile alpha motif (SAM) domain-containing protein	RNA-directed DNA polymerase (reverse transcriptase)-related family protein	GO:0005515
Zm00001d041794	1	77.787	6.28146	5e-05									Zm00001d041794_P001										hypothetical protein
Zm00001d041819	30.7402	5194.72	7.40077	0.01185	5194.72	100.823	-5.68715	0.03225					Zm00001d041819_P001	PF05479	PTHR36814,PTHR36814:SF1			K02701	GO:0042651,GO:0015979,GO:0009522,GO:0005516	AT5G64040.1	PSAN	photosystem I reaction center subunit PSI-N, chloroplast, putative / PSI-N, putative (PSAN)	photosystem I reaction center subunit PSI-N, chloroplast, putative / PSI-N, putative (PSAN)	GO:0009522
Zm00001d041830	72.6349	1	-6.18259	0.02125									Zm00001d041830_P001	PF00280	PTHR33091,PTHR33091:SF11				GO:0009611,GO:0004867	AT2G38870.1	0	Serine protease inhibitor, potato inhibitor I-type family protein	Serine protease inhibitor, potato inhibitor I-type family protein	GO:0004867
Zm00001d041850									16.1563	1	-4.01402	0.0432	Zm00001d041850_P001										hypothetical protein
Zm00001d041939	14.7091	1	-3.87864	0.00395					14.7091	1	-3.87864	0.00395	Zm00001d041939_P001	PF00141	PTHR31356,PTHR31356:SF10		1.11.1.11		GO:0055114,GO:0020037,GO:0006979,GO:0004601	AT1G07890.7	APX1,ATAPX01,ATAPX1,CS1,MEE6	ascorbate peroxidase 1	ascorbate peroxidase	GO:0004601
Zm00001d041957	4.51841	15.9	1.81514	0.02395									Zm00001d041957_P001	PF00400	PTHR19918,PTHR19918:SF7				GO:0005515	AT5G13840.1	FZR3	FIZZY-related 3	FIZZY-related	GO:0005515
Zm00001d041958	2.21222	10.0593	2.18497	0.0253									Zm00001d041958_P001	PF03106	PTHR31221,PTHR31221:SF42				GO:0043565,GO:0006355,GO:0003700	AT5G43290.1	ATWRKY49,WRKY49	WRKY DNA-binding protein 49	WRKY DNA-binding protein	GO:0003700
Zm00001d041972					13.0678	39.7197	1.60384	0.03					Zm00001d041972_P001	PF13632	PTHR13301,PTHR13301:SF41		2.4.1.12			AT2G21770.1	CESA09,CESA9	cellulose synthase A9	cellulose synthase like G2	GO:0016020
Zm00001d042026	8.17031	37.5439	2.20011	0.0125	37.5439	8.68032	-2.11276	0.0156					Zm00001d042026_P001	PF08417,PF00355	PTHR21266,PTHR21266:SF19		1.14.13.122	K13600	GO:0055114,GO:0010277,GO:0051537,GO:0016491	AT1G44446.1	ATCAO,CAO,CH1	Pheophorbide a oxygenase family protein with Rieske [2Fe-2S] domain	Pheophorbide a oxygenase family protein with Rieske [2Fe-2S] domain	GO:0016491
Zm00001d042027	4.32749	19.0493	2.13813	0.02855									Zm00001d042027_P001		PTHR36073,PTHR36073:SF1					AT5G45310.1	0	0	conserved hypothetical protein
Zm00001d042049					130.55	12.0109	-3.44218	0.00105					Zm00001d042049_P001	PF00175	PTHR19384,PTHR19384:SF82		1.18.1.2,1.6.99.1	K02641	GO:0055114,GO:0016491	AT5G66190.1	ATLFNR1,FNR1	ferredoxin-NADP(+)-oxidoreductase 1	ferredoxin-NADP(+)-oxidoreductase	GO:0016491
Zm00001d042050	1	89.9393	6.49088	5e-05	89.9393	2.74438	-5.0344	0.03835					Zm00001d042050_P001	PF11891	PTHR31620,PTHR31620:SF7		1.6.99.5			AT5G12470.1	0	Protein of unknown function (DUF3411)	Protein of unknown function (DUF3411)
Zm00001d042104					33.0154	392.934	3.57307	0.0014					Zm00001d042104_P001	PF13410,PF13417	PTHR11260,PTHR11260:SF236	KOG0406	2.5.1.18	K00799	GO:0005515	AT3G09270.1	ATGSTU8,GSTU8	glutathione S-transferase TAU 8	glutathione S-transferase TAU	GO:0005515
Zm00001d042143	161.652	49.9914	-1.69313	0.0214									Zm00001d042143_P001	PF00332	PTHR32227,PTHR32227:SF126		3.2.1.39		GO:0005975,GO:0004553	AT4G16260.1	0	Glycosyl hydrolase superfamily protein	Glycosyl hydrolase superfamily protein	GO:0004553
Zm00001d042257	7.2184	171.814	4.57303	0.0148	171.814	7.94313	-4.435	0.0062					Zm00001d042257_P001		PTHR36399,PTHR36399:SF1					AT5G43750.1	NDH18	NAD(P)H dehydrogenase 18	NAD(P)H dehydrogenase
Zm00001d042274					15.7278	65.2879	2.0535	0.0144					Zm00001d042274_P001	PF13716	PTHR10174,PTHR10174:SF140	KOG1471				AT1G01630.1	0	Sec14p-like phosphatidylinositol transfer family protein	Sec14p-like phosphatidylinositol transfer family protein
Zm00001d042289					40.1984	2.77372	-3.85724	0.04315					Zm00001d042289_P001	PF13806	PTHR21496,PTHR21496:SF0					AT1G71500.1	0	Rieske (2Fe-2S) domain-containing protein	Rieske (2Fe-2S) domain-containing protein	GO:0016491
Zm00001d042344	32.4315	93.9822	1.53499	0.01725	93.9822	24.2667	-1.95341	0.00275					Zm00001d042344_P001	PF03405	PTHR31155		1.14.19.2		GO:0055114,GO:0045300,GO:0006631	AT2G43710.2	FAB2,SSI2	Plant stearoyl-acyl-carrier-protein desaturase family protein	Plant stearoyl-acyl-carrier-protein desaturase family protein	GO:0006631
Zm00001d042396									19.7551	5.77133	-1.77525	0.0284	Zm00001d042396_P001										AP2/B3-like transcriptional factor family protein	GO:0003677
Zm00001d042438	4.50824	22.0034	2.28709	0.03555									Zm00001d042438_P001	PF01490	PTHR22950,PTHR22950:SF268	KOG1303				AT2G39890.1	ATPROT1,PROT1	proline transporter 1	proline transporter
Zm00001d042454	30.3986	828.971	4.76924	0.0004	828.971	38.983	-4.4104	0.0006					Zm00001d042454_P001	PF17067	PTHR34550,PTHR34550:SF1			K19033		AT2G38140.1	PSRP4	plastid-specific ribosomal protein 4	plastid-specific ribosomal protein	GO:0005840
Zm00001d042476	16.7562	4.30482	-1.96067	0.02255									Zm00001d042476_P001	PF02681	PTHR31446,PTHR31446:SF9					AT1G24350.3	0	Acid phosphatase/vanadium-dependent haloperoxidase-related protein	Acid phosphatase/vanadium-dependent haloperoxidase-related protein
Zm00001d042480									13.9364	3.18665	-2.12875	0.0109	Zm00001d042480_P001	PF04564	PTHR22849,PTHR22849:SF8		6.3.2.19		GO:0016567,GO:0004842	AT1G24330.1	0	ARM repeat superfamily protein	ARM repeat superfamily protein	GO:0005488
Zm00001d042512	25.563	73.2243	1.51826	0.03595									Zm00001d042512_P001	PF00445	PTHR11240,PTHR11240:SF16		3.1.27.1		GO:0033897,GO:0003723	AT2G39780.1	RNS2	ribonuclease 2	ribonuclease	GO:0003723
Zm00001d042526	7.98344	31.355	1.97361	0.0102	31.355	7.83679	-2.00036	0.01265					Zm00001d042526_P001	PF00581	PTHR34209,PTHR34209:SF1					AT3G59780.1	0	Rhodanese/Cell cycle control phosphatase superfamily protein	Rhodanese/Cell cycle control phosphatase superfamily protein
Zm00001d042530	6.6263	27.5756	2.05712	0.0195	27.5756	6.07644	-2.18209	0.02035					Zm00001d042530_P001										plastid transcriptionally active
Zm00001d042541	92.9382	372.03	2.00108	0.03435					92.9382	336.911	1.85802	0.03155	Zm00001d042541_P001	PF01477	PTHR11771,PTHR11771:SF54		1.13.11.58		GO:0005515,GO:0055114,GO:0046872,GO:0016702	AT1G55020.1	ATLOX1,LOX1	lipoxygenase 1	lipoxygenase	GO:0005515
Zm00001d042558	14.0403	4.61344	-1.60566	0.04815					14.0403	3.19745	-2.13458	0.02255	Zm00001d042558_P001	PF08631	PTHR31791,PTHR31791:SF8				GO:0051321	AT5G48390.1	ATZIP4	Tetratricopeptide repeat (TPR)-like superfamily protein	Tetratricopeptide repeat (TPR)-like superfamily protein	GO:0051321
Zm00001d042583	6.31522	34.225	2.43814	0.0113	34.225	8.29768	-2.04427	0.0161					Zm00001d042583_P001	PF00472	PTHR11075				GO:0006415,GO:0003747	AT1G33330.1	0	Class I peptide chain release factor	Class I peptide chain release factor	GO:0003747
Zm00001d042601	3.769	44.0485	3.54684	0.04085	44.0485	9.67153	-2.18728	0.0284					Zm00001d042601_P001	PF09335	PTHR12677,PTHR12677:SF5				GO:0016021	AT1G22850.1	0	SNARE associated Golgi protein family	SNARE associated Golgi protein family
Zm00001d042617	23.2843	1	-4.54129	0.0015									Zm00001d042617_P001		PTHR33168,PTHR33168:SF11					AT5G35090.1	0	0	conserved hypothetical protein
Zm00001d042620	6.25128	287.142	5.52147	0.024	287.142	5.71331	-5.65129	0.0267					Zm00001d042620_P001	PF11909	PTHR35515,PTHR35515:SF1				GO:0055114,GO:0016655,GO:0016020	AT5G58260.1	0	oxidoreductases, acting on NADH or NADPH, quinone or similar compound as acceptor	oxidoreductases, acting on NADH or NADPH, quinone or similar compound as acceptor	GO:0016020
Zm00001d042654	16.2841	39.713	1.28615	0.0257									Zm00001d042654_P001	PF13364,PF02140,PF01301	PTHR23421,PTHR23421:SF67		3.2.1.23		GO:0030246,GO:0005975,GO:0004553	AT5G63810.1	BGAL10	beta-galactosidase 10	beta galactosidase	GO:0030246
Zm00001d042658	8.6497	41.4245	2.25976	0.0356									Zm00001d042658_P001		PTHR31964,PTHR31964:SF44					AT1G44760.1	0	Adenine nucleotide alpha hydrolases-like superfamily protein	Adenine nucleotide alpha hydrolases-like superfamily protein	GO:0006950
Zm00001d042667									7.53683	24.944	1.72666	0.04535	Zm00001d042667_P001	PF01712	PTHR10513,PTHR10513:SF23	KOG4235	2.7.1.74			AT1G72040.1	0	P-loop containing nucleoside triphosphate hydrolases superfamily protein	P-loop containing nucleoside triphosphate hydrolases superfamily protein
Zm00001d042685									45.9283	14.7181	-1.64179	0.0278	Zm00001d042685_P001	PF00155	PTHR11751,PTHR11751:SF379	KOG0257	2.6.1.78,2.6.1.79,2.6.1.1	K15849	GO:0030170,GO:0009058	AT2G22250.2	AAT,ATAAT,MEE17	aspartate aminotransferase	aspartate aminotransferase	GO:0003824
Zm00001d042697					976.27	8.03824	-6.92426	0.00225					Zm00001d042697_P001	PF00504	PTHR14154,PTHR14154:SF10			K03542		AT1G44575.1	NPQ4,PSBS	Chlorophyll A-B binding family protein	Chlorophyll A-B binding family protein
Zm00001d042727					95.5681	4.68997	-4.34888	0.01025					Zm00001d042727_P001	PF00316	PTHR11556,PTHR11556:SF17		3.1.3.11	K03841	GO:0042578,GO:0042132,GO:0005975	AT1G43670.1	0	Inositol monophosphatase family protein	Inositol monophosphatase family protein	GO:0042132
Zm00001d042739					5.38988	54.4512	3.33664	0.0032					Zm00001d042739_P001	PF00201	PTHR11926,PTHR11926:SF360		2.4.1.273		GO:0016758,GO:0008152	AT5G49690.1	0	UDP-Glycosyltransferase superfamily protein	UDP-Glycosyltransferase superfamily protein	GO:0008152
Zm00001d042812	8.41654	45.5163	2.43508	0.0057	45.5163	11.6161	-1.97025	0.01935					Zm00001d042812_P001	PF13432	PTHR26312,PTHR26312:SF83		2.4.1.255			AT2G29670.1	0	Tetratricopeptide repeat (TPR)-like superfamily protein	Tetratricopeptide repeat (TPR)-like superfamily protein	GO:0005515
Zm00001d042840	6.11852	191.963	4.9715	0.0025	191.963	6.62123	-4.85759	0.00255					Zm00001d042840_P001	PF00316	PTHR11556,PTHR11556:SF2	KOG1458	3.1.3.37	K01100	GO:0042578,GO:0042132,GO:0005975	AT3G55800.1	SBPASE	sedoheptulose-bisphosphatase	sedoheptulose-bisphosphatase	GO:0005975
Zm00001d042879									13.7325	43.6394	1.66804	0.01295	Zm00001d042879_P001							AT1G17440.2	EER4,TAF12B	Transcription initiation factor TFIID subunit A	Transcription initiation factor TFIID subunit A	GO:0005669
Zm00001d042883	17.5194	7.59448	-1.20593	0.03825									Zm00001d042883_P001	PF03141	PTHR10108,PTHR10108:SF866		2.1.1.103		GO:0008168	AT2G39750.1	0	S-adenosyl-L-methionine-dependent methyltransferases superfamily protein	S-adenosyl-L-methionine-dependent methyltransferases superfamily protein	GO:0008168
Zm00001d042905	6.2385	23.2661	1.89896	0.03145									Zm00001d042905_P001	PF07731,PF00394,PF07732	PTHR11709,PTHR11709:SF101		1.10.3.2	K05909	GO:0055114,GO:0016491,GO:0005507	AT5G60020.1	ATLAC17,LAC17	laccase 17	laccase	GO:0005507
Zm00001d042909									21.3881	81.3607	1.92753	0.01475	Zm00001d042909_P001	PF00168	PTHR10774,PTHR10774:SF58	KOG1030			GO:0005515	AT3G55470.2	0	Calcium-dependent lipid-binding (CaLB domain) family protein	Calcium-dependent lipid-binding (CaLB domain) family protein
Zm00001d042954	1	83.3234	6.38065	0.00015					1	108.534	6.762	5e-05	Zm00001d042954_P001	PF15511	PTHR10484	KOG3467		K11254		AT5G59970.1	0	Histone superfamily protein	Histone superfamily protein	GO:0046982
Zm00001d042963					1	301.293	8.23502	0.04255					Zm00001d042963_P001										hypothetical protein
Zm00001d042993					8.74174	30.074	1.78252	0.01985					Zm00001d042993_P001	PF14416,PF13839	PTHR32285,PTHR32285:SF70					AT3G55990.1	ESK1,TBL29	Plant protein of unknown function (DUF828)	Plant protein of unknown function (DUF828)
Zm00001d043018	45.1895	120.048	1.40955	0.0397									Zm00001d043018_P001	PF03208	PTHR19317,PTHR19317:SF12	KOG3142				AT2G38360.1	PRA1.B4	prenylated RAB acceptor 1.B4	prenylated RAB acceptor 1.B2
Zm00001d043023	18.8249	145.088	2.94621	0.0044	145.088	32.8743	-2.1419	0.02255					Zm00001d043023_P001	PF04187,PF11891	PTHR31620,PTHR31620:SF2					AT2G40400.1	0	Protein of unknown function (DUF399 and DUF3411)	Protein of unknown function (DUF399 and DUF3411)
Zm00001d043056									11.9118	51.6269	2.11573	0.00365	Zm00001d043056_P001	PF07714	PTHR27001,PTHR27001:SF4	KOG1187	2.7.11.1		GO:0006468,GO:0004672	AT3G08760.1	ATSIK	Protein kinase superfamily protein	Protein kinase superfamily protein	GO:0004672
Zm00001d043070	53.2055	131.134	1.3014	0.04965									Zm00001d043070_P001	PF05773	PTHR24068	KOG0417	6.3.2.19	K06689	GO:0005515	AT3G08690.2	ATUBC11,UBC11	ubiquitin-conjugating enzyme 11	ubiquitin-conjugating enzyme
Zm00001d043090					4.76064	18.8943	1.98872	0.01305					Zm00001d043090_P001	PF07731,PF00394,PF07732	PTHR11709,PTHR11709:SF27		1.10.3.3		GO:0055114,GO:0016491,GO:0005507	AT1G55570.1	sks12	SKU5 similar 12	SKU5 similar	GO:0005507
Zm00001d043098									111.445	42.7852	-1.38115	0.03735	Zm00001d043098_P001	PF00175,PF00970	PTHR19370,PTHR19370:SF111	KOG0534	1.6.2.2	K00326	GO:0055114,GO:0016491	AT5G17770.1	ATCBR,CBR,CBR1	NADH:cytochrome B5 reductase 1	NADH:cytochrome B5 reductase	GO:0016491
Zm00001d043110	8.33855	54.1366	2.69874	0.0001	54.1366	7.45181	-2.86094	5e-05					Zm00001d043110_P001	PF00232	PTHR10353,PTHR10353:SF29	KOG0626	3.2.1.21		GO:0005975,GO:0004553	AT4G27830.1	BGLU10	beta glucosidase 10	beta glucosidase	GO:0004553
Zm00001d043158	64.4947	154.868	1.26379	0.0487									Zm00001d043158_P001	PF03953,PF00091	PTHR11588,PTHR11588:SF114		2.4.2.1	K07375	GO:0003924,GO:0007017,GO:0005874	AT5G12250.1	TUB6	beta-6 tubulin	beta-6 tubulin	GO:0003924
Zm00001d043170	24.3777	543.038	4.47742	0.0002	543.038	26.9645	-4.33192	0.0001					Zm00001d043170_P001	PF00468	PTHR14503,PTHR14503:SF3			K02914	GO:0006412,GO:0005840,GO:0005622,GO:0003735	AT1G29070.1	0	Ribosomal protein L34	Ribosomal protein L34	GO:0003735
Zm00001d043204	23.648	1	-4.56365	0.0001									Zm00001d043204_P001	PF00847	PTHR31677,PTHR31677:SF25				GO:0006355,GO:0003700	AT1G28360.1	ATERF12,ERF12	ERF domain protein 12	ERF domain protein	GO:0003677
Zm00001d043226	23.1332	7.95535	-1.53997	0.0472	7.95535	26.6979	1.74673	0.035					Zm00001d043226_P001	PF12142,PF00264,PF12143	PTHR11474,PTHR11474:SF33		1.10.3.1	K00422	GO:0055114,GO:0004097,GO:0016491,GO:0008152				Protein of unknown function (DUF	GO:0004097
Zm00001d043238									60.6542	21.1106	-1.52264	0.0304	Zm00001d043238_P001	PF00141	PTHR31235,PTHR31235:SF23		1.11.1.7	K00430	GO:0055114,GO:0020037,GO:0006979,GO:0004601	AT1G05260.1	RCI3,RCI3A	Peroxidase superfamily protein	Peroxidase superfamily protein	GO:0004601
Zm00001d043293									6.41445	32.7941	2.35404	0.0417	Zm00001d043293_P001	PF01565,PF09265	PTHR13878,PTHR13878:SF44		1.5.99.12	K00279	GO:0055114,GO:0050660,GO:0016491,GO:0019139,GO:0009690	AT1G75450.1	ATCKX5,ATCKX6,CKX5	cytokinin oxidase 5	cytokinin oxidase	GO:0016491
Zm00001d043299					105.154	7.88103	-3.73797	0.0286					Zm00001d043299_P001	PF07123	PTHR34552			K02721	GO:0015979,GO:0009523,GO:0009507	AT2G30570.1	PSBW	photosystem II reaction center W	photosystem II reaction center W	GO:0009507
Zm00001d043327									26.1231	8.14337	-1.68163	0.0124	Zm00001d043327_P001	PF05922,PF00082	PTHR10795,PTHR10795:SF439		3.4.14.10		GO:0006508,GO:0004252	AT4G20430.1	0	Subtilase family protein	Subtilase family protein	GO:0004252
Zm00001d043344					22.1596	110.591	2.31923	0.01185					Zm00001d043344_P001	PF00043,PF02798	PTHR11260,PTHR11260:SF235	KOG0867	2.5.1.18	K00799	GO:0005515	AT3G62760.1	ATGSTF13	Glutathione S-transferase family protein	Glutathione S-transferase family protein	GO:0005515
Zm00001d043358					27.2366	7.37155	-1.88551	0.02685	14.7563	3.86776	-1.93176	0.03705	Zm00001d043358_P001	PF02582	PTHR16255,PTHR16255:SF9					AT1G69380.1	0	Protein of unknown function (DUF155)	Protein of unknown function (DUF155)
Zm00001d043359					1	36.3913	5.18552	0.00435					Zm00001d043359_P001		PTHR34359,PTHR34359:SF3					AT1G26600.1	CLE9	CLAVATA3/ESR-RELATED 9	CLAVATA3/ESR-RELATED
Zm00001d043375					4.54692	15.6432	1.78258	0.04975					Zm00001d043375_P001	PF00854	PTHR11654,PTHR11654:SF111	KOG1237			GO:0016020,GO:0006810,GO:0005215	AT3G16180.1	0	Major facilitator superfamily protein	Major facilitator superfamily protein	GO:0016020
Zm00001d043418									66.1702	17.1084	-1.95147	5e-05	Zm00001d043418_P001										RNA-binding protein	GO:0003676
Zm00001d043443	8.65684	24.6634	1.51046	0.03845									Zm00001d043443_P001	PF00150	PTHR31451		3.2.1.78	K19355	GO:0005975,GO:0004553	AT2G20680.1	0	Glycosyl hydrolase superfamily protein	Glycosyl hydrolase superfamily protein	GO:0004553
Zm00001d043465	15.0009	62.6094	2.06133	0.0082	62.6094	20.8492	-1.58639	0.0322					Zm00001d043465_P002	PF04765	PTHR12956,PTHR12956:SF17					AT5G42660.1	0	Protein of unknown function (DUF616)	Protein of unknown function (DUF616)	GO:0003735
Zm00001d043477	14.3767	34.1711	1.24905	0.0469					14.3767	35.8848	1.31964	0.03705	Zm00001d043477_P001	PF13632	PTHR13301,PTHR13301:SF31		2.4.1.12	K10999		AT4G18780.1	ATCESA8,CESA8,IRX1,LEW2	cellulose synthase family protein	cellulose synthase family protein	GO:0016020
Zm00001d043512					12.124	34.263	1.49878	0.04035					Zm00001d043512_P001	PF08263,PF07714,PF13855	PTHR27000,PTHR27000:SF147	KOG1187	2.7.11.1		GO:0006468,GO:0004672,GO:0005515	AT5G25930.1	0	Protein kinase family protein with leucine-rich repeat domain	Protein kinase family protein with leucine-rich repeat domain	GO:0005524
Zm00001d043538	8.81234	52.0613	2.56262	0.0061	52.0613	8.85623	-2.55545	0.00675					Zm00001d043538_P001	PF03181	PTHR31236,PTHR31236:SF5					AT5G25610.1	ATRD22,RD22	BURP domain-containing protein	BURP domain-containing protein
Zm00001d043555	19.6727	5.70464	-1.78599	0.0363									Zm00001d043555_P001	PF00432	PTHR11774,PTHR11774:SF6	KOG0365	2.5.1.58	K05954	GO:0003824,GO:0042127,GO:0018343,GO:0005965	AT5G40280.1	ATFTB,ERA1,WIG	Prenyltransferase family protein	Prenyltransferase family protein	GO:0003824
Zm00001d043579					66.481	8.74666	-2.92614	0.0441					Zm00001d043579_P001	PF00657	PTHR22835,PTHR22835:SF202		3.1.1.3		GO:0016788	AT5G45670.1	0	GDSL-like Lipase/Acylhydrolase superfamily protein	GDSL-like Lipase/Acylhydrolase superfamily protein	GO:0016788
Zm00001d043613	102.453	40.6207	-1.33468	0.0475									Zm00001d043613_P001	PF14599,PF05495	PTHR21319,PTHR21319:SF15	KOG1940	6.3.2.19	K10144	GO:0008270	AT5G25560.1	0	CHY-type/CTCHY-type/RING-type Zinc finger protein	CHY-type/CTCHY-type/RING-type Zinc finger protein	GO:0008270
Zm00001d043619									128.437	38.0967	-1.75333	0.0357	Zm00001d043619_P001	PF01058	PTHR11995,PTHR11995:SF19		1.6.99.3,1.6.5.3		GO:0055114,GO:0051536	AT5G11770.1	0	NADH-ubiquinone oxidoreductase 20 kDa subunit, mitochondrial	NADH-ubiquinone oxidoreductase 20 kDa subunit, mitochondrial	GO:0051536
Zm00001d043662	5.08351	16.4712	1.69605	0.0299	16.4712	2.2283	-2.88593	0.0028					Zm00001d043662_P001	PF00128,PF07821	PTHR10357,PTHR10357:SF171	KOG0471	3.2.1.1,3.2.1.141		GO:0043169,GO:0005975,GO:0003824,GO:0005509,GO:0004556	AT1G69830.1	AMY3,ATAMY3	alpha-amylase-like 3	alpha-amylase-like	GO:0004556
Zm00001d043665					21.8216	102.246	2.22822	0.0426					Zm00001d043665_P001		PTHR33120,PTHR33120:SF7								hypothetical protein
Zm00001d043703					27.736	7.52397	-1.88219	0.01765					Zm00001d043703_P001	PF04547	PTHR12308	KOG2513				AT1G73020.1	0	0	Calcium-activated chloride channel domain containing protein
Zm00001d043727	7.27289	47.5801	2.70976	0.017									Zm00001d043727_P001	PF00348	PTHR11525,PTHR11525:SF5	KOG0711	2.5.1.29,2.5.1.10	K00787	GO:0008299	AT5G47770.1	FPS1	farnesyl diphosphate synthase 1	farnesyl diphosphate synthase	GO:0008299
Zm00001d043729									31.9238	1	-4.99656	5e-05	Zm00001d043729_P001		PTHR10641,PTHR10641:SF597			K09422		AT1G09540.1	ATMYB61,MYB61	myb domain protein 61	myb domain protein	GO:0003677
Zm00001d043773	4.38054	17.4918	1.9975	0.0099									Zm00001d043773_P001	PF07651	PTHR22951,PTHR22951:SF25	KOG0251			GO:0005543	AT2G01600.1	0	ENTH/ANTH/VHS superfamily protein	ENTH/ANTH/VHS superfamily protein	GO:0005543
Zm00001d043780	18.5196	64.127	1.79188	0.0203	64.127	16.865	-1.9269	0.0138					Zm00001d043780_P001	PF00291	PTHR10314,PTHR10314:SF121	KOG1251	4.2.3.1	K01733		AT4G29840.1	MTO2,TS	Pyridoxal-5\'-phosphate-dependent enzyme family protein	Pyridoxal-5'-phosphate-dependent enzyme family protein	GO:0006520
Zm00001d043795	55.525	5.95616	-3.22068	0.0136	5.95616	58.1808	3.28809	0.0138					Zm00001d043795_P001	PF13410,PF13417	PTHR11260,PTHR11260:SF318	KOG0406	2.5.1.18	K00799	GO:0005515	AT1G10360.1	ATGSTU18,GST29,GSTU18	glutathione S-transferase TAU 18	glutathione S-transferase TAU	GO:0005515
Zm00001d043803									19.5517	1	-4.28922	0.00045	Zm00001d043803_P001										conserved hypothetical protein
Zm00001d043863									64.4869	14.246	-2.17845	0.02245	Zm00001d043863_P001	PF08768	PTHR15854					AT1G79260.1	0	0	DUF1794 domain containing protein
Zm00001d043884	32.0169	1	-5.00076	5e-05									Zm00001d043884_P001	PF13912	PTHR26374					AT3G19580.1	AZF2,ZF2	zinc-finger protein 2	zinc-finger protein	GO:0003676
Zm00001d043912					6.43651	31.5584	2.29367	0.0308					Zm00001d043912_P001	PF00582	PTHR31964,PTHR31964:SF6				GO:0006950	AT1G68300.1	0	Adenine nucleotide alpha hydrolases-like superfamily protein	Adenine nucleotide alpha hydrolases-like superfamily protein	GO:0006950
Zm00001d043944					130.554	12.704	-3.36129	0.0323					Zm00001d043944_P001		PTHR36742					AT2G42975.1	0	0	conserved hypothetical protein
Zm00001d044017	6.44908	67.1143	3.37946	0.0047	67.1143	9.1053	-2.88184	0.00345					Zm00001d044017_P001	PF04755	PTHR24056,PTHR24056:SF181					AT5G53450.1	ORG1	OBP3-responsive gene 1	OBP3-responsive gene
Zm00001d044018	29.3552	144.716	2.30153	0.0103	144.716	31.8858	-2.18224	0.0125					Zm00001d044018_P001		PTHR24056,PTHR24056:SF181		2.7.11.1			AT5G53450.1	ORG1	OBP3-responsive gene 1	OBP3-responsive gene	GO:0004672
Zm00001d044022	1	58.6529	5.87413	0.0164									Zm00001d044022_P001		PTHR36012,PTHR36012:SF2					AT2G21820.1	0	0	conserved hypothetical protein
Zm00001d044096	16.1732	524.523	5.01932	0.0001	524.523	24.8404	-4.40024	0.00015					Zm00001d044096_P001	PF00484	PTHR11002,PTHR11002:SF7	KOG1578	4.2.1.1	K01673	GO:0008270,GO:0004089	AT1G70410.1	ATBCA4,BCA4,CA4	beta carbonic anhydrase 4	beta carbonic anhydrase	GO:0004089
Zm00001d044099	9.55661	1695.18	7.47073	0.0044									Zm00001d044099_P001	PF00484	PTHR11002,PTHR11002:SF7	KOG1578	4.2.1.1		GO:0008270,GO:0004089	AT1G70410.1	ATBCA4,BCA4,CA4	beta carbonic anhydrase 4	carbonic anhydrase	GO:0004089
Zm00001d044103									40.4428	10.5187	-1.94292	0.02155	Zm00001d044103_P001	PF05191,PF00406	PTHR23359,PTHR23359:SF99		2.7.4.3		GO:0004017,GO:0019205,GO:0006139,GO:0005524	AT5G50370.1	0	Adenylate kinase family protein	adenylate kinase	GO:0004017
Zm00001d044146					12.7021	41.3577	1.70309	0.03125					Zm00001d044146_P001	PF00067	PTHR24282,PTHR24282:SF37	KOG0157	1.14.13.173	K07424	GO:0055114,GO:0020037,GO:0016705,GO:0005506	AT3G14680.1	CYP72A14	cytochrome P450, family 72, subfamily A, polypeptide 14	cytochrome P450, family 72, subfamily A, polypeptide	GO:0005506
Zm00001d044147	18.0287	3.84504	-2.22923	0.03935	3.84504	18.9557	2.30156	0.0421					Zm00001d044147_P001	PF00067	PTHR24282,PTHR24282:SF37	KOG0157	1.3.3.9		GO:0055114,GO:0020037,GO:0016705,GO:0005506	AT3G14630.1	CYP72A9	cytochrome P450, family 72, subfamily A, polypeptide 9	cytochrome P450, family 72, subfamily A, polypeptide	GO:0005506
Zm00001d044157					13.1452	57.4805	2.12854	0.0062					Zm00001d044157_P001	PF00067	PTHR24282,PTHR24282:SF35	KOG0157	1.14.13.173		GO:0055114,GO:0020037,GO:0016705,GO:0005506	AT3G14690.1	CYP72A15	cytochrome P450, family 72, subfamily A, polypeptide 15	cytochrome P450, family 72, subfamily A, polypeptide	GO:0016705
Zm00001d044159	67.7167	23.2965	-1.5394	0.0306									Zm00001d044159_P001	PF00067	PTHR24282,PTHR24282:SF16		1.14.13.173		GO:0055114,GO:0020037,GO:0016705,GO:0005506	AT3G14690.1	CYP72A15	cytochrome P450, family 72, subfamily A, polypeptide 15	cytochrome P450, family 72, subfamily A, polypeptide	GO:0004497
Zm00001d044182	20.8877	4.8062	-2.11969	0.03915					20.8877	4.96777	-2.07199	0.04015	Zm00001d044182_P001	PF00560,PF13855	PTHR27000,PTHR27000:SF210	KOG4579			GO:0005515	AT1G80080.1	AtRLP17,TMM	Leucine-rich repeat (LRR) family protein	Leucine-rich repeat (LRR) family protein	GO:0005515
Zm00001d044186					40.973	14.9931	-1.45037	5e-05					Zm00001d044186_P001										ABC2 homolog	GO:0004853
Zm00001d044197					23.5275	7.11676	-1.72506	0.01905					Zm00001d044197_P001	PF01535,PF13041	PTHR24015,PTHR24015:SF818					AT4G33990.1	EMB2758	Tetratricopeptide repeat (TPR)-like superfamily protein	Tetratricopeptide repeat (TPR)-like superfamily protein	GO:0005515
Zm00001d044228					43.0954	14.5118	-1.5703	0.03555					Zm00001d044228_P001	PF01946	PTHR10617,PTHR10617:SF115	KOG2960		K03146		AT5G54770.1	THI1,THI4,TZ	thiazole biosynthetic enzyme, chloroplast (ARA6) (THI1) (THI4)	thiazole biosynthetic enzyme, chloroplast (ARA6) (THI1) (THI4)	GO:0006950
Zm00001d044231									890.014	281.893	-1.65868	0.0434	Zm00001d044231_P001	PF03911	PTHR13509,PTHR13509:SF2			K09481	GO:0006886,GO:0005784	AT3G60540.2	0	Preprotein translocase Sec, Sec61-beta subunit protein	Preprotein translocase Sec, Sec61-beta subunit protein	GO:0005784
Zm00001d044244									34.1719	1	-5.09474	0.0054	Zm00001d044244_P001	PF12023	PTHR33193,PTHR33193:SF6					AT5G11970.1	0	Protein of unknown function (DUF3511)	Protein of unknown function (DUF3511)
Zm00001d044310	10.7414	250.992	4.54639	0.0025	250.992	7.52757	-5.05932	0.01985					Zm00001d044310_P001	PF06549	PTHR31425,PTHR31425:SF3					AT1G74730.1	0	Protein of unknown function (DUF1118)	Protein of unknown function (DUF1118)
Zm00001d044327									17.2599	61.5377	1.83405	0.01785	Zm00001d044327_P001	PF03641	PTHR31223,PTHR31223:SF13					AT2G37210.2	0	lysine decarboxylase family protein	lysine decarboxylase family protein
Zm00001d044335					151.501	20.0129	-2.92032	0.00375					Zm00001d044335_P001		PTHR14154,PTHR14154:SF12					AT1G34000.1	OHP2	one-helix protein 2	one-helix protein
Zm00001d044356	133.124	1	-7.05663	0.01915					133.124	1	-7.05663	0.01915	Zm00001d044356_P001	PF06376	PTHR33374,PTHR33374:SF5								DUF1070 domain containing protein
Zm00001d044373	15.0421	42.8239	1.50941	0.04795					15.0421	70.1287	2.221	0.0024	Zm00001d044373_P001	PF08263,PF13855	PTHR32093,PTHR32093:SF35				GO:0005515	AT4G13340.1	0	Leucine-rich repeat (LRR) family protein	Leucine-rich repeat (LRR) family protein	GO:0005515
Zm00001d044396	10.9638	94.6793	3.1103	0.0184	94.6793	18.958	-2.32025	0.02505					Zm00001d044396_P001	PF00504	PTHR21649,PTHR21649:SF20			K08912	GO:0016020,GO:0009765	AT2G34420.1	LHB1B2,LHCB1.5	photosystem II light harvesting complex gene B1B2	light-harvesting chlorophyll-protein complex II subunit B1
Zm00001d044399	5.88639	93.8049	3.99421	0.01045	93.8049	6.51347	-3.84817	0.01285					Zm00001d044399_P001	PF00504	PTHR21649,PTHR21649:SF20			K08912	GO:0016020,GO:0009765	AT2G34420.1	LHB1B2,LHCB1.5	photosystem II light harvesting complex gene B1B2	light-harvesting chlorophyll-protein complex II subunit B1
Zm00001d044434	34.5211	97.1017	1.49202	0.0304									Zm00001d044434_P001	PF08263,PF00069	PTHR27008,PTHR27008:SF24	KOG1187	2.7.11.1		GO:0006468,GO:0005524,GO:0004672	AT2G26730.1	0	Leucine-rich repeat protein kinase family protein	Leucine-rich repeat protein kinase family protein	GO:0004672
Zm00001d044442									13.76	45.8881	1.73764	0.0196	Zm00001d044442_P001	PF00005,PF14510,PF08370,PF01061	PTHR19241,PTHR19241:SF273	KOG0061			GO:0016887,GO:0005524,GO:0016020	AT1G15520.1	ABCG40,ATABCG40,ATPDR12,PDR12	pleiotropic drug resistance 12	ABC-2 and Plant PDR ABC-type transporter family protein	GO:0016020
Zm00001d044443									11.2859	33.4847	1.56898	0.01415	Zm00001d044443_P001	PF14510,PF08370,PF00005,PF01061	PTHR19241,PTHR19241:SF264		3.6.3.25		GO:0016887,GO:0005524,GO:0016020	AT1G15520.1	ABCG40,ATABCG40,ATPDR12,PDR12	pleiotropic drug resistance 12	pleiotropic drug resistance	GO:0016020
Zm00001d044497	36.4072	120.659	1.72865	0.0237									Zm00001d044497_P001	PF06201	PTHR12175	KOG1730				AT2G25950.1	0	Protein of unknown function (DUF1000)	Protein of unknown function (DUF1000)
Zm00001d044504									10.9131	53.0989	2.28263	0.0099	Zm00001d044504_P001	PF07690	PTHR23515,PTHR23515:SF5			K02575	GO:0055085,GO:0016021	AT1G12940.1	ATNRT2.5,NRT2.5	nitrate transporter2.5	nitrate transporter2.5	GO:0016021
Zm00001d044513	12.4396	41.6282	1.74263	0.023	41.6282	7.20645	-2.5302	0.00155					Zm00001d044513_P001	PF05977	PTHR11662,PTHR11662:SF255	KOG2532				AT4G00370.1	ANTR2,PHT4;4	Major facilitator superfamily protein	Major facilitator superfamily protein	GO:0016021
Zm00001d044579									30.4837	8.3763	-1.86365	0.0358	Zm00001d044579_P001	PF08541,PF08392	PTHR31561,PTHR31561:SF9		2.3.1.199	K15397	GO:0016747,GO:0008610,GO:0016020,GO:0006633	AT1G25450.1	CER60,KCS5	3-ketoacyl-CoA synthase 5	3-ketoacyl-CoA synthase	GO:0003824
Zm00001d044601	6.87765	21.8264	1.66608	0.01855									Zm00001d044601_P001	PF00153	PTHR24089,PTHR24089:SF300	KOG0768				AT2G35800.1	0	mitochondrial substrate carrier family protein	mitochondrial substrate carrier family protein	GO:0005509
Zm00001d044640									13.8181	3.19197	-2.11403	0.02765	Zm00001d044640_P001		PTHR23504,PTHR23504:SF28					AT5G13750.3	ZIFL1	zinc induced facilitator-like 1	zinc induced facilitator-like	GO:0016021
Zm00001d044648	34.9301	91.2757	1.38576	0.04615									Zm00001d044648_P001	PF06964	PTHR31776,PTHR31776:SF0		3.2.1.55		GO:0046556,GO:0046373	AT3G10740.1	ARAF,ARAF1,ASD1,ATASD1	alpha-L-arabinofuranosidase 1	alpha-L-arabinofuranosidase	GO:0046373
Zm00001d044667					23.8772	9.7197	-1.29665	0.0318					Zm00001d044667_P001	PF00076,PF16131	PTHR24009,PTHR24009:SF1				GO:0003676	AT3G51950.2	0	Zinc finger (CCCH-type) family protein / RNA recognition motif (RRM)-containing protein	Zinc finger (CCCH-type) family protein / RNA recognition motif (RRM)-containing protein	GO:0003676
Zm00001d044671	21.0741	1	-4.3974	0.00015									Zm00001d044671_P001	PF04525	PTHR31087,PTHR31087:SF5					AT2G38640.1	0	Protein of unknown function (DUF567)	Protein of unknown function (DUF567)
Zm00001d044672					24.7761	4.81338	-2.36383	0.0113					Zm00001d044672_P001	PF00069	PTHR24056,PTHR24056:SF178		2.7.11.22,2.7.11.23		GO:0006468,GO:0005524,GO:0004672	AT3G54180.1	CDC2B,CDKB1;1	cyclin-dependent kinase B1;1	cyclin-dependent kinase B1;1	GO:0004672
Zm00001d044677	203.251	553.414	1.44509	0.0328									Zm00001d044677_P001	PF05498	PTHR34998,PTHR34998:SF1								hypothetical protein
Zm00001d044683	45.9076	157.639	1.77982	0.01505									Zm00001d044683_P001	PF02431	PTHR28039,PTHR28039:SF4		5.5.1.6		GO:0016872	AT5G05270.2	0	Chalcone-flavanone isomerase family protein	Chalcone-flavanone isomerase family protein	GO:0016872
Zm00001d044686					4313.62	32.3992	-7.0568	0.0136					Zm00001d044686_P001	PF00234	PTHR33076,PTHR33076:SF7					AT2G38540.1	ATLTP1,LP1,LTP1	lipid transfer protein 1	lipid transfer protein	GO:0006869
Zm00001d044763					36.3934	5.20313	-2.80622	0.0161					Zm00001d044763_P001	PF03492	PTHR31009,PTHR31009:SF16		2.1.1.277,2.1.1.274		GO:0008168	AT5G66430.1	0	S-adenosyl-L-methionine-dependent methyltransferases superfamily protein	S-adenosyl-L-methionine-dependent methyltransferases superfamily protein	GO:0008168
Zm00001d044765	1	23.6018	4.56082	5e-05									Zm00001d044765_P001	PF03492	PTHR31009,PTHR31009:SF16		2.1.1.277		GO:0008168	AT5G04370.2	NAMT1	S-adenosyl-L-methionine-dependent methyltransferases superfamily protein	S-adenosyl-L-methionine-dependent methyltransferases superfamily protein	GO:0008168
Zm00001d044826	13.8893	77.326	2.47698	0.0024	77.326	23.7685	-1.7019	0.01345					Zm00001d044826_P001	PF00230	PTHR19139,PTHR19139:SF142	KOG0223		K09874	GO:0016020,GO:0006810,GO:0005215	AT5G37820.1	NIP4;2,NLM5	NOD26-like intrinsic protein 4;2	NOD26-like intrinsic protein 4;1	GO:0015267
Zm00001d044903	9.58031	28.3644	1.56594	0.01095	28.3644	9.72919	-1.54369	0.0105					Zm00001d044903_P001		PTHR24115,PTHR24115:SF449				GO:0007018,GO:0005871,GO:0003777	AT5G10470.1	KAC1,KCA1	kinesin like protein for actin based chloroplast movement 1	kinesin like protein for actin based chloroplast movement	GO:0003777
Zm00001d044916									16.2405	4.742	-1.77603	0.02225	Zm00001d044916_P001	PF12695	PTHR11731,PTHR11731:SF126		3.4.22.40			AT5G36210.1	0	alpha/beta-Hydrolases superfamily protein	alpha/beta-Hydrolases superfamily protein	GO:0006508
Zm00001d044925	22.4097	285.857	3.6731	0.0238	285.857	24.0137	-3.57336	0.02465					Zm00001d044925_P001	PF02672	PTHR33921,PTHR33921:SF1					AT2G47400.1	CP12,CP12-1	CP12 domain-containing protein 1	CP12 domain-containing protein
Zm00001d044930	93.1312	1	-6.54119	0.00015									Zm00001d044930_P001	PF13202	PTHR10891,PTHR10891:SF634				GO:0005509	AT1G76650.3	CML38	calmodulin-like 38	hypothetical protein	GO:0005509
Zm00001d044951	16.2807	3.78246	-2.10576	0.04395									Zm00001d044951_P001	PF00892	PTHR31218,PTHR31218:SF40				GO:0016021,GO:0016020,GO:0022857	AT1G21890.1	0	nodulin MtN21 /EamA-like transporter family protein	nodulin MtN21 /EamA-like transporter family protein	GO:0016020
Zm00001d044970	13.5759	104.642	2.94633	0.0043	104.642	12.8063	-3.03053	0.00265					Zm00001d044970_P001	PF13350	PTHR31126,PTHR31126:SF15		3.1.3.48	K18045		AT1G05000.1	0	Phosphotyrosine protein phosphatases superfamily protein	Phosphotyrosine protein phosphatases superfamily protein	GO:0016791
Zm00001d044986									1	42.1642	5.39795	0.00405	Zm00001d044986_P001		PTHR34268,PTHR34268:SF3					AT2G31945.1	0	0	conserved hypothetical protein
Zm00001d045017									1	28.5582	4.83583	0.0101	Zm00001d045017_P001	PF07911	PTHR33108,PTHR33108:SF15					AT5G20670.1	0	Protein of unknown function (DUF1677)	Protein of unknown function (DUF1677)
Zm00001d045043	20.1309	5.61514	-1.84202	0.0319	5.61514	37.3973	2.73554	0.00515					Zm00001d045043_P001	PF00107,PF08240	PTHR11695,PTHR11695:SF506	KOG0023		K00083	GO:0055114,GO:0016491,GO:0008270	AT1G72680.1	ATCAD1,CAD1	cinnamyl-alcohol dehydrogenase	cinnamyl-alcohol dehydrogenase	GO:0016491
Zm00001d045047					1	27.4866	4.78066	0.00105					Zm00001d045047_P001	PF12894						AT4G21530.1	0	Transducin/WD40 repeat-like superfamily protein	Transducin/WD40 repeat-like superfamily protein	GO:0005515
Zm00001d045048	5.68222	35.6178	2.64807	0.00705	35.6178	6.47906	-2.45874	0.00895					Zm00001d045048_P001	PF04043,PF01095	PTHR31707,PTHR31707:SF39		3.1.1.11		GO:0004857,GO:0042545,GO:0030599,GO:0005618	AT2G26440.1	0	Plant invertase/pectin methylesterase inhibitor superfamily	Plant invertase/pectin methylesterase inhibitor superfamily	GO:0004857
Zm00001d045074					19.7511	3.75081	-2.39666	0.0257					Zm00001d045074_P001	PF03151	PTHR11132,PTHR11132:SF47	KOG1444		K15281		AT4G31600.1	0	UDP-N-acetylglucosamine (UAA) transporter family	UDP-N-acetylglucosamine (UAA) transporter family
Zm00001d045076									8.88362	24.7321	1.47717	0.0392	Zm00001d045076_P001	PF00098,PF00076	PTHR24012				GO:0008270,GO:0003676	AT4G31580.2	RSZP22,SRZ-22,SRZ22	serine/arginine-rich 22	RNA recognition motif and CCHC-type zinc finger domains containing protein	GO:0003676
Zm00001d045130	26.4548	7.85124	-1.75254	0.03355									Zm00001d045130_P001	PF03140	PTHR31549,PTHR31549:SF23					AT3G02645.1	0	Plant protein of unknown function (DUF247)	Plant protein of unknown function (DUF247)
Zm00001d045134									61.272	22.8699	-1.42178	0.04765	Zm00001d045134_P001		PTHR35161,PTHR35161:SF1								hypothetical protein
Zm00001d045238	104.91	1	-6.71301	0.0001	1	53.769	5.7487	0.00155					Zm00001d045238_P001	PF05129	PTHR20934,PTHR20934:SF1	KOG3214				AT5G46030.1	0	0	Transcription elongation factor Elf1 like domain containing protein
Zm00001d045254	30.5175	8.40588	-1.86017	0.0234									Zm00001d045254_P001	PF00201	PTHR11926,PTHR11926:SF200				GO:0016758,GO:0008152	AT3G21790.1	0	UDP-Glycosyltransferase superfamily protein	UDP-Glycosyltransferase superfamily protein	GO:0008152
Zm00001d045261	7.73108	33.1974	2.10233	0.00815	33.1974	3.95831	-3.06811	0.0008					Zm00001d045261_P001	PF08323	PTHR12526,PTHR12526:SF337		2.4.1.21			AT5G24300.1	ATSS1,SSI,SSI1	Glycogen/starch synthases, ADP-glucose type	Glycogen/starch synthases, ADP-glucose type	GO:0004373
Zm00001d045278	68.4776	8.78905	-2.96185	0.0204	8.78905	84.5014	3.2652	0.015	68.4776	15.2377	-2.16798	0.02295	Zm00001d045278_P001	PF03478									hypothetical protein
Zm00001d045308	22.5338	1	-4.49402	0.0001									Zm00001d045308_P001	PF13639	PTHR14155,PTHR14155:SF154				GO:0008270,GO:0005515	AT4G40070.1	0	RING/U-box superfamily protein	TOXICOS EN LEVADURA
Zm00001d045311									8.58228	20.2456	1.23818	0.0468	Zm00001d045311_P001		PTHR12482,PTHR12482:SF11					AT1G29120.1	0	Hydrolase-like protein family	Hydrolase-like protein family
Zm00001d045320									73.4004	22.543	-1.70311	0.021	Zm00001d045320_P001	PF05129	PTHR20934	KOG3214				AT5G46030.1	0	0	Transcription elongation factor Elf1 like domain containing protein
Zm00001d045322					25.9167	6.39067	-2.01984	0.0347					Zm00001d045322_P001	PF13489	PTHR10108,PTHR10108:SF760	KOG1270	2.1.1.64,2.1.1.114,2.1.1.222	K00591		AT2G30920.1	ATCOQ3,COQ3,EMB3002	coenzyme Q 3	coenzyme Q	GO:0006744
Zm00001d045349	54.9229	8.7346	-2.6526	0.02965	8.7346	47.7071	2.44939	0.0384					Zm00001d045349_P001										hypothetical protein
Zm00001d045360					1	62.8587	5.97404	0.0001					Zm00001d045360_P001		PTHR33120								hypothetical protein
Zm00001d045366	17.952	119.907	2.7397	0.0041	119.907	4.09852	-4.87067	0.02095					Zm00001d045366_P001	PF02943	PTHR35113,PTHR35113:SF1		1.8.7.2		GO:0055114,GO:0016730	AT2G04700.1	0	ferredoxin thioredoxin reductase catalytic beta chain family protein	ferredoxin thioredoxin reductase catalytic beta chain family protein	GO:0016730
Zm00001d045488	39.7676	7.59182	-2.38908	0.00795									Zm00001d045488_P001		PTHR11839,PTHR11839:SF6		3.6.1.21			AT4G11980.1	ATNUDT14,ATNUDX14,NUDX14	nudix hydrolase homolog 14	nudix hydrolase homolog	GO:0016787
Zm00001d045515					8.11868	22.2321	1.45333	0.0464					Zm00001d045515_P001	PF11721,PF07714	PTHR27003,PTHR27003:SF106	KOG1187	2.7.11.1		GO:0006468,GO:0004672	AT2G21480.1	0	Malectin/receptor-like protein kinase family protein	Malectin/receptor-like protein kinase family protein	GO:0005524
Zm00001d045564	14.3903	72.9078	2.34097	0.00435	72.9078	26.2948	-1.47129	0.04045	14.3903	49.229	1.77441	0.02475	Zm00001d045564_P001	PF13419	PTHR18901,PTHR18901:SF43	KOG2914	3.1.3.58			AT2G38740.1	0	Haloacid dehalogenase-like hydrolase (HAD) superfamily protein	Haloacid dehalogenase-like hydrolase (HAD) superfamily protein	GO:0008152
Zm00001d045574					25.6125	4.39961	-2.5414	5e-05					Zm00001d045574_P001	PF00650	PTHR10174,PTHR10174:SF156					AT5G63060.1	0	Sec14p-like phosphatidylinositol transfer family protein	Sec14p-like phosphatidylinositol transfer family protein
Zm00001d045575	6.32258	74.1293	3.55146	0.00625									Zm00001d045575_P001	PF00970,PF00175	PTHR19384,PTHR19384:SF82		1.18.1.2,1.6.99.1	K02641	GO:0055114,GO:0016491	AT1G20020.3	ATLFNR2,FNR2	ferredoxin-NADP(+)-oxidoreductase 2	ferredoxin-NADP(+)-oxidoreductase	GO:0016491
Zm00001d045605	6.62932	45.2788	2.7719	0.0104	45.2788	6.86468	-2.72157	0.0085					Zm00001d045605_P001	PF02092,PF02091	PTHR30075,PTHR30075:SF3		6.1.1.14	K14164	GO:0006426,GO:0005737,GO:0005524,GO:0004820,GO:0000166	AT3G48110.1	EDD,EDD1	glycine-tRNA ligases	glycine-tRNA ligases	GO:0000166
Zm00001d045606					15.3514	1.99897	-2.94104	0.0024					Zm00001d045606_P001	PF02770,PF14749,PF01756	PTHR10909,PTHR10909:SF250		1.3.3.6	K00232	GO:0055114,GO:0003995,GO:0006635,GO:0005777,GO:0003997	AT4G16760.1	ACX1,ATACX1	acyl-CoA oxidase 1	acyl-CoA oxidase	GO:0008152
Zm00001d045621					77.0683	8.98062	-3.10125	0.0499					Zm00001d045621_P001	PF00754,PF12248,PF00651	PTHR24413,PTHR24413:SF79	KOG4276			GO:0005515	AT2G30600.5	0	BTB/POZ domain-containing protein	BTB/POZ domain-containing protein	GO:0005515
Zm00001d045629					16.6073	5.53171	-1.58602	0.0403					Zm00001d045629_P001	PF16135	PTHR24098,PTHR24098:SF16		2.3.1.48			AT2G27980.1	0	Acyl-CoA N-acyltransferase with RING/FYVE/PHD-type zinc finger domain	Acyl-CoA N-acyltransferase with RING/FYVE/PHD-type zinc finger domain
Zm00001d045673					18.4259	5.24052	-1.81395	0.03175					Zm00001d045673_P001	PF03372	PTHR12121,PTHR12121:SF29		3.1.13.4			AT1G73875.1	0	DNAse I-like superfamily protein	DNAse I-like superfamily protein
Zm00001d045679	19.9862	5.53544	-1.85223	0.03955					19.9862	4.27968	-2.22343	0.02515	Zm00001d045679_P001	PF13193,PF00501	PTHR24095,PTHR24095:SF122				GO:0008152,GO:0003824	AT5G16370.1	AAE5	acyl activating enzyme 5	acyl activating enzyme	GO:0003824
Zm00001d045685	22.7235	93.5579	2.04168	0.0203									Zm00001d045685_P001										hypothetical protein
Zm00001d045864	13.8856	49.6363	1.8378	0.03365									Zm00001d045864_P001	PF03999	PTHR19321,PTHR19321:SF11			K16732	GO:0008017,GO:0000910,GO:0000226	AT4G26760.1	MAP65-2	microtubule-associated protein 65-2	microtubule-associated proteins 65-1
Zm00001d045956									11.9201	29.9595	1.32961	0.0286	Zm00001d045956_P001	PF00122,PF12710,PF16209,PF16212	PTHR24092,PTHR24092:SF41		3.6.3.1	K01530	GO:0046872,GO:0000166,GO:0016021,GO:0015914,GO:0005524,GO:0004012,GO:0000287	AT1G68710.1	0	ATPase E1-E2 type family protein / haloacid dehalogenase-like hydrolase family protein	ATPase E1-E2 type family protein / haloacid dehalogenase-like hydrolase family protein	GO:0016021
Zm00001d045965	522.624	133.352	-1.97053	0.0236					522.624	143.632	-1.8634	0.0343	Zm00001d045965_P001	PF00389,PF02826	PTHR10996,PTHR10996:SF171	KOG0069	1.2.1.2	K00122	GO:0055114,GO:0051287,GO:0016616,GO:0008152	AT5G14780.1	FDH	formate dehydrogenase	formate dehydrogenase	GO:0008863
Zm00001d046136	28.1913	132.846	2.23644	0.00755	132.846	37.7997	-1.81331	0.0229					Zm00001d046136_P001	PF00657	PTHR22835,PTHR22835:SF285		3.1.1.49		GO:0016788	AT5G45910.1	0	GDSL-like Lipase/Acylhydrolase superfamily protein	GDSL-like Lipase/Acylhydrolase superfamily protein	GO:0016788
Zm00001d046177	1	144.122	7.17115	5e-05									Zm00001d046177_P001	PF00137,PF00032	PTHR19271				GO:0033177,GO:0015991,GO:0015078,GO:0016491,GO:0016020,GO:0009055	ATCG00730.1	0	photosynthetic electron transfer D	photosynthetic electron transfer D	GO:0009055
Zm00001d046194	14.4958	6.43056	-1.17262	0.03395					14.4958	6.67881	-1.11797	0.04785	Zm00001d046194_P001	PF00122,PF12710,PF16209,PF16212	PTHR24092,PTHR24092:SF55		3.6.3.1	K01530	GO:0046872,GO:0000166,GO:0016021,GO:0015914,GO:0005524,GO:0004012,GO:0000287	AT1G17500.1	0	ATPase E1-E2 type family protein / haloacid dehalogenase-like hydrolase family protein	ATPase E1-E2 type family protein / haloacid dehalogenase-like hydrolase family protein	GO:0016021
Zm00001d046261	13.0275	43.8841	1.75214	0.0243					13.0275	56.9028	2.12694	0.01115	Zm00001d046261_P001	PF00314	PTHR31048,PTHR31048:SF3					AT4G36010.2	0	Pathogenesis-related thaumatin superfamily protein	Pathogenesis-related thaumatin superfamily protein
Zm00001d046297	11.7005	195.582	4.06313	0.00075									Zm00001d046297_P001		PTHR33210,PTHR33210:SF4					AT2G42840.1	PDF1	protodermal factor 1	protodermal factor
Zm00001d046342					9.98974	63.4341	2.66674	0.00355					Zm00001d046342_P001	PF00067	PTHR24279,PTHR24279:SF57	KOG0156	1.14.13.78	K04122	GO:0055114,GO:0020037,GO:0016705,GO:0005506	AT5G25900.1	ATKO1,CYP701A3,GA3	GA requiring 3	GA requiring	GO:0016705
Zm00001d046354	2.58162	27.1268	3.39337	0.02185	27.1268	4.68196	-2.53453	0.01955					Zm00001d046354_P001	PF00320	PTHR10071,PTHR10071:SF204				GO:0043565,GO:0008270,GO:0006355,GO:0003700	AT5G56860.1	GATA21,GNC	GATA type zinc finger transcription factor family protein	GATA type zinc finger transcription factor family protein	GO:0003700
Zm00001d046385	21.1154	109.239	2.37111	0.0148									Zm00001d046385_P001	PF07343	PTHR36318,PTHR36318:SF2					AT1G22750.4	0	0	DUF1475 domain containing protein
Zm00001d046442	11.9371	93.1809	2.96459	0.0027	93.1809	6.69794	-3.79824	0.0019					Zm00001d046442_P001	PF04832,PF10184	PTHR11220,PTHR11220:SF35					AT5G20140.2	0	SOUL heme-binding family protein	SOUL heme-binding family protein
Zm00001d046444	38.9049	104.847	1.43026	0.03455									Zm00001d046444_P001	PF08541,PF08392	PTHR31561,PTHR31561:SF8		2.3.1.199,2.3.1.119	K15397	GO:0016747,GO:0008610,GO:0016020,GO:0006633	AT2G26640.1	KCS11	3-ketoacyl-CoA synthase 11	3-ketoacyl-CoA synthase	GO:0003824
Zm00001d046454					29.7716	10.6689	-1.48053	0.02875					Zm00001d046454_P001	PF12590,PF01643	PTHR31727,PTHR31727:SF3		3.1.2.14	K10781	GO:0016790,GO:0006633	AT1G08510.1	FATB	fatty acyl-ACP thioesterases B	fatty acyl-ACP thioesterases B	GO:0016790
Zm00001d046474					28.1754	89.0414	1.66004	0.03535					Zm00001d046474_P001										hypothetical protein
Zm00001d046489	6.76274	32.5281	2.26601	0.01515									Zm00001d046489_P001		PTHR34468,PTHR34468:SF1					AT5G62550.1	0	0	conserved hypothetical protein
Zm00001d046530	34.1245	137.529	2.01086	0.00515	137.529	30.0509	-2.19426	0.0049					Zm00001d046530_P001		PTHR26312,PTHR26312:SF86					AT5G20190.1	0	Tetratricopeptide repeat (TPR)-like superfamily protein	Tetratricopeptide repeat (TPR)-like superfamily protein	GO:0005515
Zm00001d046553	18.038	164.774	3.19138	0.00095	164.774	18.9953	-3.11678	0.0015					Zm00001d046553_P001	PF04178	PTHR23137,PTHR23137:SF10	KOG2887			GO:0016192,GO:0016021,GO:0006810	AT4G26550.1	0	Got1/Sft2-like vescicle transport protein family	Aldolase superfamily protein	GO:0016192
Zm00001d046629					77.4316	6.31901	-3.61515	0.0225					Zm00001d046629_P001	PF12263	PTHR34548,PTHR34548:SF3					AT2G15290.1	ATTIC21,CIA5,PIC1,TIC21	translocon at inner membrane of chloroplasts 21	translocon at inner membrane of chloroplasts
Zm00001d046673	155.628	1	-7.28196	0.0191					155.628	1	-7.28196	0.0191	Zm00001d046673_P001		PTHR33511,PTHR33511:SF3					AT3G05858.1	0	0	conserved hypothetical protein
Zm00001d046745					14.4978	51.854	1.83862	0.03665					Zm00001d046745_P001		PTHR34483,PTHR34483:SF3					AT2G18690.1	0	0	conserved hypothetical protein
Zm00001d046748	9.21422	60.4391	2.71355	0.0026	60.4391	7.267	-3.05605	0.0013					Zm00001d046748_P001	PF12142,PF12143,PF00264	PTHR11474,PTHR11474:SF43		1.10.3.1	K00422	GO:0055114,GO:0004097,GO:0016491,GO:0008152				Common central domain of tyrosinase domain containing protein	GO:0008152
Zm00001d046786	10.5752	1602.74	7.24371	0.00115	1602.74	19.641	-6.35053	0.0026					Zm00001d046786_P001	PF00504	PTHR21649,PTHR21649:SF14			K08909	GO:0016020,GO:0009765	AT1G61520.1	LHCA3	photosystem I light harvesting complex gene 3	photosystem I light harvesting complex gene
Zm00001d046801					16.1457	49.8611	1.62677	0.033					Zm00001d046801_P001	PF05577	PTHR11010,PTHR11010:SF31		3.4.16.2	K01285	GO:0008236,GO:0006508	AT2G24280.1	0	alpha/beta-Hydrolases superfamily protein	alpha/beta-Hydrolases superfamily protein	GO:0006508
Zm00001d046805					4.39296	20.243	2.20416	0.0439					Zm00001d046805_P001	PF03106	PTHR31429,PTHR31429:SF7				GO:0043565,GO:0006355,GO:0003700	AT1G80840.1	ATWRKY40,WRKY40	WRKY DNA-binding protein 40	WRKY DNA-binding protein	GO:0003700
Zm00001d046828	31.1846	12.7076	-1.29515	0.0425					31.1846	8.85401	-1.81643	0.0093	Zm00001d046828_P001										Protein phosphatase 2C family protein	GO:0003824
Zm00001d046915	117.063	30.8457	-1.92414	0.00605					117.063	34.4658	-1.76405	0.01135	Zm00001d046915_P001	PF13193,PF00501	PTHR24096,PTHR24096:SF201		6.2.1.34,6.2.1.12,6.2.1.3	K01904	GO:0008152,GO:0003824	AT3G21240.1	4CL2,AT4CL2	4-coumarate:CoA ligase 2	4-coumarate:CoA ligase	GO:0003824
Zm00001d046925	20.0561	56.4669	1.49336	0.03445									Zm00001d046925_P001	PF00643,PF06203	PTHR31319,PTHR31319:SF3				GO:0008270,GO:0005622,GO:0005515	AT5G24930.1	ATCOL4,COL4	CONSTANS-like 4	CONSTANS-like	GO:0005515
Zm00001d046940	1	34.8721	5.124	5e-05									Zm00001d046940_P001	PF00254	PTHR10516,PTHR10516:SF302	KOG0544	5.2.1.8	K01802	GO:0006457	AT5G45680.1	ATFKBP13,FKBP13	FK506-binding protein 13	FK506-binding protein
Zm00001d046971	17.3721	194.696	3.48637	0.00105	194.696	15.9544	-3.60919	0.00065					Zm00001d046971_P001	PF06480,PF01434	PTHR23076,PTHR23076:SF60	KOG0731			GO:0016021,GO:0008270,GO:0005524,GO:0004222,GO:0006508	AT2G30950.1	FTSH2,VAR2	FtsH extracellular protease family	FtsH extracellular protease family	GO:0004222
Zm00001d047047									18.2188	1	-4.18736	0.00555	Zm00001d047047_P001		PTHR33622,PTHR33622:SF3					AT4G39235.1	0	0	conserved hypothetical protein
Zm00001d047090	18.1154	68.7169	1.92345	0.0188	68.7169	20.0123	-1.77978	0.0288					Zm00001d047090_P001	PF03330,PF01357	PTHR31692,PTHR31692:SF17					AT1G65680.1	ATEXPB2,ATHEXP BETA 1.4,EXPB2	expansin B2	expansin B2	GO:0005576
Zm00001d047117					71.2841	381.209	2.41893	0.0136					Zm00001d047117_P001	PF14547	PTHR31731					AT5G46900.1	0	Bifunctional inhibitor/lipid-transfer protein/seed storage 2S albumin superfamily protein	Bifunctional inhibitor/lipid-transfer protein/seed storage 2S albumin superfamily protein
Zm00001d047126									18.2895	4.77046	-1.93881	0.0013	Zm00001d047126_P001	PF12552,PF14309	PTHR21726,PTHR21726:SF52					AT2G45900.1	0	Phosphatidylinositol N-acetyglucosaminlytransferase subunit P-related	Protein of unknown function (DUF3741)
Zm00001d047231	419.567	32.6567	-3.68345	0.021									Zm00001d047231_P001		PTHR33348,PTHR33348:SF3					AT5G66815.1	0	0	conserved hypothetical protein
Zm00001d047276	14.5875	43.1438	1.56442	0.02315									Zm00001d047276_P001	PF04833	PTHR31673,PTHR31673:SF4				GO:0031225,GO:0016049,GO:0010215	AT5G15630.1	COBL4,IRX6	COBRA-like extracellular glycosyl-phosphatidyl inositol-anchored protein family	COBRA-like extracellular glycosyl-phosphatidyl inositol-anchored protein family	GO:0010215
Zm00001d047290									10.5296	43.0568	2.03179	0.00895	Zm00001d047290_P001	PF16136,PF16135,PF07897	PTHR31413,PTHR31413:SF9				GO:0007165	AT1G13740.1	AFP2	ABI five binding protein 2	ABI five binding protein
Zm00001d047345	5.47078	63.6584	3.54053	0.00835	63.6584	6.94609	-3.19608	0.0099					Zm00001d047345_P001	PF06799	PTHR34214,PTHR34214:SF3					AT5G67370.1	0	Protein of unknown function (DUF1230)	Protein of unknown function (DUF1230)
Zm00001d047366									1	23.0359	4.52581	5e-05	Zm00001d047366_P001										hypothetical protein
Zm00001d047367									4.57017	15.3708	1.74987	0.00205	Zm00001d047367_P001	PF08246	PTHR12411,PTHR12411:SF404		3.4.22.33		GO:0008234	AT5G50260.1	0	Cysteine proteinases superfamily protein	nucleic acid binding;methyltransferases	GO:0003676
Zm00001d047418					21.0911	3.31298	-2.67043	0.02665					Zm00001d047418_P001	PF00067	PTHR24282,PTHR24282:SF50	KOG0157			GO:0055114,GO:0020037,GO:0016705,GO:0005506	AT2G46950.1	CYP709B2	cytochrome P450, family 709, subfamily B, polypeptide 2	cytochrome P450, family 709, subfamily B, polypeptide	GO:0005506
Zm00001d047476	1	23.1629	4.53374	5e-05					1	22.3536	4.48244	5e-05	Zm00001d047476_P001	PF13639,PF14369	PTHR22763,PTHR22763:SF24		6.3.2.19	K11982	GO:0008270,GO:0005515	AT2G40830.3	RHC1A	RING-H2 finger C1A	RING-H2 finger C1A
Zm00001d047498	6.09276	19.6168	1.68692	0.0026					6.09276	20.2355	1.73172	0.0027	Zm00001d047498_P001	PF00076	PTHR24012,PTHR24012:SF487	KOG0105		K12890	GO:0003676	AT3G49430.2	SRp34a	SER/ARG-rich protein 34A	SERINE-ARGININE PROTEIN	GO:0003676
Zm00001d047499					1	42.0148	5.39283	0.00085					Zm00001d047499_P001		PTHR33306,PTHR33306:SF1					AT3G06890.1	0	0	conserved hypothetical protein
Zm00001d047506	4.58644	19.5761	2.09365	0.0012	19.5761	3.74623	-2.38558	0.0006					Zm00001d047506_P001	PF01966,PF02824,PF04607	PTHR21262,PTHR21262:SF13		2.7.6.5		GO:0015969	AT4G02260.2	AT-RSH1,ATRSH1,RSH1	RELA/SPOT homolog 1	RELA/SPOT homolog	GO:0015969
Zm00001d047526	14.0447	3.64161	-1.94737	0.03005									Zm00001d047526_P001	PF06814	PTHR21229,PTHR21229:SF1	KOG2568			GO:0016021	AT1G61670.1	0	Lung seven transmembrane receptor family protein	Lung seven transmembrane receptor family protein	GO:0016021
Zm00001d047528									9.24807	29.4599	1.67153	0.03505	Zm00001d047528_P001		PTHR36740					AT2G38570.1	0	0	conserved hypothetical protein
Zm00001d047581	9.09728	33.5086	1.88102	0.04085	33.5086	6.06965	-2.46485	0.01995					Zm00001d047581_P001	PF00575	PTHR10724,PTHR10724:SF7			K02945	GO:0003676	AT5G30510.1	ARRPS1,RPS1	ribosomal protein S1	ribosomal protein S1	GO:0003676
Zm00001d047639	183.034	28.3966	-2.68832	0.0009	28.3966	103.317	1.86329	0.0344					Zm00001d047639_P001	PF03059	PTHR32266,PTHR32266:SF10		2.5.1.43		GO:0030418,GO:0030410	AT5G56080.1	ATNAS2,NAS2	nicotianamine synthase 2	nicotianamine synthase	GO:0030410
Zm00001d047656	540.937	78.5549	-2.78369	0.0025					540.937	95.7169	-2.49862	0.00575	Zm00001d047656_P001	PF03059	PTHR32266,PTHR32266:SF10		2.5.1.43	K05953	GO:0030418,GO:0030410	AT1G56430.1	ATNAS4,NAS4	nicotianamine synthase 4	nicotianamine synthase	GO:0030410
Zm00001d047699									40.0816	13.421	-1.57845	0.0425	Zm00001d047699_P001	PF13893,PF00076	PTHR10501	KOG4206		K11094	GO:0003676,GO:0017069,GO:0000398	AT2G30260.1	U2B\'\'	U2 small nuclear ribonucleoprotein B	U2 small nuclear ribonucleoprotein B	GO:0003676
Zm00001d047736									9.57964	33.9185	1.82403	0.0203	Zm00001d047736_P001	PF13522,PF00733	PTHR11772,PTHR11772:SF16		6.3.5.4		GO:0006529,GO:0004066	AT3G47340.1	ASN1,AT-ASN1,DIN6	glutamine-dependent asparagine synthase 1	asparagine synthetase	GO:0004066
[truncated: 242 more rows]
