# Supplementary material for: Dual RNA-seq of maize and H. seropedicae ZAE94 association, in different doses of nitrate, reveals novel insights into Plant-PGPB-environment relationship
Source: Front Plant Sci. 2024 Mar 13;15:1346523. doi: 10.3389/fpls.2024.1346523 (PMC10965572; doi:10.3389/fpls.2024.1346523)
Supplement: Supplementary file 8 [file Table_5.xlsx]

## Sheet: GO_TABELA_SUPLEMENTAR.xls
Table S5 Annotation of DEGs in the gene ontology (GO) categories. Genes were categorized into three groups: biological processes, cellular component and function molecular.
CTNA vs CTNB								INNA vs CTNA								INNB vc CTNB
GO ID (level1)	GO Term (level1)	GO ID (level2)	GO Term (level2)	number_of_out (up)	number_of_out (down)	Genes_of_out_up	Genes_of_out_down	GO ID (level1)	GO Term (level1)	GO ID (level2)	GO Term (level2)	number_of_out (up)	number_of_out (down)	Genes_of_out_up	Genes_of_out_down	GO ID (level1)	GO Term (level1)	GO ID (level2)	GO Term (level2)	number_of_out (up)	number_of_out (down)	Genes_of_out_up	Genes_of_out_down
GO:0008150	Biological Process	GO:0044699	single-organism process	202	58	Zm00001d001820,Zm00001d001935,Zm00001d002004,Zm00001d002038,Zm00001d002358,Zm00001d002426,Zm00001d002680,Zm00001d002815,Zm00001d003468,Zm00001d003477,Zm00001d003559,Zm00001d003817,Zm00001d003913,Zm00001d004021,Zm00001d005482,Zm00001d005950,Zm00001d006080,Zm00001d007228,Zm00001d008226,Zm00001d008230,Zm00001d008242,Zm00001d008379,Zm00001d008569,Zm00001d009028,Zm00001d009354,Zm00001d009774,Zm00001d0…	Zm00001d002940,Zm00001d003432,Zm00001d004731,Zm00001d005148,Zm00001d006688,Zm00001d007112,Zm00001d007161,Zm00001d009138,Zm00001d009140,Zm00001d009631,Zm00001d010630,Zm00001d013276,Zm00001d014737,Zm00001d014914,Zm00001d015852,Zm00001d017095,Zm00001d017202,Zm00001d018601,Zm00001d018819,Zm00001d020340,Zm00001d020345,Zm00001d021410,Zm00001d021785,Zm00001d021935,Zm00001d022458,Zm00001d025103,Zm00001d0…	GO:0008150	Biological Process	GO:0044699	single-organism process	72	196	Zm00001d002434,Zm00001d002436,Zm00001d003271,Zm00001d003287,Zm00001d003434,Zm00001d003707,Zm00001d004731,Zm00001d005189,Zm00001d005421,Zm00001d005594,Zm00001d006467,Zm00001d006494,Zm00001d007831,Zm00001d009140,Zm00001d010601,Zm00001d011420,Zm00001d011778,Zm00001d013098,Zm00001d013688,Zm00001d014134,Zm00001d014914,Zm00001d015852,Zm00001d016681,Zm00001d018064,Zm00001d018819,Zm00001d019698,Zm00001d0…	Zm00001d001820,Zm00001d001935,Zm00001d002000,Zm00001d002038,Zm00001d002358,Zm00001d002426,Zm00001d002680,Zm00001d002815,Zm00001d003148,Zm00001d003512,Zm00001d003559,Zm00001d003817,Zm00001d003913,Zm00001d003935,Zm00001d004196,Zm00001d005482,Zm00001d005624,Zm00001d005950,Zm00001d006511,Zm00001d007228,Zm00001d007718,Zm00001d008226,Zm00001d008230,Zm00001d008295,Zm00001d008940,Zm00001d009724,Zm00001d0…	GO:0008150	Biological Process	GO:0048519	negative regulation of biological process	0	2	--	Zm00001d015765,Zm00001d052174
GO:0008150	Biological Process	GO:0008152	metabolic process	335	83	Zm00001d001820,Zm00001d001935,Zm00001d002004,Zm00001d002104,Zm00001d002130,Zm00001d002358,Zm00001d002426,Zm00001d002680,Zm00001d002815,Zm00001d002822,Zm00001d003559,Zm00001d003817,Zm00001d004021,Zm00001d004513,Zm00001d004626,Zm00001d005159,Zm00001d005482,Zm00001d005627,Zm00001d005973,Zm00001d005996,Zm00001d006080,Zm00001d006446,Zm00001d006540,Zm00001d006588,Zm00001d006644,Zm00001d006875,Zm00001d0…	Zm00001d002940,Zm00001d003432,Zm00001d003614,Zm00001d004248,Zm00001d004731,Zm00001d005148,Zm00001d007112,Zm00001d007161,Zm00001d009138,Zm00001d009140,Zm00001d009631,Zm00001d010078,Zm00001d010630,Zm00001d010950,Zm00001d011782,Zm00001d012159,Zm00001d014083,Zm00001d014737,Zm00001d014914,Zm00001d015153,Zm00001d015852,Zm00001d016551,Zm00001d017202,Zm00001d017422,Zm00001d017613,Zm00001d018601,Zm00001d0…	GO:0008150	Biological Process	GO:0008152	metabolic process	109	309	Zm00001d002143,Zm00001d002434,Zm00001d002436,Zm00001d003190,Zm00001d003271,Zm00001d003434,Zm00001d003668,Zm00001d003707,Zm00001d004366,Zm00001d004731,Zm00001d005888,Zm00001d006397,Zm00001d006467,Zm00001d006653,Zm00001d008287,Zm00001d008347,Zm00001d008744,Zm00001d008795,Zm00001d009140,Zm00001d010950,Zm00001d011420,Zm00001d011707,Zm00001d012757,Zm00001d012887,Zm00001d013098,Zm00001d014134,Zm00001d0…	Zm00001d001820,Zm00001d001935,Zm00001d002000,Zm00001d002358,Zm00001d002426,Zm00001d002680,Zm00001d002815,Zm00001d002822,Zm00001d003148,Zm00001d003512,Zm00001d003559,Zm00001d003817,Zm00001d003935,Zm00001d004196,Zm00001d004626,Zm00001d005036,Zm00001d005446,Zm00001d005482,Zm00001d005624,Zm00001d005996,Zm00001d006446,Zm00001d006588,Zm00001d006644,Zm00001d007092,Zm00001d007228,Zm00001d007718,Zm00001d0…	GO:0008150	Biological Process	GO:0044699	single-organism process	45	54	Zm00001d002600,Zm00001d004667,Zm00001d005257,Zm00001d005775,Zm00001d007604,Zm00001d010630,Zm00001d011735,Zm00001d012748,Zm00001d013831,Zm00001d014297,Zm00001d014737,Zm00001d015020,Zm00001d018819,Zm00001d020396,Zm00001d023769,Zm00001d025659,Zm00001d026283,Zm00001d026621,Zm00001d027749,Zm00001d032155,Zm00001d032776,Zm00001d032873,Zm00001d033020,Zm00001d033296,Zm00001d034037,Zm00001d034096,Zm00001d0…	Zm00001d006080,Zm00001d006868,Zm00001d007504,Zm00001d011357,Zm00001d013041,Zm00001d015115,Zm00001d015518,Zm00001d016441,Zm00001d016691,Zm00001d017324,Zm00001d017429,Zm00001d017655,Zm00001d018057,Zm00001d018423,Zm00001d019040,Zm00001d020510,Zm00001d021461,Zm00001d022453,Zm00001d024493,Zm00001d024612,Zm00001d024753,Zm00001d025626,Zm00001d025703,Zm00001d025894,Zm00001d027756,Zm00001d028218,Zm00001d0…
GO:0008150	Biological Process	GO:0098754	detoxification	1	0	Zm00001d022381	--	GO:0008150	Biological Process	GO:0098754	detoxification	0	1	--	Zm00001d022381	GO:0008150	Biological Process	GO:0051179	localization	14	18	Zm00001d004667,Zm00001d005257,Zm00001d026283,Zm00001d027749,Zm00001d032873,Zm00001d033296,Zm00001d034037,Zm00001d034365,Zm00001d040422,Zm00001d044504,Zm00001d045956,Zm00001d051548,Zm00001d052801,Zm00001d053401	Zm00001d015518,Zm00001d016691,Zm00001d017429,Zm00001d018057,Zm00001d020510,Zm00001d021461,Zm00001d025703,Zm00001d025894,Zm00001d032773,Zm00001d036981,Zm00001d041111,Zm00001d044231,Zm00001d044640,Zm00001d046194,Zm00001d047965,Zm00001d049987,Zm00001d053371,Zm00001d054041
GO:0008150	Biological Process	GO:0048519	negative regulation of biological process	3	0	Zm00001d015765,Zm00001d017103,Zm00001d039867	--	GO:0008150	Biological Process	GO:0048518	positive regulation of biological process	1	1	Zm00001d012757	Zm00001d003148	GO:0008150	Biological Process	GO:0023052	signaling	3	2	Zm00001d014297,Zm00001d032155,Zm00001d053899	Zm00001d028746,Zm00001d052273
GO:0008150	Biological Process	GO:0051704	multi-organism process	3	0	Zm00001d019560,Zm00001d029913,Zm00001d047090	--	GO:0008150	Biological Process	GO:0048519	negative regulation of biological process	0	1	--	Zm00001d039867	GO:0008150	Biological Process	GO:0048518	positive regulation of biological process	1	1	Zm00001d004896	Zm00001d018667
GO:0008150	Biological Process	GO:0051179	localization	44	17	Zm00001d002038,Zm00001d003468,Zm00001d003913,Zm00001d005950,Zm00001d008226,Zm00001d008242,Zm00001d009028,Zm00001d012259,Zm00001d012973,Zm00001d014435,Zm00001d015569,Zm00001d016691,Zm00001d017429,Zm00001d017597,Zm00001d018024,Zm00001d018037,Zm00001d018069,Zm00001d018826,Zm00001d021620,Zm00001d021653,Zm00001d023929,Zm00001d025130,Zm00001d026122,Zm00001d026645,Zm00001d027812,Zm00001d031253,Zm00001d0…	Zm00001d006688,Zm00001d017095,Zm00001d018867,Zm00001d020345,Zm00001d021935,Zm00001d029497,Zm00001d034365,Zm00001d034782,Zm00001d034978,Zm00001d040422,Zm00001d042244,Zm00001d042331,Zm00001d044504,Zm00001d048513,Zm00001d052457,Zm00001d054057,Zm00001d054060	GO:0008150	Biological Process	GO:0051179	localization	19	39	Zm00001d003287,Zm00001d005189,Zm00001d005421,Zm00001d005594,Zm00001d006494,Zm00001d007831,Zm00001d010601,Zm00001d011778,Zm00001d013688,Zm00001d025894,Zm00001d026177,Zm00001d028144,Zm00001d034365,Zm00001d034978,Zm00001d036965,Zm00001d038181,Zm00001d043375,Zm00001d052519,Zm00001d053727	Zm00001d002038,Zm00001d003913,Zm00001d005950,Zm00001d006511,Zm00001d008226,Zm00001d008940,Zm00001d011913,Zm00001d012259,Zm00001d015569,Zm00001d016411,Zm00001d017429,Zm00001d018037,Zm00001d018069,Zm00001d019335,Zm00001d021620,Zm00001d021653,Zm00001d022504,Zm00001d023929,Zm00001d025130,Zm00001d026645,Zm00001d027332,Zm00001d027812,Zm00001d027854,Zm00001d031213,Zm00001d031253,Zm00001d033922,Zm00001d0…	GO:0008150	Biological Process	GO:0008152	metabolic process	66	93	Zm00001d001978,Zm00001d002600,Zm00001d004768,Zm00001d004896,Zm00001d005775,Zm00001d005972,Zm00001d006871,Zm00001d007257,Zm00001d007604,Zm00001d008327,Zm00001d009117,Zm00001d010630,Zm00001d011735,Zm00001d011782,Zm00001d012748,Zm00001d013831,Zm00001d013865,Zm00001d014297,Zm00001d014737,Zm00001d018819,Zm00001d020068,Zm00001d020396,Zm00001d020595,Zm00001d021267,Zm00001d023769,Zm00001d024210,Zm00001d0…	Zm00001d003446,Zm00001d003680,Zm00001d005016,Zm00001d005267,Zm00001d006080,Zm00001d006450,Zm00001d006868,Zm00001d007504,Zm00001d008347,Zm00001d010048,Zm00001d011258,Zm00001d011357,Zm00001d012731,Zm00001d013041,Zm00001d013780,Zm00001d014122,Zm00001d014364,Zm00001d014924,Zm00001d015115,Zm00001d015765,Zm00001d015788,Zm00001d016441,Zm00001d017120,Zm00001d017324,Zm00001d017655,Zm00001d017806,Zm00001d0…
GO:0008150	Biological Process	GO:0000003	reproduction	3	0	Zm00001d019560,Zm00001d029913,Zm00001d047090	--	GO:0008150	Biological Process	GO:0051704	multi-organism process	1	1	Zm00001d016681	Zm00001d047090	GO:0008150	Biological Process	GO:0050789	regulation of biological process	13	12	Zm00001d004896,Zm00001d005972,Zm00001d014297,Zm00001d020595,Zm00001d021267,Zm00001d032155,Zm00001d032295,Zm00001d032316,Zm00001d047967,Zm00001d047995,Zm00001d051239,Zm00001d052229,Zm00001d053899	Zm00001d005016,Zm00001d010048,Zm00001d012731,Zm00001d015765,Zm00001d018667,Zm00001d020492,Zm00001d024462,Zm00001d028746,Zm00001d034433,Zm00001d051749,Zm00001d052174,Zm00001d052273
GO:0008150	Biological Process	GO:0022414	reproductive process	3	0	Zm00001d019560,Zm00001d029913,Zm00001d047090	--	GO:0008150	Biological Process	GO:0000003	reproduction	1	1	Zm00001d016681	Zm00001d047090	GO:0008150	Biological Process	GO:0009987	cellular process	57	82	Zm00001d001978,Zm00001d004896,Zm00001d005775,Zm00001d005972,Zm00001d006008,Zm00001d006871,Zm00001d008327,Zm00001d009117,Zm00001d011735,Zm00001d012748,Zm00001d013831,Zm00001d014297,Zm00001d014737,Zm00001d015020,Zm00001d020068,Zm00001d020396,Zm00001d020595,Zm00001d021267,Zm00001d025542,Zm00001d025659,Zm00001d026621,Zm00001d027749,Zm00001d032155,Zm00001d032295,Zm00001d032316,Zm00001d032776,Zm00001d0…	Zm00001d003446,Zm00001d003680,Zm00001d003857,Zm00001d005016,Zm00001d005267,Zm00001d006080,Zm00001d006399,Zm00001d008347,Zm00001d010048,Zm00001d011258,Zm00001d011357,Zm00001d012731,Zm00001d013041,Zm00001d013780,Zm00001d014122,Zm00001d014924,Zm00001d015115,Zm00001d015518,Zm00001d015765,Zm00001d016441,Zm00001d016935,Zm00001d017120,Zm00001d017324,Zm00001d017429,Zm00001d017655,Zm00001d017806,Zm00001d0…
GO:0008150	Biological Process	GO:0048518	positive regulation of biological process	1	0	Zm00001d052180	--	GO:0008150	Biological Process	GO:0022414	reproductive process	1	1	Zm00001d016681	Zm00001d047090	GO:0008150	Biological Process	GO:0051704	multi-organism process	1	0	Zm00001d048949	--
GO:0008150	Biological Process	GO:0009987	cellular process	269	64	Zm00001d001935,Zm00001d002004,Zm00001d002038,Zm00001d002104,Zm00001d002358,Zm00001d002822,Zm00001d003468,Zm00001d003477,Zm00001d003817,Zm00001d003913,Zm00001d004513,Zm00001d005159,Zm00001d005482,Zm00001d005791,Zm00001d005950,Zm00001d005996,Zm00001d006080,Zm00001d006540,Zm00001d006588,Zm00001d006644,Zm00001d007092,Zm00001d007573,Zm00001d007857,Zm00001d008226,Zm00001d008230,Zm00001d008242,Zm00001d0…	Zm00001d002940,Zm00001d003614,Zm00001d004731,Zm00001d005148,Zm00001d006688,Zm00001d007161,Zm00001d009138,Zm00001d009140,Zm00001d009631,Zm00001d010950,Zm00001d012159,Zm00001d013276,Zm00001d014737,Zm00001d015153,Zm00001d017202,Zm00001d017422,Zm00001d017613,Zm00001d018601,Zm00001d019789,Zm00001d020137,Zm00001d020332,Zm00001d020345,Zm00001d021410,Zm00001d021785,Zm00001d021935,Zm00001d022099,Zm00001d0…	GO:0008150	Biological Process	GO:0023052	signaling	0	5	--	Zm00001d003148,Zm00001d022387,Zm00001d028464,Zm00001d032353,Zm00001d047889	GO:0008150	Biological Process	GO:0000003	reproduction	0	1	--	Zm00001d042558
GO:0008150	Biological Process	GO:0050789	regulation of biological process	38	14	Zm00001d003477,Zm00001d005482,Zm00001d013348,Zm00001d014201,Zm00001d014377,Zm00001d014564,Zm00001d015092,Zm00001d015243,Zm00001d015765,Zm00001d016535,Zm00001d016736,Zm00001d017103,Zm00001d020804,Zm00001d022381,Zm00001d024462,Zm00001d024835,Zm00001d028585,Zm00001d028625,Zm00001d028915,Zm00001d029564,Zm00001d031945,Zm00001d034433,Zm00001d035907,Zm00001d035965,Zm00001d036535,Zm00001d037748,Zm00001d0…	Zm00001d015153,Zm00001d017422,Zm00001d019789,Zm00001d020137,Zm00001d022099,Zm00001d022437,Zm00001d027874,Zm00001d028304,Zm00001d038644,Zm00001d046299,Zm00001d047995,Zm00001d050247,Zm00001d050893,Zm00001d051239	GO:0008150	Biological Process	GO:0032501	multicellular organismal process	1	0	Zm00001d016681	--	GO:0008150	Biological Process	GO:0022414	reproductive process	0	1	--	Zm00001d042558
GO:0008150	Biological Process	GO:0050896	response to stimulus	21	11	Zm00001d002004,Zm00001d002426,Zm00001d003379,Zm00001d003477,Zm00001d011080,Zm00001d011183,Zm00001d011813,Zm00001d014341,Zm00001d014377,Zm00001d015243,Zm00001d020827,Zm00001d022381,Zm00001d024303,Zm00001d028348,Zm00001d029444,Zm00001d035684,Zm00001d042658,Zm00001d046184,Zm00001d049910,Zm00001d050457,Zm00001d050850	Zm00001d007161,Zm00001d009138,Zm00001d009140,Zm00001d017095,Zm00001d017547,Zm00001d022458,Zm00001d023811,Zm00001d028814,Zm00001d032854,Zm00001d037894,Zm00001d041830	GO:0008150	Biological Process	GO:0050896	response to stimulus	15	20	Zm00001d003287,Zm00001d003707,Zm00001d006494,Zm00001d009140,Zm00001d022453,Zm00001d023811,Zm00001d024750,Zm00001d024753,Zm00001d028815,Zm00001d029274,Zm00001d032854,Zm00001d037894,Zm00001d038616,Zm00001d040364,Zm00001d043912	Zm00001d002426,Zm00001d003148,Zm00001d003379,Zm00001d011183,Zm00001d011813,Zm00001d014377,Zm00001d015243,Zm00001d018413,Zm00001d020827,Zm00001d022381,Zm00001d022387,Zm00001d028348,Zm00001d028464,Zm00001d029557,Zm00001d032353,Zm00001d032632,Zm00001d041056,Zm00001d044228,Zm00001d047889,Zm00001d049910	GO:0008150	Biological Process	GO:0050896	response to stimulus	7	10	Zm00001d006008,Zm00001d014297,Zm00001d023529,Zm00001d032155,Zm00001d033296,Zm00001d048949,Zm00001d053899	Zm00001d011080,Zm00001d012731,Zm00001d017324,Zm00001d022453,Zm00001d024753,Zm00001d028746,Zm00001d035684,Zm00001d041939,Zm00001d043238,Zm00001d052273
GO:0008150	Biological Process	GO:0023052	signaling	2	0	Zm00001d003477,Zm00001d050850	--	GO:0008150	Biological Process	GO:0050789	regulation of biological process	16	34	Zm00001d002143,Zm00001d005888,Zm00001d006467,Zm00001d006653,Zm00001d012757,Zm00001d017422,Zm00001d020137,Zm00001d020492,Zm00001d020714,Zm00001d020938,Zm00001d021818,Zm00001d024160,Zm00001d028995,Zm00001d030532,Zm00001d036392,Zm00001d046805	Zm00001d003148,Zm00001d005482,Zm00001d009724,Zm00001d010871,Zm00001d013348,Zm00001d013555,Zm00001d014377,Zm00001d014564,Zm00001d015243,Zm00001d016736,Zm00001d018050,Zm00001d021376,Zm00001d022381,Zm00001d022387,Zm00001d023707,Zm00001d024835,Zm00001d026301,Zm00001d028464,Zm00001d028585,Zm00001d028915,Zm00001d031945,Zm00001d032353,Zm00001d033898,Zm00001d035907,Zm00001d036535,Zm00001d037748,Zm00001d0…	GO:0008150	Biological Process	GO:0065007	biological regulation	14	12	Zm00001d004896,Zm00001d005972,Zm00001d014297,Zm00001d020595,Zm00001d021267,Zm00001d032155,Zm00001d032295,Zm00001d032316,Zm00001d043293,Zm00001d047967,Zm00001d047995,Zm00001d051239,Zm00001d052229,Zm00001d053899	Zm00001d005016,Zm00001d010048,Zm00001d012731,Zm00001d015765,Zm00001d018667,Zm00001d020492,Zm00001d024462,Zm00001d028746,Zm00001d034433,Zm00001d051749,Zm00001d052174,Zm00001d052273
GO:0008150	Biological Process	GO:0065007	biological regulation	38	15	Zm00001d003477,Zm00001d005482,Zm00001d013348,Zm00001d014201,Zm00001d014377,Zm00001d014564,Zm00001d015092,Zm00001d015243,Zm00001d015765,Zm00001d016535,Zm00001d016736,Zm00001d017103,Zm00001d020804,Zm00001d022381,Zm00001d024462,Zm00001d024835,Zm00001d028585,Zm00001d028625,Zm00001d028915,Zm00001d029564,Zm00001d031945,Zm00001d034433,Zm00001d035907,Zm00001d035965,Zm00001d036535,Zm00001d037748,Zm00001d0…	Zm00001d015153,Zm00001d017422,Zm00001d019789,Zm00001d020137,Zm00001d022099,Zm00001d022437,Zm00001d027874,Zm00001d028304,Zm00001d038644,Zm00001d043293,Zm00001d046299,Zm00001d047995,Zm00001d050247,Zm00001d050893,Zm00001d051239	GO:0008150	Biological Process	GO:0009987	cellular process	63	250	Zm00001d002143,Zm00001d003190,Zm00001d003431,Zm00001d003707,Zm00001d004731,Zm00001d005421,Zm00001d005594,Zm00001d005888,Zm00001d006467,Zm00001d006494,Zm00001d006653,Zm00001d008347,Zm00001d009140,Zm00001d010601,Zm00001d010950,Zm00001d011707,Zm00001d011778,Zm00001d012757,Zm00001d013688,Zm00001d015977,Zm00001d016681,Zm00001d017422,Zm00001d018064,Zm00001d019698,Zm00001d020137,Zm00001d020492,Zm00001d0…	Zm00001d001935,Zm00001d002038,Zm00001d002358,Zm00001d002543,Zm00001d002822,Zm00001d003148,Zm00001d003512,Zm00001d003817,Zm00001d003913,Zm00001d003935,Zm00001d004196,Zm00001d005036,Zm00001d005446,Zm00001d005482,Zm00001d005950,Zm00001d005996,Zm00001d006511,Zm00001d006588,Zm00001d006644,Zm00001d007092,Zm00001d007857,Zm00001d008226,Zm00001d008230,Zm00001d008295,Zm00001d008706,Zm00001d008940,Zm00001d0…	GO:0008150	Biological Process	GO:0071840	cellular component organization or biogenesis	4	6	Zm00001d005972,Zm00001d015020,Zm00001d042954,Zm00001d050916	Zm00001d006399,Zm00001d016935,Zm00001d017120,Zm00001d030019,Zm00001d032773,Zm00001d034809
GO:0008150	Biological Process	GO:0071840	cellular component organization or biogenesis	11	1	Zm00001d005791,Zm00001d006588,Zm00001d008242,Zm00001d014617,Zm00001d018337,Zm00001d021764,Zm00001d028702,Zm00001d030019,Zm00001d042583,Zm00001d045048,Zm00001d051542	Zm00001d013276	GO:0008150	Biological Process	GO:0065007	biological regulation	17	36	Zm00001d002143,Zm00001d005888,Zm00001d006467,Zm00001d006653,Zm00001d012757,Zm00001d017422,Zm00001d020137,Zm00001d020492,Zm00001d020714,Zm00001d020938,Zm00001d021818,Zm00001d024160,Zm00001d028995,Zm00001d030532,Zm00001d036392,Zm00001d046805,Zm00001d052519	Zm00001d003148,Zm00001d005482,Zm00001d009724,Zm00001d010871,Zm00001d013348,Zm00001d013555,Zm00001d014377,Zm00001d014564,Zm00001d015243,Zm00001d016736,Zm00001d018050,Zm00001d021376,Zm00001d022381,Zm00001d022387,Zm00001d022504,Zm00001d023707,Zm00001d024835,Zm00001d026301,Zm00001d028464,Zm00001d028585,Zm00001d028915,Zm00001d031945,Zm00001d032353,Zm00001d033898,Zm00001d035907,Zm00001d036535,Zm00001d0…	GO:0003674	Molecular Function	GO:0045735	nutrient reservoir activity	8	4	Zm00001d002295,Zm00001d049418,Zm00001d049420,Zm00001d049421,Zm00001d049435,Zm00001d049436,Zm00001d049437,Zm00001d049438	Zm00001d004401,Zm00001d035597,Zm00001d049419,Zm00001d049428
GO:0003674	Molecular Function	GO:0003824	catalytic activity	304	87	Zm00001d001820,Zm00001d001935,Zm00001d002004,Zm00001d002104,Zm00001d002130,Zm00001d002358,Zm00001d002426,Zm00001d002680,Zm00001d002815,Zm00001d002822,Zm00001d002871,Zm00001d003085,Zm00001d003559,Zm00001d003817,Zm00001d004021,Zm00001d004123,Zm00001d004380,Zm00001d004513,Zm00001d004626,Zm00001d005159,Zm00001d005482,Zm00001d005607,Zm00001d005627,Zm00001d005973,Zm00001d006080,Zm00001d006446,Zm00001d0…	Zm00001d002940,Zm00001d003432,Zm00001d003614,Zm00001d004248,Zm00001d004687,Zm00001d004731,Zm00001d005148,Zm00001d006509,Zm00001d007112,Zm00001d007161,Zm00001d008925,Zm00001d009138,Zm00001d009140,Zm00001d009631,Zm00001d010078,Zm00001d010630,Zm00001d010825,Zm00001d010950,Zm00001d011782,Zm00001d012159,Zm00001d013276,Zm00001d013672,Zm00001d014083,Zm00001d014737,Zm00001d014914,Zm00001d015852,Zm00001d0…	GO:0008150	Biological Process	GO:0071840	cellular component organization or biogenesis	4	8	Zm00001d003431,Zm00001d015977,Zm00001d037172,Zm00001d052264	Zm00001d002543,Zm00001d006588,Zm00001d009724,Zm00001d012865,Zm00001d021764,Zm00001d042583,Zm00001d045048,Zm00001d051542	GO:0003674	Molecular Function	GO:0016530	metallochaperone activity	0	1	--	Zm00001d020510
GO:0003674	Molecular Function	GO:0016209	antioxidant activity	9	5	Zm00001d002004,Zm00001d002426,Zm00001d005482,Zm00001d014341,Zm00001d016736,Zm00001d022381,Zm00001d028348,Zm00001d036135,Zm00001d046184	Zm00001d007161,Zm00001d009138,Zm00001d009140,Zm00001d022458,Zm00001d032854	GO:0003674	Molecular Function	GO:0003824	catalytic activity	116	275	Zm00001d002434,Zm00001d002436,Zm00001d003190,Zm00001d003271,Zm00001d003431,Zm00001d003434,Zm00001d003668,Zm00001d003707,Zm00001d004335,Zm00001d004366,Zm00001d004687,Zm00001d004731,Zm00001d005189,Zm00001d005251,Zm00001d005587,Zm00001d006397,Zm00001d006467,Zm00001d006509,Zm00001d008287,Zm00001d008347,Zm00001d008744,Zm00001d008795,Zm00001d009140,Zm00001d009727,Zm00001d010950,Zm00001d011420,Zm00001d0…	Zm00001d001820,Zm00001d001935,Zm00001d002000,Zm00001d002358,Zm00001d002426,Zm00001d002680,Zm00001d002815,Zm00001d002822,Zm00001d002871,Zm00001d003512,Zm00001d003559,Zm00001d003817,Zm00001d003935,Zm00001d004196,Zm00001d004626,Zm00001d005036,Zm00001d005482,Zm00001d005607,Zm00001d005624,Zm00001d006446,Zm00001d006520,Zm00001d006644,Zm00001d007228,Zm00001d007597,Zm00001d007718,Zm00001d008230,Zm00001d0…	GO:0003674	Molecular Function	GO:0003824	catalytic activity	67	88	Zm00001d001978,Zm00001d002600,Zm00001d003655,Zm00001d004687,Zm00001d004768,Zm00001d005775,Zm00001d005972,Zm00001d006509,Zm00001d007257,Zm00001d008327,Zm00001d010630,Zm00001d011735,Zm00001d011782,Zm00001d012748,Zm00001d013672,Zm00001d013831,Zm00001d013865,Zm00001d014297,Zm00001d014737,Zm00001d018819,Zm00001d019947,Zm00001d020068,Zm00001d020396,Zm00001d022592,Zm00001d023769,Zm00001d024210,Zm00001d0…	Zm00001d003446,Zm00001d004123,Zm00001d005267,Zm00001d005563,Zm00001d006080,Zm00001d006450,Zm00001d006868,Zm00001d007504,Zm00001d008347,Zm00001d011258,Zm00001d011329,Zm00001d011357,Zm00001d012908,Zm00001d013041,Zm00001d013780,Zm00001d014364,Zm00001d014973,Zm00001d015115,Zm00001d015788,Zm00001d016311,Zm00001d016441,Zm00001d017655,Zm00001d017806,Zm00001d018309,Zm00001d018423,Zm00001d019040,Zm00001d0…
GO:0003674	Molecular Function	GO:0009055	electron carrier activity	11	1	Zm00001d011760,Zm00001d021850,Zm00001d024691,Zm00001d031945,Zm00001d034153,Zm00001d035003,Zm00001d035859,Zm00001d038946,Zm00001d043242,Zm00001d046177,Zm00001d053432	Zm00001d014463	GO:0003674	Molecular Function	GO:0016209	antioxidant activity	9	6	Zm00001d003707,Zm00001d009140,Zm00001d022453,Zm00001d024750,Zm00001d024753,Zm00001d029170,Zm00001d029274,Zm00001d032854,Zm00001d040364	Zm00001d002426,Zm00001d005482,Zm00001d016736,Zm00001d022381,Zm00001d028348,Zm00001d036135	GO:0003674	Molecular Function	GO:0005198	structural molecule activity	5	6	Zm00001d006871,Zm00001d009117,Zm00001d026283,Zm00001d040617,Zm00001d053103	Zm00001d003680,Zm00001d014924,Zm00001d026224,Zm00001d033589,Zm00001d049500,Zm00001d053547
GO:0003674	Molecular Function	GO:0005198	structural molecule activity	23	1	Zm00001d009652,Zm00001d011993,Zm00001d012998,Zm00001d015204,Zm00001d015348,Zm00001d015628,Zm00001d017449,Zm00001d017659,Zm00001d018979,Zm00001d027421,Zm00001d028240,Zm00001d028542,Zm00001d029201,Zm00001d032896,Zm00001d034724,Zm00001d034808,Zm00001d038084,Zm00001d043170,Zm00001d043465,Zm00001d046317,Zm00001d046555,Zm00001d052025,Zm00001d053547	Zm00001d053103	GO:0003674	Molecular Function	GO:0045735	nutrient reservoir activity	4	3	Zm00001d004401,Zm00001d033583,Zm00001d034413,Zm00001d049428	Zm00001d037513,Zm00001d049421,Zm00001d049435	GO:0003674	Molecular Function	GO:0016209	antioxidant activity	0	5	--	Zm00001d022453,Zm00001d024753,Zm00001d038589,Zm00001d041939,Zm00001d043238
GO:0003674	Molecular Function	GO:0005215	transporter activity	30	7	Zm00001d002038,Zm00001d003468,Zm00001d003913,Zm00001d005950,Zm00001d008242,Zm00001d009028,Zm00001d012259,Zm00001d014435,Zm00001d015569,Zm00001d018037,Zm00001d018069,Zm00001d021620,Zm00001d021653,Zm00001d023929,Zm00001d025130,Zm00001d026645,Zm00001d031253,Zm00001d032162,Zm00001d033922,Zm00001d037228,Zm00001d038618,Zm00001d039157,Zm00001d044826,Zm00001d046177,Zm00001d047789,Zm00001d048149,Zm00001d0…	Zm00001d006688,Zm00001d020345,Zm00001d021935,Zm00001d029497,Zm00001d034782,Zm00001d042244,Zm00001d052457	GO:0003674	Molecular Function	GO:0005215	transporter activity	15	29	Zm00001d005189,Zm00001d005421,Zm00001d005594,Zm00001d006494,Zm00001d009727,Zm00001d010601,Zm00001d011778,Zm00001d013688,Zm00001d025894,Zm00001d026177,Zm00001d028144,Zm00001d036965,Zm00001d038181,Zm00001d043375,Zm00001d053727	Zm00001d002038,Zm00001d003913,Zm00001d005950,Zm00001d006511,Zm00001d008940,Zm00001d011913,Zm00001d012259,Zm00001d015569,Zm00001d016411,Zm00001d018037,Zm00001d018069,Zm00001d021620,Zm00001d021653,Zm00001d022504,Zm00001d023929,Zm00001d025130,Zm00001d026645,Zm00001d027854,Zm00001d031213,Zm00001d031253,Zm00001d033922,Zm00001d037228,Zm00001d039258,Zm00001d044826,Zm00001d047789,Zm00001d048149,Zm00001d0…	GO:0003674	Molecular Function	GO:0001071	nucleic acid binding transcription factor activity	7	6	Zm00001d020595,Zm00001d032295,Zm00001d032316,Zm00001d047967,Zm00001d047995,Zm00001d051239,Zm00001d052229	Zm00001d005016,Zm00001d010048,Zm00001d018667,Zm00001d020492,Zm00001d034433,Zm00001d051749
GO:0003674	Molecular Function	GO:0060089	molecular transducer activity	3	0	Zm00001d003477,Zm00001d041711,Zm00001d050850	--	GO:0003674	Molecular Function	GO:0009055	electron carrier activity	2	10	Zm00001d009727,Zm00001d013098	Zm00001d016134,Zm00001d024691,Zm00001d031945,Zm00001d034153,Zm00001d035001,Zm00001d035003,Zm00001d035859,Zm00001d037104,Zm00001d049732,Zm00001d053432	GO:0003674	Molecular Function	GO:0005488	binding	81	115	Zm00001d001774,Zm00001d001837,Zm00001d001978,Zm00001d002295,Zm00001d002856,Zm00001d003655,Zm00001d004667,Zm00001d004687,Zm00001d005972,Zm00001d006008,Zm00001d006509,Zm00001d007363,Zm00001d008327,Zm00001d010630,Zm00001d011900,Zm00001d014625,Zm00001d019947,Zm00001d020068,Zm00001d020595,Zm00001d021662,Zm00001d023267,Zm00001d024210,Zm00001d024883,Zm00001d025659,Zm00001d025864,Zm00001d026283,Zm00001d0…	Zm00001d003254,Zm00001d003730,Zm00001d003857,Zm00001d004123,Zm00001d004401,Zm00001d005016,Zm00001d005563,Zm00001d006113,Zm00001d006213,Zm00001d006597,Zm00001d006868,Zm00001d007504,Zm00001d008347,Zm00001d008511,Zm00001d010048,Zm00001d011258,Zm00001d011757,Zm00001d012731,Zm00001d013780,Zm00001d014122,Zm00001d014364,Zm00001d014472,Zm00001d014559,Zm00001d014924,Zm00001d015115,Zm00001d015765,Zm00001d0…
GO:0003674	Molecular Function	GO:0004871	signal transducer activity	4	0	Zm00001d003477,Zm00001d039141,Zm00001d041711,Zm00001d050850	--	GO:0003674	Molecular Function	GO:0005198	structural molecule activity	1	21	Zm00001d031701	Zm00001d008295,Zm00001d012353,Zm00001d015204,Zm00001d015348,Zm00001d015628,Zm00001d016072,Zm00001d017659,Zm00001d025616,Zm00001d028153,Zm00001d028240,Zm00001d028542,Zm00001d029201,Zm00001d032420,Zm00001d032896,Zm00001d034808,Zm00001d036145,Zm00001d038084,Zm00001d043170,Zm00001d043465,Zm00001d052025,Zm00001d053713	GO:0003674	Molecular Function	GO:0098772	molecular function regulator	1	5	Zm00001d004896	Zm00001d009994,Zm00001d011080,Zm00001d028967,Zm00001d035684,Zm00001d052174
GO:0003674	Molecular Function	GO:0098772	molecular function regulator	8	1	Zm00001d011080,Zm00001d029628,Zm00001d034673,Zm00001d035684,Zm00001d038558,Zm00001d040028,Zm00001d045048,Zm00001d051995	Zm00001d041830	GO:0003674	Molecular Function	GO:0004871	signal transducer activity	2	1	Zm00001d028711,Zm00001d047758	Zm00001d032353	GO:0003674	Molecular Function	GO:0000988	transcription factor activity, protein binding	1	0	Zm00001d021267	--
GO:0003674	Molecular Function	GO:0045735	nutrient reservoir activity	2	0	Zm00001d035597,Zm00001d049419	--	GO:0003674	Molecular Function	GO:0060089	molecular transducer activity	0	1	--	Zm00001d032353	GO:0003674	Molecular Function	GO:0005215	transporter activity	7	8	Zm00001d005257,Zm00001d027749,Zm00001d033296,Zm00001d045956,Zm00001d051548,Zm00001d052801,Zm00001d053401	Zm00001d015518,Zm00001d021461,Zm00001d025703,Zm00001d025894,Zm00001d036981,Zm00001d046194,Zm00001d047965,Zm00001d049987
GO:0003674	Molecular Function	GO:0001071	nucleic acid binding transcription factor activity	10	10	Zm00001d014201,Zm00001d016535,Zm00001d020804,Zm00001d028585,Zm00001d029564,Zm00001d034433,Zm00001d041958,Zm00001d046354,Zm00001d049160,Zm00001d052180	Zm00001d015153,Zm00001d017422,Zm00001d020137,Zm00001d022437,Zm00001d027874,Zm00001d028304,Zm00001d046299,Zm00001d047995,Zm00001d050247,Zm00001d051239	GO:0003674	Molecular Function	GO:0001071	nucleic acid binding transcription factor activity	13	6	Zm00001d002143,Zm00001d005888,Zm00001d006653,Zm00001d012757,Zm00001d017422,Zm00001d020137,Zm00001d020492,Zm00001d020714,Zm00001d020938,Zm00001d024160,Zm00001d030532,Zm00001d036392,Zm00001d046805	Zm00001d018050,Zm00001d026301,Zm00001d028585,Zm00001d046354,Zm00001d049160,Zm00001d049494	GO:0003674	Molecular Function	GO:0060089	molecular transducer activity	1	0	Zm00001d014297	--
GO:0003674	Molecular Function	GO:0005488	binding	303	94	Zm00001d001935,Zm00001d001995,Zm00001d002004,Zm00001d002130,Zm00001d002402,Zm00001d002416,Zm00001d002426,Zm00001d002822,Zm00001d002871,Zm00001d003162,Zm00001d003730,Zm00001d003817,Zm00001d004123,Zm00001d004472,Zm00001d005359,Zm00001d005785,Zm00001d005791,Zm00001d005966,Zm00001d005996,Zm00001d006065,Zm00001d006213,Zm00001d006520,Zm00001d006540,Zm00001d006623,Zm00001d006644,Zm00001d006875,Zm00001d0…	Zm00001d002200,Zm00001d002658,Zm00001d002856,Zm00001d002940,Zm00001d003432,Zm00001d003614,Zm00001d004687,Zm00001d005766,Zm00001d006016,Zm00001d006293,Zm00001d006509,Zm00001d007112,Zm00001d007161,Zm00001d007363,Zm00001d007719,Zm00001d007830,Zm00001d009138,Zm00001d009140,Zm00001d010630,Zm00001d012675,Zm00001d013276,Zm00001d015852,Zm00001d016505,Zm00001d016551,Zm00001d017422,Zm00001d017613,Zm00001d0…	GO:0003674	Molecular Function	GO:0098772	molecular function regulator	4	1	Zm00001d003431,Zm00001d024960,Zm00001d024996,Zm00001d040245	Zm00001d045048	GO:0003674	Molecular Function	GO:0009055	electron carrier activity	0	3	--	Zm00001d025025,Zm00001d026709,Zm00001d035003
GO:0005575	Cellular Component	GO:0032991	macromolecular complex	68	6	Zm00001d002104,Zm00001d003730,Zm00001d005791,Zm00001d005996,Zm00001d006213,Zm00001d006540,Zm00001d007857,Zm00001d008681,Zm00001d009652,Zm00001d010715,Zm00001d011993,Zm00001d012998,Zm00001d013041,Zm00001d013146,Zm00001d013300,Zm00001d013780,Zm00001d014564,Zm00001d015204,Zm00001d015628,Zm00001d016723,Zm00001d017449,Zm00001d017659,Zm00001d018623,Zm00001d018779,Zm00001d018797,Zm00001d018979,Zm00001d0…	Zm00001d013276,Zm00001d021785,Zm00001d027874,Zm00001d036597,Zm00001d042331,Zm00001d053103	GO:0003674	Molecular Function	GO:0005488	binding	110	268	Zm00001d001966,Zm00001d002143,Zm00001d002739,Zm00001d003064,Zm00001d003190,Zm00001d003434,Zm00001d003707,Zm00001d004335,Zm00001d004401,Zm00001d004687,Zm00001d005189,Zm00001d005251,Zm00001d005766,Zm00001d005888,Zm00001d006016,Zm00001d006293,Zm00001d006509,Zm00001d006653,Zm00001d007831,Zm00001d008347,Zm00001d008744,Zm00001d009140,Zm00001d010956,Zm00001d011297,Zm00001d011420,Zm00001d011707,Zm00001d0…	Zm00001d001935,Zm00001d001995,Zm00001d002000,Zm00001d002032,Zm00001d002089,Zm00001d002416,Zm00001d002426,Zm00001d002543,Zm00001d002822,Zm00001d002871,Zm00001d003162,Zm00001d003512,Zm00001d003611,Zm00001d003817,Zm00001d004196,Zm00001d004472,Zm00001d004986,Zm00001d005036,Zm00001d005359,Zm00001d005785,Zm00001d005996,Zm00001d006323,Zm00001d006504,Zm00001d006520,Zm00001d006644,Zm00001d007058,Zm00001d0…	GO:0003674	Molecular Function	GO:0004871	signal transducer activity	1	0	Zm00001d014297	--
GO:0005575	Cellular Component	GO:0005576	extracellular region	7	5	Zm00001d014617,Zm00001d019560,Zm00001d029913,Zm00001d034673,Zm00001d040028,Zm00001d042905,Zm00001d047090	Zm00001d018601,Zm00001d027520,Zm00001d038371,Zm00001d048344,Zm00001d052243	GO:0005575	Cellular Component	GO:0016020	membrane	20	88	Zm00001d005189,Zm00001d005421,Zm00001d005587,Zm00001d005594,Zm00001d006494,Zm00001d010601,Zm00001d011778,Zm00001d013688,Zm00001d017912,Zm00001d025894,Zm00001d026177,Zm00001d027428,Zm00001d028144,Zm00001d034365,Zm00001d036965,Zm00001d037172,Zm00001d038181,Zm00001d041972,Zm00001d043375,Zm00001d053727	Zm00001d002038,Zm00001d002871,Zm00001d003512,Zm00001d003913,Zm00001d005446,Zm00001d005624,Zm00001d005950,Zm00001d005996,Zm00001d006511,Zm00001d007857,Zm00001d008226,Zm00001d008706,Zm00001d008940,Zm00001d010426,Zm00001d010715,Zm00001d011826,Zm00001d011901,Zm00001d011913,Zm00001d012259,Zm00001d013039,Zm00001d013146,Zm00001d013582,Zm00001d013795,Zm00001d014564,Zm00001d015569,Zm00001d016134,Zm00001d0…	GO:0005575	Cellular Component	GO:0044422	organelle part	7	12	Zm00001d004667,Zm00001d006871,Zm00001d015020,Zm00001d021267,Zm00001d026621,Zm00001d042879,Zm00001d042954	Zm00001d003730,Zm00001d006213,Zm00001d013041,Zm00001d013780,Zm00001d020510,Zm00001d024462,Zm00001d025913,Zm00001d032773,Zm00001d034809,Zm00001d044231,Zm00001d047965,Zm00001d049500
GO:0005575	Cellular Component	GO:0016020	membrane	86	18	Zm00001d002038,Zm00001d002871,Zm00001d003468,Zm00001d003913,Zm00001d005950,Zm00001d005996,Zm00001d006540,Zm00001d007857,Zm00001d008226,Zm00001d008242,Zm00001d008681,Zm00001d009028,Zm00001d009354,Zm00001d010426,Zm00001d010715,Zm00001d012259,Zm00001d013041,Zm00001d013146,Zm00001d013795,Zm00001d014435,Zm00001d014564,Zm00001d015569,Zm00001d017597,Zm00001d018024,Zm00001d018037,Zm00001d018069,Zm00001d0…	Zm00001d006688,Zm00001d013672,Zm00001d018867,Zm00001d020345,Zm00001d021935,Zm00001d029497,Zm00001d031308,Zm00001d034188,Zm00001d034365,Zm00001d034782,Zm00001d040422,Zm00001d042244,Zm00001d044504,Zm00001d049252,Zm00001d052457,Zm00001d053393,Zm00001d054057,Zm00001d054060	GO:0005575	Cellular Component	GO:0044425	membrane part	8	55	Zm00001d005189,Zm00001d005594,Zm00001d010601,Zm00001d017912,Zm00001d025894,Zm00001d027428,Zm00001d028144,Zm00001d036965	Zm00001d002038,Zm00001d003913,Zm00001d005446,Zm00001d005624,Zm00001d005996,Zm00001d006511,Zm00001d007857,Zm00001d008226,Zm00001d008706,Zm00001d008940,Zm00001d010715,Zm00001d011901,Zm00001d013039,Zm00001d013146,Zm00001d013582,Zm00001d013795,Zm00001d014564,Zm00001d016411,Zm00001d017424,Zm00001d018623,Zm00001d018779,Zm00001d018797,Zm00001d019518,Zm00001d020170,Zm00001d020877,Zm00001d021620,Zm00001d0…	GO:0005575	Cellular Component	GO:0031974	membrane-enclosed lumen	2	3	Zm00001d021267,Zm00001d042879	Zm00001d013780,Zm00001d020510,Zm00001d024462
GO:0005575	Cellular Component	GO:0044425	membrane part	49	10	Zm00001d002038,Zm00001d003468,Zm00001d003913,Zm00001d005996,Zm00001d006540,Zm00001d007857,Zm00001d008226,Zm00001d008681,Zm00001d009028,Zm00001d010715,Zm00001d013041,Zm00001d013146,Zm00001d013795,Zm00001d014435,Zm00001d014564,Zm00001d017597,Zm00001d018024,Zm00001d018623,Zm00001d018779,Zm00001d018797,Zm00001d019518,Zm00001d020556,Zm00001d020877,Zm00001d021620,Zm00001d021653,Zm00001d023673,Zm00001d0…	Zm00001d006688,Zm00001d021935,Zm00001d031308,Zm00001d034188,Zm00001d040422,Zm00001d044504,Zm00001d049252,Zm00001d052457,Zm00001d054057,Zm00001d054060	GO:0005575	Cellular Component	GO:0005576	extracellular region	9	1	Zm00001d015977,Zm00001d018064,Zm00001d024960,Zm00001d024996,Zm00001d027520,Zm00001d029558,Zm00001d048344,Zm00001d052243,Zm00001d052264	Zm00001d047090	GO:0005575	Cellular Component	GO:0043226	organelle	10	30	Zm00001d004667,Zm00001d006871,Zm00001d009117,Zm00001d015020,Zm00001d021267,Zm00001d026621,Zm00001d040617,Zm00001d042879,Zm00001d042954,Zm00001d053103	Zm00001d003680,Zm00001d003730,Zm00001d003857,Zm00001d005563,Zm00001d006213,Zm00001d012731,Zm00001d013041,Zm00001d013780,Zm00001d014924,Zm00001d015765,Zm00001d016935,Zm00001d017324,Zm00001d018057,Zm00001d018667,Zm00001d020510,Zm00001d024462,Zm00001d025913,Zm00001d026129,Zm00001d026224,Zm00001d032773,Zm00001d033589,Zm00001d034433,Zm00001d034809,Zm00001d043418,Zm00001d044231,Zm00001d047965,Zm00001d0…
GO:0005575	Cellular Component	GO:0005623	cell	105	14	Zm00001d001935,Zm00001d002104,Zm00001d002822,Zm00001d003162,Zm00001d003730,Zm00001d003913,Zm00001d004021,Zm00001d005791,Zm00001d005996,Zm00001d006213,Zm00001d006520,Zm00001d006540,Zm00001d007092,Zm00001d007573,Zm00001d007857,Zm00001d008242,Zm00001d008610,Zm00001d008681,Zm00001d009652,Zm00001d010715,Zm00001d011993,Zm00001d012560,Zm00001d012998,Zm00001d013041,Zm00001d013146,Zm00001d013300,Zm00001d0…	Zm00001d013276,Zm00001d016551,Zm00001d019789,Zm00001d021785,Zm00001d022099,Zm00001d025235,Zm00001d027874,Zm00001d034826,Zm00001d036597,Zm00001d042331,Zm00001d046299,Zm00001d049347,Zm00001d053103,Zm00001d054089	GO:0005575	Cellular Component	GO:0099512	supramolecular fiber	0	2	--	Zm00001d008295,Zm00001d015348	GO:0005575	Cellular Component	GO:0032991	macromolecular complex	12	18	Zm00001d004667,Zm00001d006871,Zm00001d009117,Zm00001d015020,Zm00001d021267,Zm00001d026621,Zm00001d040617,Zm00001d042879,Zm00001d042954,Zm00001d051211,Zm00001d051307,Zm00001d053103	Zm00001d003680,Zm00001d003730,Zm00001d006213,Zm00001d013041,Zm00001d013780,Zm00001d014924,Zm00001d024462,Zm00001d025913,Zm00001d026224,Zm00001d033589,Zm00001d034809,Zm00001d036108,Zm00001d043418,Zm00001d044231,Zm00001d049500,Zm00001d051745,Zm00001d053371,Zm00001d053547
GO:0005575	Cellular Component	GO:0044464	cell part	105	14	Zm00001d001935,Zm00001d002104,Zm00001d002822,Zm00001d003162,Zm00001d003730,Zm00001d003913,Zm00001d004021,Zm00001d005791,Zm00001d005996,Zm00001d006213,Zm00001d006520,Zm00001d006540,Zm00001d007092,Zm00001d007573,Zm00001d007857,Zm00001d008242,Zm00001d008610,Zm00001d008681,Zm00001d009652,Zm00001d010715,Zm00001d011993,Zm00001d012560,Zm00001d012998,Zm00001d013041,Zm00001d013146,Zm00001d013300,Zm00001d0…	Zm00001d013276,Zm00001d016551,Zm00001d019789,Zm00001d021785,Zm00001d022099,Zm00001d025235,Zm00001d027874,Zm00001d034826,Zm00001d036597,Zm00001d042331,Zm00001d046299,Zm00001d049347,Zm00001d053103,Zm00001d054089	GO:0005575	Cellular Component	GO:0032991	macromolecular complex	2	52	Zm00001d001966,Zm00001d031701	Zm00001d002543,Zm00001d005446,Zm00001d005996,Zm00001d007857,Zm00001d008706,Zm00001d010711,Zm00001d010715,Zm00001d011901,Zm00001d012276,Zm00001d012353,Zm00001d012865,Zm00001d013039,Zm00001d013146,Zm00001d014564,Zm00001d015204,Zm00001d015628,Zm00001d016072,Zm00001d017659,Zm00001d018623,Zm00001d018779,Zm00001d018797,Zm00001d019518,Zm00001d020877,Zm00001d021620,Zm00001d021703,Zm00001d023699,Zm00001d0…	GO:0005575	Cellular Component	GO:0005623	cell	17	40	Zm00001d002600,Zm00001d004667,Zm00001d006871,Zm00001d009117,Zm00001d011735,Zm00001d015020,Zm00001d021267,Zm00001d026621,Zm00001d039547,Zm00001d040617,Zm00001d042879,Zm00001d042954,Zm00001d049347,Zm00001d051211,Zm00001d051307,Zm00001d053103,Zm00001d053899	Zm00001d003680,Zm00001d003730,Zm00001d003857,Zm00001d005563,Zm00001d006213,Zm00001d012731,Zm00001d013041,Zm00001d013780,Zm00001d014924,Zm00001d015765,Zm00001d015788,Zm00001d016935,Zm00001d017324,Zm00001d018057,Zm00001d018309,Zm00001d018667,Zm00001d020510,Zm00001d024462,Zm00001d024493,Zm00001d025913,Zm00001d026129,Zm00001d026224,Zm00001d028218,Zm00001d032773,Zm00001d033589,Zm00001d034433,Zm00001d0…
GO:0005575	Cellular Component	GO:0099512	supramolecular fiber	1	0	Zm00001d015348	--	GO:0005575	Cellular Component	GO:0005623	cell	9	92	Zm00001d001966,Zm00001d003431,Zm00001d005888,Zm00001d009727,Zm00001d012757,Zm00001d015977,Zm00001d020714,Zm00001d031701,Zm00001d049347	Zm00001d001935,Zm00001d002032,Zm00001d002543,Zm00001d002822,Zm00001d003162,Zm00001d003512,Zm00001d003913,Zm00001d005446,Zm00001d005996,Zm00001d006520,Zm00001d007092,Zm00001d007857,Zm00001d008295,Zm00001d008610,Zm00001d008706,Zm00001d009745,Zm00001d010711,Zm00001d010715,Zm00001d011826,Zm00001d011901,Zm00001d012276,Zm00001d012353,Zm00001d012865,Zm00001d012922,Zm00001d013039,Zm00001d013146,Zm00001d0…	GO:0005575	Cellular Component	GO:0044464	cell part	17	40	Zm00001d002600,Zm00001d004667,Zm00001d006871,Zm00001d009117,Zm00001d011735,Zm00001d015020,Zm00001d021267,Zm00001d026621,Zm00001d039547,Zm00001d040617,Zm00001d042879,Zm00001d042954,Zm00001d049347,Zm00001d051211,Zm00001d051307,Zm00001d053103,Zm00001d053899	Zm00001d003680,Zm00001d003730,Zm00001d003857,Zm00001d005563,Zm00001d006213,Zm00001d012731,Zm00001d013041,Zm00001d013780,Zm00001d014924,Zm00001d015765,Zm00001d015788,Zm00001d016935,Zm00001d017324,Zm00001d018057,Zm00001d018309,Zm00001d018667,Zm00001d020510,Zm00001d024462,Zm00001d024493,Zm00001d025913,Zm00001d026129,Zm00001d026224,Zm00001d028218,Zm00001d032773,Zm00001d033589,Zm00001d034433,Zm00001d0…
GO:0005575	Cellular Component	GO:0044422	organelle part	22	3	Zm00001d003730,Zm00001d005791,Zm00001d006213,Zm00001d008242,Zm00001d008610,Zm00001d013041,Zm00001d013300,Zm00001d013780,Zm00001d015348,Zm00001d016723,Zm00001d018979,Zm00001d024462,Zm00001d025913,Zm00001d027760,Zm00001d028240,Zm00001d036250,Zm00001d038084,Zm00001d041672,Zm00001d044246,Zm00001d045268,Zm00001d048149,Zm00001d050697	Zm00001d013276,Zm00001d021785,Zm00001d027874	GO:0005575	Cellular Component	GO:0044464	cell part	9	92	Zm00001d001966,Zm00001d003431,Zm00001d005888,Zm00001d009727,Zm00001d012757,Zm00001d015977,Zm00001d020714,Zm00001d031701,Zm00001d049347	Zm00001d001935,Zm00001d002032,Zm00001d002543,Zm00001d002822,Zm00001d003162,Zm00001d003512,Zm00001d003913,Zm00001d005446,Zm00001d005996,Zm00001d006520,Zm00001d007092,Zm00001d007857,Zm00001d008295,Zm00001d008610,Zm00001d008706,Zm00001d009745,Zm00001d010711,Zm00001d010715,Zm00001d011826,Zm00001d011901,Zm00001d012276,Zm00001d012353,Zm00001d012865,Zm00001d012922,Zm00001d013039,Zm00001d013146,Zm00001d0…	GO:0005575	Cellular Component	GO:0016020	membrane	24	18	Zm00001d002600,Zm00001d004667,Zm00001d005257,Zm00001d005775,Zm00001d013672,Zm00001d020552,Zm00001d026460,Zm00001d027749,Zm00001d032776,Zm00001d032897,Zm00001d033296,Zm00001d034167,Zm00001d034365,Zm00001d036240,Zm00001d040422,Zm00001d043477,Zm00001d044442,Zm00001d044443,Zm00001d044504,Zm00001d045956,Zm00001d051548,Zm00001d052801,Zm00001d053401,Zm00001d053899	Zm00001d013041,Zm00001d015518,Zm00001d021461,Zm00001d023677,Zm00001d025703,Zm00001d025894,Zm00001d032773,Zm00001d034244,Zm00001d036981,Zm00001d041111,Zm00001d044231,Zm00001d044579,Zm00001d044640,Zm00001d046194,Zm00001d047965,Zm00001d049526,Zm00001d049987,Zm00001d053371
GO:0005575	Cellular Component	GO:0043226	organelle	61	8	Zm00001d002822,Zm00001d003730,Zm00001d004021,Zm00001d005791,Zm00001d006213,Zm00001d006520,Zm00001d008242,Zm00001d008610,Zm00001d009652,Zm00001d010715,Zm00001d011993,Zm00001d012560,Zm00001d012998,Zm00001d013041,Zm00001d013300,Zm00001d013780,Zm00001d014377,Zm00001d015204,Zm00001d015243,Zm00001d015348,Zm00001d015628,Zm00001d015765,Zm00001d016723,Zm00001d017449,Zm00001d017659,Zm00001d018337,Zm00001d0…	Zm00001d013276,Zm00001d019789,Zm00001d021785,Zm00001d022099,Zm00001d025235,Zm00001d027874,Zm00001d046299,Zm00001d053103	GO:0005575	Cellular Component	GO:0031974	membrane-enclosed lumen	0	2	--	Zm00001d008610,Zm00001d010711	GO:0005575	Cellular Component	GO:0044425	membrane part	10	13	Zm00001d002600,Zm00001d004667,Zm00001d005257,Zm00001d020552,Zm00001d027749,Zm00001d034167,Zm00001d040422,Zm00001d044504,Zm00001d045956,Zm00001d052801	Zm00001d013041,Zm00001d021461,Zm00001d023677,Zm00001d025703,Zm00001d025894,Zm00001d032773,Zm00001d036981,Zm00001d041111,Zm00001d044231,Zm00001d044640,Zm00001d046194,Zm00001d049526,Zm00001d053371
GO:0005575	Cellular Component	GO:0031974	membrane-enclosed lumen	3	0	Zm00001d008610,Zm00001d013780,Zm00001d024462	--	GO:0005575	Cellular Component	GO:0043226	organelle	5	47	Zm00001d005888,Zm00001d009727,Zm00001d012757,Zm00001d020714,Zm00001d031701	Zm00001d002032,Zm00001d002543,Zm00001d002822,Zm00001d003512,Zm00001d006520,Zm00001d008295,Zm00001d008610,Zm00001d009745,Zm00001d010711,Zm00001d010715,Zm00001d012276,Zm00001d012353,Zm00001d012865,Zm00001d012922,Zm00001d013555,Zm00001d013599,Zm00001d014377,Zm00001d015204,Zm00001d015243,Zm00001d015348,Zm00001d015628,Zm00001d016072,Zm00001d017659,Zm00001d025545,Zm00001d025616,Zm00001d025948,Zm00001d0…	GO:0005575	Cellular Component	GO:0005576	extracellular region	1	1	Zm00001d038371	Zm00001d006399
								GO:0005575	Cellular Component	GO:0044422	organelle part	1	12	Zm00001d009727	Zm00001d002543,Zm00001d008295,Zm00001d008610,Zm00001d010711,Zm00001d012276,Zm00001d012865,Zm00001d015348,Zm00001d028240,Zm00001d032420,Zm00001d038084,Zm00001d048149,Zm00001d049771
