# Supplementary material for: Dual RNA-seq of maize and H. seropedicae ZAE94 association, in different doses of nitrate, reveals novel insights into Plant-PGPB-environment relationship
Source: Front Plant Sci. 2024 Mar 13;15:1346523. doi: 10.3389/fpls.2024.1346523 (PMC10965572; doi:10.3389/fpls.2024.1346523)
Supplement: Supplementary file 9 [file Table_6.xlsx]

## Sheet: GO_TABELA_SUPLEMENTAR.xls
Table S6 Annotation of DEGs in the gene ontology (GO) categories. Genes were categorized into three groups: biological processes, cellular component and function molecular.
INNA vs CTNA								INNB vc CTNB
GO ID (level1)	GO Term (level1)	GO ID (level2)	GO Term (level2)	number_of_out (up)	number_of_out (down)	Genes_of_out_up	Genes_of_out_down	GO ID (level1)	GO Term (level1)	GO ID (level2)	GO Term (level2)	number_of_out (up)	number_of_out (down)	Genes_of_out_up	Genes_of_out_down
GO:0008150	Biological Process	GO:0040011	locomotion	0	13	--	ACP92_05720,ACP92_06835,ACP92_08470,ACP92_09755,ACP92_10195,ACP92_13385,ACP92_13665,ACP92_15530,ACP92_17675,ACP92_18545,ACP92_18725,ACP92_23055,ACP92_23730	GO:0008150	Biological Process	GO:0009987	cellular process	11	8	ACP92_00570,ACP92_00580,ACP92_00615,ACP92_00630,ACP92_00695,ACP92_08645,ACP92_08865,ACP92_08870,ACP92_10360,ACP92_12565,ACP92_18265	ACP92_07425,ACP92_08440,ACP92_10315,ACP92_10800,ACP92_14020,ACP92_19915,ACP92_23595,ACP92_23735
GO:0008150	Biological Process	GO:0051704	multi-organism process	0	3	--	ACP92_04560,ACP92_13915,ACP92_23380	GO:0008150	Biological Process	GO:0051179	localization	2	2	ACP92_17540,ACP92_17545	ACP92_10315,ACP92_14020
GO:0008150	Biological Process	GO:0007610	behavior	0	1	--	ACP92_15530	GO:0008150	Biological Process	GO:0023052	signaling	0	2	--	ACP92_08440,ACP92_10800
GO:0008150	Biological Process	GO:0051179	localization	3	29	ACP92_00665,ACP92_03865,ACP92_05220	ACP92_01335,ACP92_03990,ACP92_04090,ACP92_05670,ACP92_06430,ACP92_07710,ACP92_08010,ACP92_08260,ACP92_08530,ACP92_08800,ACP92_08995,ACP92_10195,ACP92_10390,ACP92_11435,ACP92_11625,ACP92_11760,ACP92_14120,ACP92_14680,ACP92_15530,ACP92_16585,ACP92_16660,ACP92_16720,ACP92_16730,ACP92_16970,ACP92_19280,ACP92_19755,ACP92_20090,ACP92_22200,ACP92_23730	GO:0008150	Biological Process	GO:0008152	metabolic process	11	3	ACP92_00570,ACP92_00580,ACP92_00615,ACP92_00630,ACP92_00695,ACP92_08645,ACP92_08865,ACP92_08870,ACP92_10360,ACP92_12565,ACP92_18265	ACP92_07425,ACP92_19915,ACP92_23595
GO:0008150	Biological Process	GO:0009987	cellular process	29	89	ACP92_00505,ACP92_00545,ACP92_00560,ACP92_00565,ACP92_00570,ACP92_00590,ACP92_00605,ACP92_00615,ACP92_00625,ACP92_00635,ACP92_00645,ACP92_00655,ACP92_00660,ACP92_00665,ACP92_00680,ACP92_00685,ACP92_00690,ACP92_03865,ACP92_05220,ACP92_06700,ACP92_07100,ACP92_10165,ACP92_12570,ACP92_14650,ACP92_14910,ACP92_18155,ACP92_18260,ACP92_22750,ACP92_23550	ACP92_00225,ACP92_00950,ACP92_01175,ACP92_01335,ACP92_01625,ACP92_01655,ACP92_02360,ACP92_02370,ACP92_03145,ACP92_03905,ACP92_03990,ACP92_04090,ACP92_04145,ACP92_04195,ACP92_04280,ACP92_04560,ACP92_05670,ACP92_05720,ACP92_05750,ACP92_05790,ACP92_06340,ACP92_06430,ACP92_06600,ACP92_06835,ACP92_07195,ACP92_07710,ACP92_07795,ACP92_08530,ACP92_08800,ACP92_08995,ACP92_09385,ACP92_09575,ACP92_09755,ACP…	GO:0008150	Biological Process	GO:0050896	response to stimulus	0	2	--	ACP92_08440,ACP92_10800
GO:0008150	Biological Process	GO:0023052	signaling	1	13	ACP92_23550	ACP92_05720,ACP92_06340,ACP92_06835,ACP92_09755,ACP92_13385,ACP92_13660,ACP92_13665,ACP92_16105,ACP92_17570,ACP92_17675,ACP92_18545,ACP92_18725,ACP92_23055	GO:0008150	Biological Process	GO:0044699	single-organism process	6	6	ACP92_08645,ACP92_08865,ACP92_08870,ACP92_12565,ACP92_17540,ACP92_17545	ACP92_08440,ACP92_10315,ACP92_10800,ACP92_14020,ACP92_23595,ACP92_23735
GO:0008150	Biological Process	GO:0050896	response to stimulus	1	22	ACP92_23550	ACP92_04195,ACP92_05720,ACP92_06340,ACP92_06835,ACP92_08470,ACP92_09755,ACP92_13385,ACP92_13660,ACP92_13665,ACP92_13915,ACP92_14075,ACP92_15530,ACP92_15840,ACP92_16105,ACP92_17570,ACP92_17675,ACP92_18545,ACP92_18725,ACP92_19775,ACP92_20635,ACP92_21615,ACP92_23055	GO:0008150	Biological Process	GO:0050789	regulation of biological process	0	2	--	ACP92_08440,ACP92_10800
GO:0008150	Biological Process	GO:0065007	biological regulation	2	24	ACP92_00505,ACP92_23550	ACP92_01655,ACP92_05720,ACP92_05790,ACP92_06340,ACP92_06835,ACP92_09755,ACP92_11455,ACP92_11525,ACP92_13385,ACP92_13660,ACP92_13665,ACP92_15530,ACP92_16105,ACP92_16580,ACP92_17570,ACP92_17675,ACP92_18545,ACP92_18640,ACP92_18725,ACP92_18785,ACP92_19720,ACP92_22475,ACP92_23055,ACP92_23415	GO:0008150	Biological Process	GO:0065007	biological regulation	0	2	--	ACP92_08440,ACP92_10800
GO:0008150	Biological Process	GO:0050789	regulation of biological process	2	22	ACP92_00505,ACP92_23550	ACP92_01655,ACP92_05720,ACP92_05790,ACP92_06340,ACP92_06835,ACP92_09755,ACP92_13385,ACP92_13660,ACP92_13665,ACP92_15530,ACP92_16105,ACP92_16580,ACP92_17570,ACP92_17675,ACP92_18545,ACP92_18640,ACP92_18725,ACP92_18785,ACP92_19720,ACP92_22475,ACP92_23055,ACP92_23415	GO:0003674	Molecular Function	GO:0005198	structural molecule activity	5	0	ACP92_00570,ACP92_00580,ACP92_00615,ACP92_00630,ACP92_10360	--
GO:0008150	Biological Process	GO:0032502	developmental process	0	2	--	ACP92_01655,ACP92_22475	GO:0003674	Molecular Function	GO:0016209	antioxidant activity	1	1	ACP92_10400	ACP92_19915
GO:0008150	Biological Process	GO:0071840	cellular component organization or biogenesis	3	7	ACP92_07100,ACP92_10165,ACP92_18155	ACP92_01625,ACP92_01655,ACP92_04560,ACP92_11200,ACP92_15745,ACP92_17970,ACP92_22475	GO:0003674	Molecular Function	GO:0003824	catalytic activity	16	18	ACP92_00580,ACP92_00695,ACP92_05660,ACP92_08645,ACP92_08820,ACP92_08825,ACP92_08835,ACP92_08845,ACP92_08850,ACP92_08865,ACP92_08870,ACP92_10400,ACP92_12565,ACP92_18265,ACP92_18320,ACP92_22570	ACP92_01130,ACP92_01430,ACP92_02450,ACP92_06390,ACP92_07110,ACP92_07425,ACP92_17070,ACP92_19915,ACP92_20955,ACP92_21735,ACP92_22115,ACP92_22215,ACP92_22220,ACP92_22505,ACP92_22785,ACP92_22790,ACP92_23595,ACP92_23905
GO:0008150	Biological Process	GO:0044699	single-organism process	11	83	ACP92_00665,ACP92_03865,ACP92_05220,ACP92_05240,ACP92_10165,ACP92_12570,ACP92_14650,ACP92_14910,ACP92_18155,ACP92_22750,ACP92_23550	ACP92_00225,ACP92_00950,ACP92_01175,ACP92_01335,ACP92_01655,ACP92_02360,ACP92_02370,ACP92_03990,ACP92_04090,ACP92_04145,ACP92_04195,ACP92_04280,ACP92_05670,ACP92_05720,ACP92_05750,ACP92_06340,ACP92_06430,ACP92_06600,ACP92_06835,ACP92_07115,ACP92_07710,ACP92_08010,ACP92_08260,ACP92_08530,ACP92_08800,ACP92_08995,ACP92_09575,ACP92_09755,ACP92_10195,ACP92_10390,ACP92_10600,ACP92_11200,ACP92_11365,ACP…	GO:0003674	Molecular Function	GO:0098772	molecular function regulator	1	0	ACP92_08645	--
GO:0008150	Biological Process	GO:0008152	metabolic process	26	65	ACP92_00505,ACP92_00545,ACP92_00560,ACP92_00565,ACP92_00570,ACP92_00590,ACP92_00605,ACP92_00615,ACP92_00625,ACP92_00635,ACP92_00645,ACP92_00655,ACP92_00660,ACP92_00680,ACP92_00685,ACP92_00690,ACP92_05240,ACP92_06700,ACP92_07100,ACP92_12570,ACP92_14200,ACP92_14650,ACP92_14910,ACP92_18155,ACP92_18260,ACP92_22750	ACP92_00225,ACP92_00950,ACP92_00970,ACP92_01175,ACP92_01625,ACP92_01655,ACP92_02355,ACP92_02360,ACP92_02370,ACP92_02880,ACP92_03145,ACP92_03905,ACP92_04145,ACP92_04195,ACP92_04280,ACP92_05750,ACP92_05790,ACP92_06600,ACP92_07115,ACP92_07195,ACP92_07795,ACP92_09385,ACP92_09575,ACP92_10600,ACP92_11035,ACP92_11365,ACP92_11635,ACP92_12245,ACP92_12755,ACP92_13290,ACP92_13440,ACP92_13595,ACP92_14075,ACP…	GO:0003674	Molecular Function	GO:0005488	binding	14	7	ACP92_00570,ACP92_00580,ACP92_00615,ACP92_00630,ACP92_00695,ACP92_08820,ACP92_08825,ACP92_08835,ACP92_08845,ACP92_08850,ACP92_10360,ACP92_12565,ACP92_18265,ACP92_18320	ACP92_01950,ACP92_08330,ACP92_17070,ACP92_22115,ACP92_22785,ACP92_22790,ACP92_23905
GO:0003674	Molecular Function	GO:0005198	structural molecule activity	16	1	ACP92_00505,ACP92_00545,ACP92_00560,ACP92_00565,ACP92_00570,ACP92_00590,ACP92_00605,ACP92_00615,ACP92_00625,ACP92_00635,ACP92_00645,ACP92_00655,ACP92_00660,ACP92_00680,ACP92_00685,ACP92_00690	ACP92_15760	GO:0003674	Molecular Function	GO:0009055	electron carrier activity	0	1	--	ACP92_22790
GO:0003674	Molecular Function	GO:0060089	molecular transducer activity	0	14	--	ACP92_04745,ACP92_05720,ACP92_06835,ACP92_08470,ACP92_11690,ACP92_13210,ACP92_13385,ACP92_13665,ACP92_17495,ACP92_17530,ACP92_17675,ACP92_18545,ACP92_18725,ACP92_23055	GO:0003674	Molecular Function	GO:0005215	transporter activity	3	2	ACP92_13175,ACP92_17540,ACP92_17545	ACP92_07425,ACP92_23905
GO:0003674	Molecular Function	GO:0004871	signal transducer activity	0	13	--	ACP92_04745,ACP92_05720,ACP92_06835,ACP92_08470,ACP92_11690,ACP92_13210,ACP92_13385,ACP92_13665,ACP92_17495,ACP92_17675,ACP92_18545,ACP92_18725,ACP92_23055	GO:0003674	Molecular Function	GO:0001071	nucleic acid binding transcription factor activity	0	2	--	ACP92_01950,ACP92_20055
GO:0003674	Molecular Function	GO:0009055	electron carrier activity	2	5	ACP92_11545,ACP92_15015	ACP92_05535,ACP92_06600,ACP92_21915,ACP92_22370,ACP92_22400	GO:0005575	Cellular Component	GO:0043226	organelle	5	0	ACP92_00570,ACP92_00580,ACP92_00615,ACP92_00630,ACP92_10360	--
GO:0003674	Molecular Function	GO:0005215	transporter activity	1	34	ACP92_05220	ACP92_00050,ACP92_00460,ACP92_01555,ACP92_02630,ACP92_02645,ACP92_04135,ACP92_04745,ACP92_05365,ACP92_06400,ACP92_06885,ACP92_07080,ACP92_08010,ACP92_08800,ACP92_10390,ACP92_10520,ACP92_11105,ACP92_11435,ACP92_11455,ACP92_11525,ACP92_11690,ACP92_11760,ACP92_13210,ACP92_13610,ACP92_16345,ACP92_17530,ACP92_19140,ACP92_19755,ACP92_19780,ACP92_20030,ACP92_21800,ACP92_21845,ACP92_22500,ACP92_22905,ACP…	GO:0005575	Cellular Component	GO:0032991	macromolecular complex	7	0	ACP92_00570,ACP92_00580,ACP92_00615,ACP92_00630,ACP92_10360,ACP92_17540,ACP92_17545	--
GO:0003674	Molecular Function	GO:0000988	transcription factor activity, protein binding	0	2	--	ACP92_03905,ACP92_09615	GO:0005575	Cellular Component	GO:0044422	organelle part	2	0	ACP92_00580,ACP92_00615	--
GO:0003674	Molecular Function	GO:0001071	nucleic acid binding transcription factor activity	3	14	ACP92_01595,ACP92_08785,ACP92_22750	ACP92_00045,ACP92_01580,ACP92_03905,ACP92_04620,ACP92_06395,ACP92_11110,ACP92_11260,ACP92_11890,ACP92_12670,ACP92_17275,ACP92_17565,ACP92_18560,ACP92_19725,ACP92_21460	GO:0005575	Cellular Component	GO:0016020	membrane	11	17	ACP92_08820,ACP92_08825,ACP92_08845,ACP92_08850,ACP92_08865,ACP92_08870,ACP92_13175,ACP92_17540,ACP92_17545,ACP92_18320,ACP92_22560	ACP92_01130,ACP92_04255,ACP92_07110,ACP92_08440,ACP92_09915,ACP92_10315,ACP92_10800,ACP92_12030,ACP92_15725,ACP92_16010,ACP92_17045,ACP92_19020,ACP92_19290,ACP92_22305,ACP92_22790,ACP92_23460,ACP92_23905
GO:0003674	Molecular Function	GO:0016209	antioxidant activity	0	1	--	ACP92_16580	GO:0005575	Cellular Component	GO:0005623	cell	12	7	ACP92_00570,ACP92_00580,ACP92_00615,ACP92_00630,ACP92_08820,ACP92_08825,ACP92_08845,ACP92_08850,ACP92_10360,ACP92_13175,ACP92_17540,ACP92_17545	ACP92_04255,ACP92_07425,ACP92_10800,ACP92_14020,ACP92_16010,ACP92_22790,ACP92_23595
GO:0003674	Molecular Function	GO:0005488	binding	28	74	ACP92_00505,ACP92_00545,ACP92_00550,ACP92_00560,ACP92_00565,ACP92_00570,ACP92_00590,ACP92_00615,ACP92_00625,ACP92_00635,ACP92_00645,ACP92_00660,ACP92_00680,ACP92_00685,ACP92_00690,ACP92_01615,ACP92_01780,ACP92_02795,ACP92_04680,ACP92_05625,ACP92_06355,ACP92_06700,ACP92_11545,ACP92_12570,ACP92_14910,ACP92_15015,ACP92_16900,ACP92_18155	ACP92_00045,ACP92_00250,ACP92_00355,ACP92_00950,ACP92_01495,ACP92_01580,ACP92_01655,ACP92_02355,ACP92_02505,ACP92_02640,ACP92_02905,ACP92_03145,ACP92_03905,ACP92_04195,ACP92_04560,ACP92_04620,ACP92_04905,ACP92_05535,ACP92_05650,ACP92_05790,ACP92_06675,ACP92_07025,ACP92_07115,ACP92_07195,ACP92_07795,ACP92_08010,ACP92_09385,ACP92_10075,ACP92_10080,ACP92_11035,ACP92_11635,ACP92_11760,ACP92_11890,ACP…	GO:0005575	Cellular Component	GO:0044464	cell part	12	7	ACP92_00570,ACP92_00580,ACP92_00615,ACP92_00630,ACP92_08820,ACP92_08825,ACP92_08845,ACP92_08850,ACP92_10360,ACP92_13175,ACP92_17540,ACP92_17545	ACP92_04255,ACP92_07425,ACP92_10800,ACP92_14020,ACP92_16010,ACP92_22790,ACP92_23595
GO:0003674	Molecular Function	GO:0003824	catalytic activity	19	119	ACP92_00105,ACP92_00550,ACP92_02795,ACP92_04680,ACP92_06700,ACP92_07100,ACP92_07165,ACP92_09050,ACP92_10495,ACP92_12570,ACP92_12800,ACP92_13615,ACP92_14620,ACP92_14650,ACP92_14910,ACP92_15015,ACP92_18155,ACP92_18260,ACP92_21670	ACP92_00225,ACP92_00355,ACP92_00385,ACP92_00950,ACP92_00970,ACP92_01175,ACP92_01430,ACP92_01495,ACP92_01625,ACP92_01655,ACP92_01740,ACP92_01920,ACP92_02355,ACP92_02360,ACP92_02370,ACP92_02640,ACP92_02850,ACP92_02880,ACP92_02905,ACP92_03145,ACP92_03190,ACP92_03565,ACP92_03800,ACP92_04145,ACP92_04195,ACP92_04280,ACP92_04290,ACP92_04560,ACP92_04810,ACP92_04905,ACP92_05650,ACP92_05750,ACP92_05915,ACP…	GO:0005575	Cellular Component	GO:0044425	membrane part	7	13	ACP92_08845,ACP92_08865,ACP92_08870,ACP92_13175,ACP92_17540,ACP92_17545,ACP92_22560	ACP92_01130,ACP92_04255,ACP92_07110,ACP92_09915,ACP92_10800,ACP92_12030,ACP92_15725,ACP92_17045,ACP92_19020,ACP92_19290,ACP92_22305,ACP92_23460,ACP92_23905
GO:0005575	Cellular Component	GO:0044425	membrane part	11	115	ACP92_00665,ACP92_05220,ACP92_11520,ACP92_12075,ACP92_14910,ACP92_15420,ACP92_15920,ACP92_16045,ACP92_19460,ACP92_21050,ACP92_23550	ACP92_00050,ACP92_00385,ACP92_00460,ACP92_01335,ACP92_01555,ACP92_02250,ACP92_02370,ACP92_02480,ACP92_02485,ACP92_02600,ACP92_02630,ACP92_02645,ACP92_02810,ACP92_03290,ACP92_03340,ACP92_03670,ACP92_03745,ACP92_03755,ACP92_03775,ACP92_03800,ACP92_03990,ACP92_04135,ACP92_04280,ACP92_04620,ACP92_04745,ACP92_05365,ACP92_05670,ACP92_05720,ACP92_06340,ACP92_06400,ACP92_06430,ACP92_06460,ACP92_06600,ACP…
GO:0005575	Cellular Component	GO:0043226	organelle	16	3	ACP92_00505,ACP92_00545,ACP92_00560,ACP92_00565,ACP92_00570,ACP92_00590,ACP92_00605,ACP92_00615,ACP92_00625,ACP92_00635,ACP92_00645,ACP92_00655,ACP92_00660,ACP92_00680,ACP92_00685,ACP92_00690	ACP92_10195,ACP92_15530,ACP92_23730
GO:0005575	Cellular Component	GO:0044422	organelle part	7	2	ACP92_00505,ACP92_00545,ACP92_00590,ACP92_00615,ACP92_00655,ACP92_00660,ACP92_00690	ACP92_10195,ACP92_23730
GO:0005575	Cellular Component	GO:0032991	macromolecular complex	18	5	ACP92_00505,ACP92_00545,ACP92_00560,ACP92_00565,ACP92_00570,ACP92_00590,ACP92_00605,ACP92_00615,ACP92_00625,ACP92_00635,ACP92_00645,ACP92_00655,ACP92_00660,ACP92_00680,ACP92_00685,ACP92_00690,ACP92_05220,ACP92_14910	ACP92_04195,ACP92_11435,ACP92_15840,ACP92_19115,ACP92_21800
GO:0005575	Cellular Component	GO:0016020	membrane	11	120	ACP92_00665,ACP92_05220,ACP92_11520,ACP92_12075,ACP92_14910,ACP92_15420,ACP92_15920,ACP92_16045,ACP92_19460,ACP92_21050,ACP92_23550	ACP92_00050,ACP92_00385,ACP92_00460,ACP92_01175,ACP92_01335,ACP92_01555,ACP92_02250,ACP92_02370,ACP92_02480,ACP92_02485,ACP92_02600,ACP92_02630,ACP92_02645,ACP92_02810,ACP92_03290,ACP92_03340,ACP92_03670,ACP92_03745,ACP92_03755,ACP92_03775,ACP92_03800,ACP92_03990,ACP92_04135,ACP92_04280,ACP92_04620,ACP92_04745,ACP92_05365,ACP92_05670,ACP92_05720,ACP92_06035,ACP92_06340,ACP92_06400,ACP92_06430,ACP…
GO:0005575	Cellular Component	GO:0005576	extracellular region	0	1	--	ACP92_12785
GO:0005575	Cellular Component	GO:0005623	cell	24	59	ACP92_00505,ACP92_00545,ACP92_00550,ACP92_00560,ACP92_00565,ACP92_00570,ACP92_00590,ACP92_00605,ACP92_00615,ACP92_00625,ACP92_00635,ACP92_00645,ACP92_00655,ACP92_00660,ACP92_00665,ACP92_00680,ACP92_00685,ACP92_00690,ACP92_01780,ACP92_05220,ACP92_07100,ACP92_10165,ACP92_14910,ACP92_22750	ACP92_01175,ACP92_01335,ACP92_01555,ACP92_01625,ACP92_01655,ACP92_01920,ACP92_02370,ACP92_02505,ACP92_02630,ACP92_02810,ACP92_03990,ACP92_04195,ACP92_04280,ACP92_04745,ACP92_05670,ACP92_06600,ACP92_07080,ACP92_07710,ACP92_08010,ACP92_08470,ACP92_08530,ACP92_08800,ACP92_08995,ACP92_09385,ACP92_09575,ACP92_10195,ACP92_10520,ACP92_11200,ACP92_11435,ACP92_11455,ACP92_11550,ACP92_11625,ACP92_11690,ACP…
GO:0005575	Cellular Component	GO:0044464	cell part	24	59	ACP92_00505,ACP92_00545,ACP92_00550,ACP92_00560,ACP92_00565,ACP92_00570,ACP92_00590,ACP92_00605,ACP92_00615,ACP92_00625,ACP92_00635,ACP92_00645,ACP92_00655,ACP92_00660,ACP92_00665,ACP92_00680,ACP92_00685,ACP92_00690,ACP92_01780,ACP92_05220,ACP92_07100,ACP92_10165,ACP92_14910,ACP92_22750	ACP92_01175,ACP92_01335,ACP92_01555,ACP92_01625,ACP92_01655,ACP92_01920,ACP92_02370,ACP92_02505,ACP92_02630,ACP92_02810,ACP92_03990,ACP92_04195,ACP92_04280,ACP92_04745,ACP92_05670,ACP92_06600,ACP92_07080,ACP92_07710,ACP92_08010,ACP92_08470,ACP92_08530,ACP92_08800,ACP92_08995,ACP92_09385,ACP92_09575,ACP92_10195,ACP92_10520,ACP92_11200,ACP92_11435,ACP92_11455,ACP92_11550,ACP92_11625,ACP92_11690,ACP…
