# Supplementary material for: Dual RNA-seq of maize and H. seropedicae ZAE94 association, in different doses of nitrate, reveals novel insights into Plant-PGPB-environment relationship
Source: Front Plant Sci. 2024 Mar 13;15:1346523. doi: 10.3389/fpls.2024.1346523 (PMC10965572; doi:10.3389/fpls.2024.1346523)
Supplement: Supplementary file 10 [file Table_7.xlsx]

## Sheet: Planilha1
Table S7. Differentially expressed genes from maize involved in regulatory processes as observed in the maize and Arabidopsis thaliana homolog Wang et al., 2019 nitrate transporters genes list. Log2 fold change of differentially expressed genes (DEGs) from maize when inoculated with Herbaspirillum seropedicae (IN) or mock-inoculated (CT) and cultivated in 0.3 mM (N-) or 3 mM (N+).
Maize_ID locus Name	CTN+ vs CTN-	INN+ vs CTN+	INN- vs CTN-	Phytozome_info			KEGG or Wang et al., 2019 List annotation
	log2FC	log2FC	log2FC	TAIR	arabi-symbol	short description	Nitrate
Zm00001d054057	-2.34226			AT5G60770.1	ATNRT2.4,NRT2.4	nitrate transporter 2.4	AtNRT2.4
Zm00001d011454	1.59217	-2.61173		AT1G70410.3	ATBCA4, BCA4_1 ,CA4	beta carbonic anhydrase 4	BCA4; beta carbonic anhydrase 4
Zm00001d012259	2.95258	-3.74592		AT1G22540.1	0	Major facilitator superfamily protein	AtNPF5.10
Zm00001d017095	-1.95575			AT5G50200.3	ATNRT3.1, NRT3.1_1, WR3	nitrate transmembrane transporters	AtNRT3.1
Zm00001d018386	2.0796	-2.92366		AT4G31990.2	AAT3,ASP5,ATAAT1	aspartate aminotransferase 5	aspAT
Zm00001d026501	2.00476	-2.00293		AT5G35630.1	ATGSL1,GLN2,GS2	glutamine synthetase 2	GS2; glutamine synthetase 2
Zm00001d031213	2.31655	-1.51648		AT1G69870.1	NRT1.7	nitrate transporter 1.7	AtNPF2.13
Zm00001d031778	2.65726	-2.42754		AT1G08080.1	ACA7,ATACA7	alpha carbonic anhydrase 7	ACA7; alpha carbonic anhydrase 7
Zm00001d044096	5.01932	-4.40024		AT1G70410.1	ATBCA4, BCA4_2, CA4	beta carbonic anhydrase 4	BCA4; beta carbonic anhydrase 4
Zm00001d044099	7.47073			AT1G70410.1	ATBCA4, BCA4_3, CA4	beta carbonic anhydrase 4	BCA4; beta carbonic anhydrase 4
Zm00001d046354	3.39337	-2.53453		AT5G56860.1	GATA21,GNC	GATA type zinc finger transcription factor family protein	GATA21
Zm00001d044504			2.28263	AT1G12940.1	ATNRT2.5,NRT2.5	nitrate transporter 2.5	AtNRT2.5
Zm00001d047736			1.82403	AT3G47340.1	ASN1,AT-ASN1,DIN6	glutamine-dependent asparagine synthase 1	glutamine-dependent asparagine synthase 1
Zm00001d051548			1.8551	AT2G02040.1	ATPTR2,ATPTR2-B,NTR1,PTR2,PTR2-B	peptide transporter 2	AtNPF8.3
Zm00001d017352		-1.60309		AT5G22300.1	AtNIT4,NIT4	nitrilase 4	nitrilase
Zm00001d003287		1.78116		AT5G50200.1	ATNRT3.1, NRT3.1_2, WR3	nitrate transmembrane transporters	AtNRT3.1
Zm00001d025984		1.94204		AT5G07440.1	GDH2	glutamate dehydrogenase 2	GDH2; glutamate dehydrogenase 2
Zm00001d038181		1.68322		AT1G68570.1	0	Major facilitator superfamily protein	AtNPF3.1
Zm00001d043375		1.78258		AT3G16180.1	0	Major facilitator superfamily protein	AtNPF1.1
Zm00001d049995		-1.68786		AT1G77760.1	GNR1,NIA1,NR1	nitrate reductase 1	NIA1; nitrate reductase 1
