# Supplementary material for: Dual RNA-seq of maize and H. seropedicae ZAE94 association, in different doses of nitrate, reveals novel insights into Plant-PGPB-environment relationship
Source: Front Plant Sci. 2024 Mar 13;15:1346523. doi: 10.3389/fpls.2024.1346523 (PMC10965572; doi:10.3389/fpls.2024.1346523)
Supplement: Supplementary file 11 [file Table_8.xlsx]

## Sheet: Table_S4
Table S8: Differentially expressed genes from maize involved in plant hormone metabolism was identified by homology analysis with Arabidopsis thaliana hormone database (Jiang et al., 2010). Log2 fold change of differentially expressed genes (DEGs) from maize when inoculated with Herbaspirillum seropedicae (IN) on mock-inoculated (CT) and cultivated in 0.3 mM (N-) or 3 mM (N+) of nitrate are shown.
Maize_ID locus Name	CTN+ vs CTN-	INN+ vs CTN+	INN- vs CTN-	Phytozome_Info		Annotation by Arabidopsis Hormone Database 2.0
	log2FC	log2FC	log2FC	TAIR	arabi-symbol	Hormone	Process	PMID
Zm00001d018819	-1.73983	1.99354	2.15453	AT1G78390	ATNCED9,NCED9	abscisic acid	0	12834401;
Zm00001d003512	1.5235	-2.46938		AT5G67030	ABA1,ATABA1,ATZEP,IBS3,LOS6,NPQ2,ZEP	abscisic acid	Hormone biosynthesis	11607209;11779861;12692318;
Zm00001d023295	-5.55696		-5.55696	AT3G09600	0	abscisic acid	0	16463103;
Zm00001d043884	-5.00076			AT3G19580	AZF2,ZF2	abscisic acid	0	10806347;
Zm00001d005016	-1.43927		-1.86541	AT3G54320	ASML1,ATWRI1,WRI,WRI1	abscisic acid	Hormone signal transduction	16632590;
Zm00001d007341	-2.80745	2.60658		AT5G50720	ATHVA22E,HVA22E	abscisic acid	0	12081371;
Zm00001d009714	1.85042			AT2G46370	FIN219,JAR1	abscisic acid	Hormone signal transduction	11607311;
Zm00001d013098	-1.34707	1.84655		AT2G27150	AAO3,AOdelta,At-AO3,AtAAO3	abscisic acid	Hormone biosynthesis	11050171;12692318;
Zm00001d013493	2.61315			AT1G55020	ATLOX1,LOX1	abscisic acid	0	7506426;
Zm00001d014055	2.56663	-2.54865		AT1G02205	CER1	abscisic acid	Hormone signal transduction	19819982;
Zm00001d017251	1.50975			AT1G02205	CER1	abscisic acid	Hormone signal transduction	19819982;
Zm00001d017422	-2.28159	2.17346		AT5G65310	ATHB-5,ATHB5,HB5	abscisic acid	0	12678559;
Zm00001d020717	3.33426	-2.8032		AT3G19270	CYP707A4	abscisic acid	0	15064374;
Zm00001d020881	1.81863			AT5G56270	ATWRKY2,WRKY2	abscisic acid	Hormone signal transduction	19622176;
Zm00001d023698	1.54447			AT5G63980	ALX8,ATSAL1,FRY1,HOS2,RON1,SAL1	abscisic acid	Hormone signal transduction	11485991;
Zm00001d025545	1.95467	-2.4976		AT5G67030	ABA1,ATABA1,ATZEP,IBS3,LOS6,NPQ2,ZEP	abscisic acid	Hormone biosynthesis	11607209;11779861;12692318;
Zm00001d026603	4.91489	-3.9517		AT5G13630	ABAR,CCH,CCH1,CHLH,GUN5	abscisic acid	Hormone receptor	17051210;
Zm00001d037894	-3.2012	2.81258		AT5G66400	ATDI8,RAB18	abscisic acid	Hormone signal transduction	12232173;
Zm00001d038451	-1.70534			AT2G38470	ATWRKY33,WRKY33	abscisic acid	Hormone signal transduction	18839316;
Zm00001d038846	-1.73762			AT1G72770	HAB1	abscisic acid	Hormone signal transduction	14731256;
Zm00001d040567	1.49831			AT3G17510	CIPK1,SnRK3.16	abscisic acid	0	17092313;
Zm00001d042541	2.00108		1.85802	AT1G55020	ATLOX1,LOX1	abscisic acid	0	7506426;
Zm00001d043477	1.24905		1.31964	AT4G18780	ATCESA8,CESA8,IRX1,LEW2	abscisic acid	0	17351116;
Zm00001d043538	2.56262	-2.55545		AT5G25610	ATRD22,RD22	abscisic acid	0	0
Zm00001d043555	-1.78599			AT5G40280	ATFTB,ERA1,WIG	abscisic acid	Hormone signal transduction	8703061;10948248;
Zm00001d044182	-2.11969		-2.07199	AT1G80080	AtRLP17,TMM	abscisic acid	0	18434605;
Zm00001d049387	6.57405	-5.61689		AT1G79040	PSBR	abscisic acid	Plant development	12008902;1546913;
Zm00001d050021	-2.71486			AT3G19270	CYP707A4	abscisic acid	0	15064374;
Zm00001d054044	1.53828			AT1G20630	CAT1	abscisic acid	0	18248592;
Zm00001d018319			-6.29339	AT2G36890	ATMYB38,BIT1,MYB38,RAX2	abscisic acid	0	16463103;
Zm00001d014625			1.65102	AT3G28580	0	abscisic acid	0	16258012;
Zm00001d011297		1.68791		AT5G47390	0	abscisic acid	0	16463103;
Zm00001d017695		5.15352		AT1G27730	STZ,ZAT10	abscisic acid	0	15333755;
Zm00001d004731		2.47966		AT1G44170	ALDH3H1,ALDH4	abscisic acid	0	15830124;
Zm00001d020557		-2.10438		AT5G57800	CER3,FLP1,WAX2,YRE	abscisic acid	Hormone signal transduction	19819982;
Zm00001d048149		-1.51647		AT5G67500	ATVDAC2,VDAC2	abscisic acid	Hormone signal transduction	19582214;
Zm00001d051242		-1.4175		AT4G21670	ATCPL1,CPL1,FRY2	abscisic acid	Hormone signal transduction	12149434;12149453;
Zm00001d053124		-3.94507		AT1G08810	AtMYB60,MYB60	abscisic acid	0	16005291;
Zm00001d024008	-3.71884		-3.71884	AT2G22670	IAA8	auxin	0	12036262;
Zm00001d052915	-6.87765		-6.87765	AT5G13930	ATCHS,CHS,TT4	auxin	Hormone transportion	15100399;17557805;
Zm00001d001879	1.36878			AT5G37020	ARF8,ATARF8	auxin	Hormone signal transduction	15469491;17021043;
Zm00001d010907	1.59695			AT1G09540	ATMYB61,MYB61	auxin	0	16463103;
Zm00001d011450	-2.64788			AT1G23540	AtPERK12,IGI1	auxin	Hormone signal transduction	20473553;
Zm00001d014377	1.5408	-1.38794		AT1G30330	ARF6	auxin	Hormone signal transduction	17021043;
Zm00001d015569	2.72592	-2.77828		AT1G15690	ATAVP3,AtVHP1;1,AVP-3,AVP1	auxin	0	16210544;
Zm00001d037542	-1.78904	3.18907		AT5G54500	FQR1	auxin	0	11842161;
Zm00001d050850	1.47881			AT4G08920	ATCRY1,BLU1,CRY1,HY4,OOP2	auxin	Hormone signal transduction	20133010;
Zm00001d043729			-4.99656	AT1G09540	ATMYB61,MYB61	auxin	0	16463103;
Zm00001d014671			-2.05338	AT4G36800	RCE1	auxin	0	12682009;
Zm00001d034761			-1.61899	AT5G09810	ACT7	auxin	0	11449050;
Zm00001d012731			-1.39594	AT2G33860	ARF3,ETT	auxin	Hormone signal transduction	7789281;
Zm00001d032155			1.45556	AT4G30960	ATCIPK6,CIPK6,SIP3,SNRK3.14	auxin	Hormone transportion	19187042;
Zm00001d025864			2.2501	AT3G23250	ATMYB15,ATY19,MYB15	auxin	0	16463103;
Zm00001d023779		2.60846		AT5G65940	CHY1	auxin	0	11404361;
Zm00001d033583		2.51307		AT1G18970	GLP4	auxin	Hormone signal transduction	19499151;
Zm00001d003064		1.59181		AT3G23250	ATMYB15,ATY19,MYB15	auxin	0	16463103;
Zm00001d005251		2.05228		AT5G54500	FQR1	auxin	0	11842161;
Zm00001d015243		-1.72522		AT1G30330	ARF6	auxin	Hormone signal transduction	17021043;
Zm00001d029519		-2.08574		AT4G31500	ATR4,CYP83B1,RED1,RNT1,SUR2	auxin	Hormone biosynthesis	9675903;
Zm00001d031327		-1.07668		AT5G56290	ATPEX5,PEX5	auxin	0	11063705;
Zm00001d041056		-2.17863		AT5G62000	ARF1-BP,ARF2,HSS,ORE14	auxin	Hormone signal transduction	16339187;
Zm00001d053727		1.22913		AT1G15690	ATAVP3,AtVHP1;1,AVP-3,AVP1	auxin	0	16210544;
Zm00001d007504	-2.39563		-1.95363	AT1G11680	CYP51,CYP51A2,CYP51G1,EMB1738	brassinosteroid	Hormone biosynthesis	11437378;
Zm00001d020680	-2.22542		-1.85034	AT5G22260	MS1	Brassinosteroid	Hormone signal transduction	20231470;
Zm00001d052475	2.44141			AT5G05690	CBB3,CPD,CYP90,CYP90A,CYP90A1,DWF3	brassinosteroid	Hormone biosynthesis	8612270;
Zm00001d007363			2.63306	AT1G71830	ATSERK1,SERK1	brassinosteroid	Hormone signal transduction	16473966;
Zm00001d014297	1.18701		1.53675	AT5G35750	AHK2,HK2	cytokinin	Hormone receptor	15166290;16361392;
Zm00001d043293			2.35404	AT1G75450	ATCKX5,ATCKX6,CKX5	cytokinin	0	14555694;
Zm00001d020134	1.72806			AT1G15520	ABCG40,ATABCG40,ATPDR12,PDR12	ethylene	0	16506311;
Zm00001d043204	-5.55696			AT1G28360	ATERF12,ERF12	ethylene	0	9687012;
Zm00001d001820	3.22324	-2.81881		AT5G54190	PORA	ethylene	Hormone signal transduction	19948955;
Zm00001d013937	1.91636	-1.91953		AT5G54190	PORA	ethylene	Hormone signal transduction	19948955;
Zm00001d015778	1.35006			AT2G25490	EBF1,FBL6	ethylene	Hormone signal transduction	15090654;14675532;7768447;
Zm00001d032519	-1.77706			AT5G52300	LTI65,RD29B	ethylene	Hormone response	19253305;
Zm00001d033931	1.45092			AT1G77120	ADH,ADH1,ATADH,ATADH1	ethylene	Hormone response	19253305;
Zm00001d038163	5.23423	-5.59527		AT4G15530	PPDK	ethylene	Hormone response	19253305;
Zm00001d038809	1.62978	-1.47512		AT5G58950	0	ethylene	Hormone response	19253305;
Zm00001d047993	-1.5784		-1.36026	AT1G32230	ATP8,CEO,CEO1,RCD1	ethylene	0	11041881;
Zm00001d003857			-1.46554	AT5G61790	ATCNX1,CNX1	ethylene	Hormone response	19253305;
Zm00001d014364			-2.26648	AT3G11440	ATMYB65,MYB65	ethylene	0	16463103;
Zm00001d014640			-1.59314	AT2G44950	HUB1,RDO4	ethylene	Hormone signal transduction	19286969;
Zm00001d020595			1.32787	AT1G72360	HRE1	ethylene	0	9687012;
Zm00001d044443			1.56898	AT1G15520	ABCG40,ATABCG40,ATPDR12,PDR12	ethylene	0	16506311;
Zm00001d042879			1.66804	AT1G17440	EER4,TAF12B	ethylene	Hormone biosynthesis	17526916;
Zm00001d044442			1.73764	AT1G15520	ABCG40,ATABCG40,ATPDR12,PDR12	ethylene	0	16506311;
Zm00001d051239			1.77944	AT1G78080	RAP2.4	ethylene	Hormone signal transduction	19843165;
Zm00001d032295			1.82463	AT1G78080	RAP2.4	ethylene	Hormone signal transduction	19843165;
Zm00001d048949			2.14149	AT3G04720	HEL,PR-4,PR4	ethylene	0	8118053;
Zm00001d052229			2.83785	AT1G78080	RAP2.4	ethylene	Hormone signal transduction	19843165;
Zm00001d005587		1.56969		AT4G26770	0	ethylene	Hormone response	19253305;
Zm00001d010321		-2.63537		AT4G15530	PPDK	ethylene	Hormone response	19253305;
Zm00001d011004		-1.37919		AT2G37340	ATRSZ33,RSZ33	ethylene	Hormone response	19253305;
Zm00001d026632		1.47586		AT4G27450	0	ethylene	Hormone response	19253305;
Zm00001d028711		1.47522		AT4G01370	ATMPK4,MPK4	ethylene	Hormone biosynthesis	17630279;
Zm00001d034553		-1.273		AT5G05170	ATCESA3,ATH-B,CESA3,CEV1,IXR1	ethylene	Hormone signal transduction	11340179;12119374;
Zm00001d008325	-5.55696			AT5G24860	ATFPF1,FPF1	gibberellin	0	9286110;
Zm00001d031290	4.8601			AT2G04240	XERICO	gibberellin	Hormone signal transduction	17933900;
Zm00001d052264		2.21399		AT1G69530	AT-EXP1,ATEXP1,ATEXPA1,ATHEXP ALPHA 1.2,EXP1,EXPA1	gibberellin	0	17449805;
Zm00001d013222		1.53207		AT2G39540	0	gibberellin	0	0
Zm00001d029648		2.2675		AT4G02780	ABC33,ATCPS1,CPS,CPS1,GA1	gibberellin	Hormone biosynthesis	14871311; 15155881;
Zm00001d041082		1.53209		AT1G79460	ATKS,ATKS1,GA2,KS,KS1	gibberellin	Hormone biosynthesis	0012231829;
Zm00001d046342		2.66674		AT5G25900	ATKO1,CYP701A3,GA3	gibberellin	Hormone biosynthesis	9952446;
Zm00001d047743	4.23273	-3.2336		AT5G05580	FAD8	jasmonic acid	Hormone biosynthesis	7846164;
Zm00001d007228	4.71815	-4.69469		AT5G05580	FAD8	jasmonic acid	Hormone biosynthesis	7846164;
Zm00001d010950	-2.47069	2.06799		AT4G23100	ATECS1,CAD2,GSH1,GSHA,PAD2,RML1	jasmonic acid	0	16262714;
Zm00001d028742	1.90215	-2.58318		AT5G05580	FAD8	jasmonic acid	Hormone biosynthesis	7846164;
Zm00001d035337	3.5503	-3.18269		AT5G55120	VTC5	jasmonic acid	0	16262714;
Zm00001d040842	2.21762			AT1G76680	ATOPR1,OPR1	jasmonic acid	0	10333582;
Zm00001d042344	1.53499	-1.95341		AT2G43710	FAB2,SSI2	jasmonic acid	Hormone biosynthesis	11481500;11309146;
Zm00001d034365		2.03842	1.61525	AT3G11820	AT-SYR1,ATSYP121,ATSYR1,PEN1,SYP121,SYR1	jasmonic acid	0	17241452;
Zm00001d012033		-2.06792		AT2G43710	FAB2,SSI2	jasmonic acid	Hormone biosynthesis	11481500;11309146;
Zm00001d012395		-2.47086		AT2G39770	CYT1,EMB101,GMP1,SOZ1,VTC1	jasmonic acid	0	16262714;
Zm00001d014914		1.97195		AT4G22880	ANS,LDOX,TDS4,TT18	jasmonic acid	0	16021335;
Zm00001d037182		2.15431		AT1G76680	ATOPR1,OPR1	jasmonic acid	0	10333582;
Zm00001d002143	-1.95776	2.56483		AT5G10030	OBF4,TGA4	salicylic acid	Hormone signal transduction	17369431;
Zm00001d018206	-1.42316			AT1G77760	GNR1,NIA1,NR1	salicylic acid	Hormone signal transduction	20170098;
Zm00001d020137	-1.63864	1.70977		AT4G23810	ATWRKY53,WRKY53	salicylic acid	Hormone signal transduction	17096590;
Zm00001d028397	-2.4472			AT4G24230	ACBP3	salicylic acid	Hormone signal transduction	20442372;
Zm00001d029699	-1.78978	1.79471		AT2G29420	ATGSTU7,GST25,GSTU7	salicylic acid	0	16307367;
Zm00001d031769	-2.21983			AT1G37130	ATNR2,B29,CHL3,NIA2,NIA2-1,NR,NR2	salicylic acid	Hormone signal transduction	20170098;
Zm00001d003254			-1.62164	AT3G27310	PUX1	salicylic acid	Hormone signal transduction	19176722;
Zm00001d025037			-2.37121	AT2G43820	ATSAGT1,GT,SAGT1,SGT1,UGT74F2	salicylic acid	Hormone metabolism	17085977;18248508;11641410;
Zm00001d020492		1.80955	-1.49842	AT1G80840	ATWRKY40,WRKY40	salicylic acid	0	12602888;
Zm00001d046805		2.20416		AT1G80840	ATWRKY40,WRKY40	salicylic acid	0	12602888;
Zm00001d047758		1.32769		AT3G45640	ATMAPK3,ATMPK3,MPK3	salicylic acid	Hormone signal transduction	12434021;
Zm00001d049995		-1.68786		AT1G77760	GNR1,NIA1,NR1	salicylic acid	Hormone signal transduction	20170098;
Reference
Jiang Z, Liu X, Peng Z, et al (2010) AHD2. 0: an update version of Arabidopsis Hormone Database for plant systematic studies. Nucleic Acids Res 39:D1123–D1129
