# Supplementary material for: Dual RNA-seq of maize and H. seropedicae ZAE94 association, in different doses of nitrate, reveals novel insights into Plant-PGPB-environment relationship
Source: Front Plant Sci. 2024 Mar 13;15:1346523. doi: 10.3389/fpls.2024.1346523 (PMC10965572; doi:10.3389/fpls.2024.1346523)
Supplement: Supplementary file 13 [file Table_10.xlsx]

## Sheet: Planilha1
Table S10. Functional annotation of differentially expressed genes from Herbaspirillum seropedicae inoculated in maize plants (IN) or mock-inoculated (CT) and cultivated in 0.3 mM (N-) and 3 mM (N+) of nitrate.
Hesbaspirillum locus name		INN+vsCTN+				INN-vsCTN-				KEGG Annotation				NCBI - RefSeq assembly			UNIPROT
New Description	Old Description	RPKM CTNA	RPKM INNA	log2FoldChange	pvalue	CTN-	INN-	log2FoldChange	pvalue	KO	KO description	Genbank description	EC	Description	Product_accesion(proteinID)	Symbol	Entry	Gene names	Protein names	Cross-reference (Pfam)	EC number	Pathway	Gene names (primary )	Gene names (ordered locus )	Function [CC]	Gene ontology (GO)	Cross-reference (InterPro)	Cross-reference (CAZy)	Cross-reference (RefSeq)	EnsemblBacteria transcript	Cross-reference (KEGG)	Gene ontology IDs
ACP92_RS02250	ACP92_02250	16564.4	108.913	-7.24877	9.85925e-08					0	0	hypothetical protein	0	hypothetical protein	WP_013232496.1	0	D8IXA2	Hsero_0452	Uncharacterized protein	0	0	0	0	Hsero_0452	0	integral component of membrane [GO:0016021]	0	0	WP_013232496.1;	ADJ61977;	hse:Hsero_0452;	GO:0016021
ACP92_RS03340	ACP92_03340	13326.4	116.871	-6.83323	2.93314e-07					0	0	branched-chain amino acid transporter	0	AzlD domain-containing protein	WP_013232706.1	0	A0A5B8DZP5	EJD96_03595	AzlD domain-containing protein	PF05437;	0	0	0	0	0	integral component of membrane [GO:0016021]	IPR008407;	0	WP_013232706.1;	0	hsz:ACP92_03340;	GO:0016021
ACP92_RS16575	ACP92_16605	43500.5	373.315	-6.8645	4.59859e-07					K00059	3-oxoacyl-[acyl-carrier protein] reductase	oxidoreductase	[EC:1.1.1.100]	glucose 1-dehydrogenase	WP_013235260.1	0	D8J213	phaB Hsero_3315	3-ketoacyl-CoA reductase protein (EC 1.1.1.35)	0	1.1.1.35	0	phaB	Hsero_3315	0	3-hydroxyacyl-CoA dehydrogenase activity [GO:0003857]	IPR036291;IPR020904;IPR002347;	0	WP_013235260.1;	ADJ64796;	hse:Hsero_3315;	GO:0003857
ACP92_RS15875	ACP92_15905	7569.8	76.7585	-6.62378	5.66606e-07					0	0	toxin	0	AAA family ATPase	WP_013235118.1	0	D8J185	Hsero_3172	Adenylate kinase and related kinases protein (EC 2.7.4.3)	PF00004;	2.7.4.3	0	0	Hsero_3172	0	adenylate kinase activity [GO:0004017]; ATP binding [GO:0005524]; ATPase activity [GO:0016887]	IPR003959;IPR027417;	0	WP_013235118.1;	ADJ64654;	hse:Hsero_3172;	GO:0004017; GO:0005524; GO:0016887
ACP92_RS10655	ACP92_10680	17122.3	311.536	-5.78033	1.4987e-06					K14233	tRNA Ser	tRNA-Ser	0	tRNA-Ser	0	0	0	0	0	0	0	0	0	0	0	0	0	0	0	0	0	0
ACP92_RS01080	ACP92_01080	58641.9	87.6103	-9.38661	3.09516e-06					K06908	uncharacterized protein	tail protein	0	phage major tail tube protein	WP_013232267.1	0	D8IV26	Hsero_0219	Bacteriophage tail core protein	PF04985;	0	0	0	Hsero_0219	0	0	IPR006498;	0	WP_013232267.1;	ADJ61745;	hse:Hsero_0219;	0
ACP92_RS16190	ACP92_16220	6051.76	183.412	-5.04419	9.18358e-06					K15977	putative oxidoreductase	DoxX family protein	0	DoxX family protein	WP_013235186.1	0	D8J1F3	Hsero_3241	Uncharacterized protein	PF07681;	0	0	0	Hsero_3241	0	integral component of membrane [GO:0016021]	IPR032808;	0	WP_013235186.1;	ADJ64722;	hse:Hsero_3241;	GO:0016021
ACP92_RS18755	ACP92_18785	5989.16	186.677	-5.00374	1.55108e-05					K02624	IclR family transcriptional regulator, pca regulon regulatory protein	IclR family transcriptional regulator	0	helix-turn-helix domain-containing protein	WP_013235708.1	0	D8IRC0	pcaR Hsero_3768	IclR family transcription regulator protein	PF09339;PF01614;	0	0	pcaR	Hsero_3768	0	DNA binding [GO:0003677]; regulation of transcription, DNA-templated [GO:0006355]	IPR029016;IPR014757;IPR005471;IPR036388;IPR036390;	0	WP_013235708.1;	ADJ65246;	hse:Hsero_3768;	GO:0003677; GO:0006355
ACP92_RS02810	ACP92_02810	4025.91	106.677	-5.23799	2.36295e-05					K07507	putative Mg2+ transporter-C (MgtC) family protein	methyltransferase	0	MgtC/SapB family protein	WP_013232598.1	0	D8IYC0	Hsero_0561	Protein MgtC	PF02308;	0	0	0	Hsero_0561	0	integral component of membrane [GO:0016021]; plasma membrane [GO:0005886]	IPR003416;	0	WP_013232598.1;	ADJ62080;	hse:Hsero_0561;	GO:0005886; GO:0016021
ACP92_RS02380	ACP92_02380	23311	728.861	-4.99922	2.87079e-05					K01977	16S ribosomal RNA	16S ribosomal RNA	0	16S ribosomal RNA	0	0	0	0	0	0	0	0	0	0	0	0	0	0	0	0	0	0
ACP92_RS04720	ACP92_04745	15974.8	509.646	-4.97016	3.19176e-05					K02014	iron complex outermembrane recepter protein	ligand-gated channel protein	0	TonB-dependent siderophore receptor	WP_156181839.1	0	0	0	0	0	0	0	0	0	0	0	0	0	0	0	0	0
ACP92_RS20915	ACP92_20945	5043.38	415.741	-3.60063	3.39683e-05					K14231	tRNA Phe	tRNA-Phe	0	tRNA-Phe	0	0	0	0	0	0	0	0	0	0	0	0	0	0	0	0	0	0
ACP92_RS03780	ACP92_03780	8084	270.982	-4.8988	3.56345e-05					K11890	type VI secretion system protein ImpM	type VI secretion protein	0	type VI secretion system-associated protein TagF	WP_013232793.1	tagF	D8IZF6	Hsero_0757	Uncharacterized protein	PF09867;	0	0	0	Hsero_0757	0	0	IPR017748;IPR038225;	0	WP_013232793.1;	ADJ62276;	hse:Hsero_0757;	0
ACP92_RS00355	ACP92_00355	17876.8	722.321	-4.62931	3.63124e-05					K03500	16S rRNA (cytosine967-C5)-methyltransferase	methyltransferase	[EC:2.1.1.176]	16S rRNA (cytosine(967)-C(5))-methyltransferase RsmB	WP_041309933.1	rsmB	0	0	0	0	0	0	0	0	0	0	0	0	0	0	0	0
ACP92_RS09530	ACP92_09555	507.83	42.788	-3.56907	3.9738e-05					K06938	uncharacterized protein	Fe-S oxidoreductase	0	DUF1289 domain-containing protein	WP_041310534.1	0	A0A5B8E425	EJD96_09340	DUF1289 domain-containing protein	PF06945;	0	0	0	0	0	0	IPR010710;	0	WP_041310534.1;	0	hsz:ACP92_09555;	0
ACP92_RS09800	ACP92_09825	9330.94	233.51	-5.32047	4.83339e-05					0	0	hypothetical protein	0	hypothetical protein	WP_041310548.1	0	A0A5B8EA27	EJD96_09570	Uncharacterized protein	0	0	0	0	0	0	0	0	0	WP_041310548.1;	0	hsz:ACP92_09825;	0
ACP92_RS03880	ACP92_03880	984.513	40.9223	-4.58845	4.93313e-05					0	0	hypothetical protein	0	hypothetical protein	WP_041310155.1	0	0	0	0	0	0	0	0	0	0	0	0	0	0	0	0	0
ACP92_RS19350	ACP92_19380	20760.8	771.708	-4.74966	6.22954e-05					0	0	16S ribosomal RNA	0	16S ribosomal RNA	0	0	0	0	0	0	0	0	0	0	0	0	0	0	0	0	0	0
ACP92_RS23650	ACP92_23680	12276.3	482.155	-4.67024	6.64713e-05					K01977	16S ribosomal RNA	16S ribosomal RNA	0	16S ribosomal RNA	0	0	0	0	0	0	0	0	0	0	0	0	0	0	0	0	0	0
ACP92_RS15870	ACP92_15900	45727	294.718	-7.27757	8.12357e-05					K09950	uncharacterized protein	hypothetical protein	0	DUF3299 domain-containing protein	WP_013235116.1	0	D8J183	Hsero_3170	Uncharacterized protein	PF11736;	0	0	0	Hsero_3170	0	0	IPR021727;	0	WP_013235116.1;	ADJ64652;	hse:Hsero_3170;	0
ACP92_RS02880	ACP92_02880	282.782	12.6938	-4.47749	8.50257e-05					0	0	SAM-dependent methyltransferase	0	class I SAM-dependent methyltransferase	WP_013232612.1	0	D8IYD4	Hsero_0575	SAM-dependent methyltransferase protein	PF13649;	0	0	0	Hsero_0575	0	methyltransferase activity [GO:0008168]; methylation [GO:0032259]	IPR041698;IPR029063;	0	WP_013232612.1;	ADJ62094;	hse:Hsero_0575;	GO:0008168; GO:0032259
ACP92_RS06010	ACP92_06035	3317.1	164.589	-4.33298	8.93987e-05					K04062	osmotically inducible lipoprotein OsmB	membrane protein	0	osmotically-inducible lipoprotein OsmB	WP_013233227.1	osmB	D8J1V0	Hsero_1204	Rick_17kDa_Anti domain-containing protein	PF05433;	0	0	0	Hsero_1204	0	outer membrane [GO:0019867]	IPR008816;	0	WP_013233227.1;	ADJ62721;	hse:Hsero_1204;	GO:0019867
ACP92_RS11610	ACP92_11635	37003.2	1883.96	-4.29581	9.47187e-05					K05343	maltose alpha-D-glucosyltransferase / alpha-amylase	alpha-amylase	[EC:5.4.99.16 3.2.1.1]	maltose alpha-D-glucosyltransferase	WP_013234304.1	treS	0	0	0	0	0	0	0	0	0	0	0	0	0	0	0	0
ACP92_RS09010	ACP92_09035	4370.13	435.769	-3.32604	0.000103797					0	0	L-PSP family endoribonuclease	0	RidA family protein	WP_013233815.1	0	D8IRJ8	tdcF Hsero_1812	Translation initiation inhibitor (YjgF family) protein	PF14588;	0	0	tdcF	Hsero_1812	0	0	IPR013813;IPR035959;	0	WP_013233815.1;	ADJ63322;	hse:Hsero_1812;	0
ACP92_RS13830	ACP92_13860	7183.49	454.563	-3.98213	0.00011188					0	0	O-antigen polymerase	0	putative O-glycosylation ligase, exosortase A system-associated	WP_013234737.1	0	0	0	0	0	0	0	0	0	0	0	0	0	0	0	0	0
ACP92_RS24055		1134.99	45.232	-4.6492	0.000114179					0	0	#N/A	0	hypothetical protein	WP_013233708.1	0	D8IQU8	Hsero_1696	Uncharacterized protein	0	0	0	0	Hsero_1696	0	0	0	0	WP_013233708.1;	ADJ63209;	hse:Hsero_1696;	0
ACP92_RS22585	ACP92_22615	4015.82	190.999	-4.39406	0.000115882					0	0	membrane protein	0	membrane protein	WP_013236449.1	0	D8IWV9	Hsero_4530	Uncharacterized protein	0	0	0	0	Hsero_4530	0	integral component of membrane [GO:0016021]	IPR023380;	0	WP_013236449.1;	ADJ65996;	hse:Hsero_4530;	GO:0016021
ACP92_RS01655	ACP92_01655	35976.4	2117.05	-4.08692	0.000121922					K01925	UDP-N-acetylmuramoylalanine--D-glutamate ligase	UDP-N-acetylmuramoylalanine ligase	[EC:6.3.2.9]	UDP-N-acetylmuramoyl-L-alanine--D-glutamate ligase	WP_013232382.1	murD	D8IW62	murD Hsero_0334	UDP-N-acetylmuramoylalanine--D-glutamate ligase (EC 6.3.2.9) (D-glutamic acid-adding enzyme) (UDP-N-acetylmuramoyl-L-alanyl-D-glutamate synthetase)	PF08245;	6.3.2.9	PATHWAY: Cell wall biogenesis; peptidoglycan biosynthesis. {ECO:0000256|ARBA:ARBA00004752, ECO:0000256|HAMAP-Rule:MF_00639}.	murD	Hsero_0334	FUNCTION: Cell wall formation. Catalyzes the addition of glutamate to the nucleotide precursor UDP-N-acetylmuramoyl-L-alanine (UMA). {ECO:0000256|HAMAP-Rule:MF_00639}.	cytoplasm [GO:0005737]; ATP binding [GO:0005524]; UDP-N-acetylmuramoylalanine-D-glutamate ligase activity [GO:0008764]; cell cycle [GO:0007049]; cell division [GO:0051301]; cell wall organization [GO:0071555]; peptidoglycan biosynthetic process [GO:0009252]; regulation of cell shape [GO:0008360]	IPR036565;IPR036615;IPR013221;IPR005762;	0	WP_013232382.1;	ADJ61860;	hse:Hsero_0334;	GO:0005524; GO:0005737; GO:0007049; GO:0008360; GO:0008764; GO:0009252; GO:0051301; GO:0071555
ACP92_RS09550	ACP92_09575	3337.62	400.354	-3.05947	0.000124736					K03621	phosphate acyltransferase	phosphate acyltransferase	[EC:2.3.1.274]	phosphate acyltransferase PlsX	WP_013233921.1	plsX	D8IS86	plsX Hsero_1922	Phosphate acyltransferase (EC 2.3.1.274) (Acyl-ACP phosphotransacylase) (Acyl-[acyl-carrier-protein]--phosphate acyltransferase) (Phosphate-acyl-ACP acyltransferase)	PF02504;	2.3.1.274	PATHWAY: Lipid metabolism; phospholipid metabolism. {ECO:0000256|HAMAP-Rule:MF_00019}.	plsX	Hsero_1922	FUNCTION: Catalyzes the reversible formation of acyl-phosphate (acyl-PO(4)) from acyl-[acyl-carrier-protein] (acyl-ACP). This enzyme utilizes acyl-ACP as fatty acyl donor, but not acyl-CoA. {ECO:0000256|HAMAP-Rule:MF_00019}.	cytoplasm [GO:0005737]; phosphate:acyl-[acyl carrier protein] acyltransferase activity [GO:0043811]; fatty acid biosynthetic process [GO:0006633]; phospholipid biosynthetic process [GO:0008654]	IPR003664;IPR012281;	0	WP_013233921.1;	ADJ63430;	hse:Hsero_1922;	GO:0005737; GO:0006633; GO:0008654; GO:0043811
ACP92_RS13400	ACP92_13430	6931.92	276.21	-4.64942	0.000148573					K13934	phosphoribosyl-dephospho-CoA transferase	phosphoribosyl-dephospho-CoA transferase	[EC:2.7.7.66]	malonate decarboxylase holo-[acyl-carrier-protein] synthase	WP_013234654.1	mdcG	D8IXS4	mdcG Hsero_2680	Phosphoribosyl-dephospho-CoA transferase protein (EC 2.7.7.-)	PF10620;	2.7.7.-	0	mdcG	Hsero_2680	0	nucleotidyltransferase activity [GO:0016779]	IPR017557;	0	WP_013234654.1;	ADJ64176;	hse:Hsero_2680;	GO:0016779
ACP92_RS14590	ACP92_14620	3.55322	68.7719	4.27462	0.000150436					0	0	histone acetyltransferase	0	GNAT family N-acetyltransferase	WP_013234878.1	0	D8IZR5	Hsero_2916	Acetyltransferase domain protein (EC 2.3.1.-)	PF13508;	2.3.1.-	0	0	Hsero_2916	0	N-acetyltransferase activity [GO:0008080]	IPR016181;IPR000182;	0	WP_013234878.1;	ADJ64405;	hse:Hsero_2916;	GO:0008080
ACP92_RS11815	ACP92_11840	1245.77	79.811	-3.9643	0.000168733					0	0	hypothetical protein	0	hypothetical protein	WP_048348556.1	0	0	0	0	0	0	0	0	0	0	0	0	0	0	0	0	0
ACP92_RS07985	ACP92_08010	25330.4	1963.56	-3.68933	0.000222237					K17686	P-type Cu+ transporter	metal ABC transporter ATPase	[EC:7.2.2.8]	copper-translocating P-type ATPase	WP_013233622.1	0	D8IQ75	copA Hsero_1608	Heavy metal translocating P-type ATPase protein (EC 3.6.1.-)	PF00403;	3.6.1.-	0	copA	Hsero_1608	0	integral component of membrane [GO:0016021]; plasma membrane [GO:0005886]; ATP binding [GO:0005524]; ATPase-coupled cation transmembrane transporter activity [GO:0019829]; hydrolase activity [GO:0016787]; metal ion binding [GO:0046872]	IPR023299;IPR018303;IPR023298;IPR008250;IPR036412;IPR023214;IPR017969;IPR006121;IPR036163;IPR027256;IPR001757;IPR044492;	0	WP_013233622.1;	ADJ63121;	hse:Hsero_1608;	GO:0005524; GO:0005886; GO:0016021; GO:0016787; GO:0019829; GO:0046872
ACP92_RS06675	ACP92_06700	7.10644	94.3648	3.73105	0.000240639					K00484	flavin reductase (NADH)	MFS transporter	[EC:1.5.1.36]	4-hydroxyphenylacetate 3-monooxygenase, reductase component	WP_013233359.1	hpaC	D8IP34	Hsero_1338	4-hydroxyphenylacetate 3-monooxygenase reductase component	PF01613;	0	PATHWAY: Aromatic compound metabolism; 4-hydroxyphenylacetate degradation; pyruvate and succinate semialdehyde from 4-hydroxyphenylacetate: step 1/7. {ECO:0000256|ARBA:ARBA00005112}.	0	Hsero_1338	0	FMN binding [GO:0010181]; monooxygenase activity [GO:0004497]; NAD binding [GO:0051287]; oxidoreductase activity, acting on NAD(P)H [GO:0016651]; aromatic compound catabolic process [GO:0019439]; benzene-containing compound metabolic process [GO:0042537]	IPR002563;IPR011982;IPR012349;	0	WP_013233359.1;	ADJ62854;	hse:Hsero_1338;	GO:0004497; GO:0010181; GO:0016651; GO:0019439; GO:0042537; GO:0051287
ACP92_RS02580	ACP92_02580	22923.2	1136.21	-4.33451	0.000243438					0	0	hypothetical protein	0	hypothetical protein	WP_041310058.1	0	A0A5B8E0V2	EJD96_02815	Uncharacterized protein	0	0	0	0	0	0	0	0	0	WP_041310058.1;	0	hsz:ACP92_02580;	0
ACP92_RS13410	ACP92_13440	6501.67	566.161	-3.52153	0.000250762					K13932	malonate decarboxylase beta subunit	malonate decarboxylase subunit beta	[EC:4.1.1.87]	biotin-independent malonate decarboxylase subunit beta	WP_013234656.1	0	D8IXS6	accD Hsero_2682	Acetyl-CoA carboxylase beta subunit protein (EC 6.4.1.2)	PF01039;	6.4.1.2	0	accD	Hsero_2682	0	acetyl-CoA carboxylase activity [GO:0003989]; carboxy-lyase activity [GO:0016831]; cellular carbohydrate metabolic process [GO:0044262]	IPR034733;IPR029045;IPR011762;IPR017556;	0	WP_013234656.1;	ADJ64178;	hse:Hsero_2682;	GO:0003989; GO:0016831; GO:0044262
ACP92_RS13915	ACP92_13945	5415.89	396.839	-3.77057	0.000261214					0	0	hypothetical protein	0	hypothetical protein	WP_013234753.1	0	D8IYU0	Hsero_2780	Signal peptide protein	0	0	0	0	Hsero_2780	0	0	IPR016631;	0	WP_013234753.1;	ADJ64275;	hse:Hsero_2780;	0
ACP92_RS07170	ACP92_07195	12208.2	977.635	-3.64241	0.000267303					K06013	STE24 endopeptidase	peptidase M48	[EC:3.4.24.84]	M48 family metallopeptidase	WP_013233452.1	0	D8IPC9	Hsero_1433	Zn-dependent protease (Chaperone function) transmembrane protein (EC 3.4.-.-)	PF01435;PF16491;	3.4.-.-	0	0	Hsero_1433	0	integral component of membrane [GO:0016021]; metal ion binding [GO:0046872]; metalloendopeptidase activity [GO:0004222]; CAAX-box protein processing [GO:0071586]	IPR027057;IPR001915;IPR032456;	0	WP_013233452.1;	ADJ62949;	hse:Hsero_1433;	GO:0004222; GO:0016021; GO:0046872; GO:0071586
ACP92_RS22135	ACP92_22165	1701.45	106.642	-3.99591	0.000283092					0	0	diguanylate cyclase	0	hypothetical protein	WP_013236358.1	0	D8IVU7	Hsero_4439	Uncharacterized protein	0	0	0	0	Hsero_4439	0	0	0	0	WP_013236358.1;	ADJ65905;	hse:Hsero_4439;	0
ACP92_RS18610	ACP92_18640	4420.22	218.172	-4.34058	0.000299593					0	0	transcriptional regulator	0	response regulator transcription factor	WP_013235677.1	0	D8IR89	Hsero_3737	Two component response regulator protein	PF00196;	0	0	0	Hsero_3737	0	DNA binding [GO:0003677]; regulation of transcription, DNA-templated [GO:0006355]	IPR011006;IPR016032;IPR000792;IPR036388;	0	WP_013235677.1;	ADJ65215;	hse:Hsero_3737;	GO:0003677; GO:0006355
ACP92_RS00565	ACP92_00565	110.358	526.568	2.25443	0.000329522					K02906	large subunit ribosomal protein L3	50S ribosomal protein L3	0	50S ribosomal protein L3	WP_013232185.1	rplC	0	0	0	0	0	0	0	0	0	0	0	0	0	0	0	0
ACP92_RS14025	ACP92_14055	5935.34	347.759	-4.09317	0.000344901					K07090	uncharacterized protein	membrane protein	0	sulfite exporter TauE/SafE family protein	WP_013234774.1	0	D8IYW1	Hsero_2801	Probable membrane transporter protein	PF01925;	0	0	0	Hsero_2801	0	integral component of membrane [GO:0016021]; plasma membrane [GO:0005886]	IPR002781;	0	WP_013234774.1;	ADJ64296;	hse:Hsero_2801;	GO:0005886; GO:0016021
ACP92_RS13465	ACP92_13495	363.457	5.11843	-6.14994	0.000358748					0	0	toxin RelE	0	type II toxin-antitoxin system RelE/ParE family toxin	WP_013234666.1	0	D8IXT6	Hsero_2692	Phage-related protein	PF05973;	0	0	0	Hsero_2692	0	0	IPR009241;	0	WP_013234666.1;	ADJ64188;	hse:Hsero_2692;	0
ACP92_RS13260	ACP92_13290	8473.73	804.306	-3.39718	0.000371388					K06042	precorrin-8X/cobalt-precorrin-8 methylmutase	membrane protein	[EC:5.4.99.61 5.4.99.60]	precorrin-8X methylmutase	WP_013234628.1	0	D8IXP8	cobH Hsero_2654	Precorrin-8X methylmutase protein (EC 5.4.1.2)	PF02570;PF01903;	5.4.1.2	PATHWAY: Cofactor biosynthesis; adenosylcobalamin biosynthesis. {ECO:0000256|ARBA:ARBA00004953}.	cobH	Hsero_2654	0	lyase activity [GO:0016829]; metal ion binding [GO:0046872]; precorrin-8X methylmutase activity [GO:0016993]; cobalamin biosynthetic process [GO:0009236]	IPR002762;IPR003722;IPR036588;	0	WP_013234628.1;	ADJ64150;	hse:Hsero_2654;	GO:0009236; GO:0016829; GO:0016993; GO:0046872
ACP92_RS11495	ACP92_11520	4.44153	65.9031	3.89122	0.000403468					0	0	membrane protein	0	DUF2306 domain-containing protein	WP_013234281.1	0	0	0	0	0	0	0	0	0	0	0	0	0	0	0	0	0
ACP92_RS11010	ACP92_11035	2065.17	215.332	-3.26163	0.000453162					K11991	tRNA(adenine34) deaminase	zinc-binding protein	[EC:3.5.4.33]	tRNA adenosine(34) deaminase TadA	WP_208857380.1	tadA	0	0	0	0	0	0	0	0	0	0	0	0	0	0	0	0
ACP92_RS13565	ACP92_13595	3736.26	421.644	-3.1475	0.000458139					K01070	S-formylglutathione hydrolase	S-formylglutathione hydrolase	[EC:3.1.2.12]	S-formylglutathione hydrolase	WP_171941766.1	fghA	0	0	0	0	0	0	0	0	0	0	0	0	0	0	0	0
ACP92_RS16340	ACP92_16370	2464.11	344.919	-2.83674	0.000459381					K03775	FKBP-type peptidyl-prolyl cis-trans isomerase SlyD	peptidylprolyl isomerase	[EC:5.2.1.8]	peptidylprolyl isomerase	WP_013235217.1	0	A2RPP2	slyD EJD96_16475	Peptidyl-prolyl cis-trans isomerase (EC 5.2.1.8)	PF00254;	5.2.1.8	0	slyD	0	0	peptidyl-prolyl cis-trans isomerase activity [GO:0003755]	IPR001179;	0	WP_013235217.1;	0	hsz:ACP92_16370;	GO:0003755
ACP92_RS08215	ACP92_08240	494.085	25.3726	-4.28342	0.000510397					0	0	hypothetical protein	0	hypothetical protein	WP_041310465.1	0	0	0	0	0	0	0	0	0	0	0	0	0	0	0	0	0
ACP92_RS21640	ACP92_21670	1547.95	3259.93	1.07449	0.000539396					K07180	serine protein kinase	serine/threonine protein kinase	0	PrkA family serine protein kinase	WP_013236263.1	0	A2VBQ4	283.0075 EJD96_21530	PrkA family serine protein kinase (Serine protein kinase)	PF08298;PF06798;	0	0	283.007	0	0	protein kinase activity [GO:0004672]	IPR027417;IPR013153;IPR010650;IPR016230;	0	WP_013236263.1;	0	hsz:ACP92_21670;	GO:0004672
ACP92_RS00360	ACP92_00360	490.277	138.782	-1.82078	0.000543281					0	0	hypothetical protein	0	DUF1840 domain-containing protein	WP_013232157.1	0	A0A5B8E1S9	EJD96_00690	DUF1840 domain-containing protein	PF08895;	0	0	0	0	0	0	IPR014991;	0	WP_013232157.1;	0	hsz:ACP92_00360;	0
ACP92_RS17690	ACP92_17720	4652.46	510.909	-3.18686	0.000572369					0	0	multidrug DMT transporter permease	0	DMT family transporter	WP_013235497.1	0	0	0	0	0	0	0	0	0	0	0	0	0	0	0	0	0
ACP92_RS04880	ACP92_04905	11091.5	1282.8	-3.11209	0.000584817					K09456	putative acyl-CoA dehydrogenase	acyl-CoA dehydrogenase	0	isovaleryl-CoA dehydrogenase	WP_013233011.1	0	D8J0U2	aidB Hsero_0980	Acyl-CoA dehydrogenase protein (EC 1.3.8.-)	PF00441;PF02770;PF18158;	1.3.8.-	0	aidB	Hsero_0980	0	flavin adenine dinucleotide binding [GO:0050660]; oxidoreductase activity, acting on the CH-CH group of donors [GO:0016627]	IPR006091;IPR036250;IPR009075;IPR009100;IPR041504;	0	WP_013233011.1;	ADJ62497;	hse:Hsero_0980;	GO:0016627; GO:0050660
ACP92_RS00225	ACP92_00225	4982.16	390.018	-3.67516	0.000641353					K01951	GMP synthase (glutamine-hydrolysing)	glutamine amidotransferase	[EC:6.3.5.2]	glutamine amidotransferase	WP_013232129.1	0	D8ITT3	Hsero_0044	Glutamine amidotransferase protein	PF00117;	0	0	0	Hsero_0044	0	transferase activity [GO:0016740]; glutamine metabolic process [GO:0006541]	IPR029062;IPR017926;	0	WP_013232129.1;	ADJ61574;	hse:Hsero_0044;	GO:0006541; GO:0016740
ACP92_RS17940	ACP92_17970	2311.53	224.76	-3.36239	0.000663662					K02834	ribosome-binding factor A	ribosome-binding factor A	0	30S ribosome-binding factor RbfA	WP_013235544.1	rbfA	D8IQG9	rbfA Hsero_3603	Ribosome-binding factor A	PF02033;	0	0	rbfA	Hsero_3603	FUNCTION: One of several proteins that assist in the late maturation steps of the functional core of the 30S ribosomal subunit. Associates with free 30S ribosomal subunits (but not with 30S subunits that are part of 70S ribosomes or polysomes). Required for efficient processing of 16S rRNA. May interact with the 5'-terminal helix region of 16S rRNA. {ECO:0000256|HAMAP-Rule:MF_00003}.	cytoplasm [GO:0005737]; maturation of SSU-rRNA [GO:0030490]	IPR015946;IPR000238;IPR023799;	0	WP_013235544.1;	ADJ65081;	hse:Hsero_3603;	GO:0005737; GO:0030490
ACP92_RS05340	ACP92_05365	5308.76	606.252	-3.13039	0.000672198					0	0	transporter	0	MFS transporter	WP_013233101.1	0	D8J134	araJ Hsero_1072	Arabinose efflux permease protein	PF07690;	0	0	araJ	Hsero_1072	0	integral component of membrane [GO:0016021]; transmembrane transporter activity [GO:0022857]	IPR011701;IPR020846;IPR036259;	0	WP_013233101.1;	ADJ62589;	hse:Hsero_1072;	GO:0016021; GO:0022857
ACP92_RS06160	ACP92_06185	2191.8	235.13	-3.22059	0.000705611					0	0	regulator	0	HDOD domain-containing protein	WP_013233254.1	0	D8INS8	Hsero_1232	Regulator of the two-component system protein	PF08668;	0	0	0	Hsero_1232	0	0	IPR013976;	0	WP_013233254.1;	ADJ62748;	hse:Hsero_1232;	0
ACP92_RS08190	ACP92_08215	1464.52	139.616	-3.39089	0.000712007					K07002	uncharacterized protein	alpha/beta hydrolase	0	alpha/beta hydrolase	WP_013233667.1	0	D8IQQ6	Hsero_1654	Alpha/beta hydrolase fold esterase protein	PF06821;	0	0	0	Hsero_1654	0	hydrolase activity [GO:0016787]	IPR029058;IPR010662;	0	WP_013233667.1;	ADJ63167;	hse:Hsero_1654;	GO:0016787
ACP92_RS08780	ACP92_08805	2221.82	308.505	-2.84838	0.000725969					K14228	tRNA Leu	tRNA-Leu	0	tRNA-Leu	0	0	0	0	0	0	0	0	0	0	0	0	0	0	0	0	0	0
ACP92_RS11430	ACP92_11455	4023.93	500.206	-3.00801	0.000747492					K03313	Na+:H+ antiporter, NhaA family	pH-dependent sodium/proton antiporter	0	Na+/H+ antiporter NhaA	WP_013234269.1	nhaA	D8IUC8	nhaA Hsero_2291	Na(+)/H(+) antiporter NhaA (Sodium/proton antiporter NhaA)	PF06965;	0	0	nhaA	Hsero_2291	FUNCTION: Na(+)/H(+) antiporter that extrudes sodium in exchange for external protons. {ECO:0000256|HAMAP-Rule:MF_01844}.	integral component of membrane [GO:0016021]; plasma membrane [GO:0005886]; antiporter activity [GO:0015297]; sodium ion transmembrane transporter activity [GO:0015081]; regulation of pH [GO:0006885]	IPR023171;IPR004670;	0	WP_013234269.1;	ADJ63790;	hse:Hsero_2291;	GO:0005886; GO:0006885; GO:0015081; GO:0015297; GO:0016021
ACP92_RS08235	ACP92_08260	3186.03	849.926	-1.90635	0.000752884					K01999	branched-chain amino acid transport system substrate-binding protein	leucine ABC transporter substrate-binding protein	0	branched-chain amino acid ABC transporter substrate-binding protein	WP_013233675.1	0	D8IQR4	livK Hsero_1662	ABC-type branched-chain amino acid transport system, periplasmic component protein	PF13458;	0	0	livK	Hsero_1662	0	amino acid transport [GO:0006865]	IPR028081;IPR000709;IPR028082;	0	WP_013233675.1;	ADJ63175;	hse:Hsero_1662;	GO:0006865
ACP92_RS09590	ACP92_09615	2405.74	214.504	-3.4874	0.00083091					K03597	sigma-E factor negative regulatory protein RseA	anti sigma-E protein	0	sigma-E factor negative regulatory protein	WP_013233927.1	0	D8IS94	rseA Hsero_1930	Transmembrane sigma-E factor negative regulatory transcription regulator protein	PF03872;	0	0	rseA	Hsero_1930	0	integral component of membrane [GO:0016021]; sigma factor antagonist activity [GO:0016989]	IPR005572;IPR036147;	0	WP_013233927.1;	ADJ63438;	hse:Hsero_1930;	GO:0016021; GO:0016989
ACP92_RS06405	ACP92_06430	1039.9	99.4682	-3.38607	0.000846054					0	0	amino acid ABC transporter permease	0	APC family permease	WP_013233302.1	0	D8INX7	Hsero_1281	Amino-acid transporter transmembrane protein	PF00324;	0	0	0	Hsero_1281	0	integral component of membrane [GO:0016021]; transmembrane transport [GO:0055085]	IPR004841;	0	WP_013233302.1;	ADJ62797;	hse:Hsero_1281;	GO:0016021; GO:0055085
ACP92_RS02790	ACP92_02790	0.444153	36.8487	6.37441	0.000864302					0	0	hypothetical protein	0	hypothetical protein	WP_041310093.1	0	0	0	0	0	0	0	0	0	0	0	0	0	0	0	0	0
ACP92_RS00460	ACP92_00460	4349.21	335.495	-3.69639	0.000935621					K08218	MFS transporter, PAT family, beta-lactamase induction signal transducer AmpG	hypothetical protein	0	AmpG family muropeptide MFS transporter	WP_048348474.1	0	0	0	0	0	0	0	0	0	0	0	0	0	0	0	0	0
ACP92_RS13355	ACP92_13385	1891.15	219.429	-3.10743	0.000938787					0	0	chemotaxis protein	0	MCP four helix bundle domain-containing protein	WP_013234645.1	0	D8IXR5	Hsero_2671	Methyl-accepting chemotaxis II protein	PF12729;PF00672;PF00015;	0	0	0	Hsero_2671	0	integral component of membrane [GO:0016021]; transmembrane signaling receptor activity [GO:0004888]; chemotaxis [GO:0006935]; signal transduction [GO:0007165]	IPR004090;IPR003660;IPR024478;IPR004089;	0	WP_013234645.1;	ADJ64167;	hse:Hsero_2671;	GO:0004888; GO:0006935; GO:0007165; GO:0016021
ACP92_RS02645	ACP92_02645	4340.49	416.692	-3.38081	0.000945381					K03535	MFS transporter, ACS family, glucarate transporter	DgoT	0	MFS transporter	WP_048348649.1	0	0	0	0	0	0	0	0	0	0	0	0	0	0	0	0	0
ACP92_RS05890	ACP92_05915	2374.03	252.955	-3.23038	0.000952042					0	0	endonuclease	0	phospholipase D family protein	WP_013233207.1	0	D8J1S5	Hsero_1179	Phosphatidylserine/phosphatidylglycerophosphate/ cardiolipin synthase protein (EC 2.7.8.-)	PF13091;	2.7.8.-	0	0	Hsero_1179	0	transferase activity [GO:0016740]	IPR025202;IPR001736;	0	WP_013233207.1;	ADJ62696;	hse:Hsero_1179;	GO:0016740
ACP92_RS18920	ACP92_18950	161.926	14.5286	-3.47836	0.000986961					0	0	hypothetical protein	0	BrnA antitoxin family protein	WP_041311190.1	0	0	0	0	0	0	0	0	0	0	0	0	0	0	0	0	0
ACP92_RS19555	ACP92_19585	5784.42	523.759	-3.4652	0.00100606					K05794	tellurite resistance protein TerC	membrane protein	0	TerC family protein	WP_013235858.1	0	0	0	0	0	0	0	0	0	0	0	0	0	0	0	0	0
ACP92_RS03800	ACP92_03800	747.138	85.5559	-3.12643	0.00101641					K17733	peptidoglycan LD-endopeptidase CwlK	peptidase M15B and M15C, D,D-carboxypeptidase VanY/endolysin	[EC:3.4.-.-]	M15 family metallopeptidase	WP_013232797.1	0	D8IZG0	Hsero_0761	Transmembrane protein	PF13539;	0	0	0	Hsero_0761	0	integral component of membrane [GO:0016021]; peptidase activity [GO:0008233]	IPR009045;IPR039561;	0	WP_013232797.1;	ADJ62280;	hse:Hsero_0761;	GO:0008233; GO:0016021
ACP92_RS16485	ACP92_16515	14749.8	2767.39	-2.4141	0.0011044					K01703	3-isopropylmalate/(R)-2-methylmalate dehydratase large subunit	isopropylmalate isomerase	[EC:4.2.1.33 4.2.1.35]	3-isopropylmalate dehydratase large subunit	WP_013235244.1	leuC	D8J1Z7	leuC Hsero_3299	3-isopropylmalate dehydratase large subunit (EC 4.2.1.33) (Alpha-IPM isomerase) (IPMI) (Isopropylmalate isomerase)	PF00330;	4.2.1.33	PATHWAY: Amino-acid biosynthesis; L-leucine biosynthesis; L-leucine from 3-methyl-2-oxobutanoate: step 2/4. {ECO:0000256|ARBA:ARBA00004729, ECO:0000256|HAMAP-Rule:MF_01026}.	leuC	Hsero_3299	FUNCTION: Catalyzes the isomerization between 2-isopropylmalate and 3-isopropylmalate, via the formation of 2-isopropylmaleate. {ECO:0000256|ARBA:ARBA00002695, ECO:0000256|HAMAP-Rule:MF_01026}.	3-isopropylmalate dehydratase activity [GO:0003861]; 4 iron, 4 sulfur cluster binding [GO:0051539]; metal ion binding [GO:0046872]; branched-chain amino acid biosynthetic process [GO:0009082]; leucine biosynthetic process [GO:0009098]	IPR004430;IPR015931;IPR001030;IPR018136;IPR036008;IPR033941;	0	WP_013235244.1;	ADJ64780;	hse:Hsero_3299;	GO:0003861; GO:0009082; GO:0009098; GO:0046872; GO:0051539
ACP92_RS11545	ACP92_11570	4822.09	573.098	-3.07281	0.00115297					0	0	beta-lactamase	0	MBL fold metallo-hydrolase	WP_041311806.1	0	0	0	0	0	0	0	0	0	0	0	0	0	0	0	0	0
ACP92_RS16315	ACP92_16345	3120.91	499.6	-2.64312	0.00128722					0	0	multidrug transporter	0	efflux transporter outer membrane subunit	WP_041311014.1	0	0	0	0	0	0	0	0	0	0	0	0	0	0	0	0	0
ACP92_RS22660	ACP92_22690	3177.93	272.628	-3.54308	0.00129322					K09790	uncharacterized protein	membrane protein	0	YbaN family protein	WP_013236464.1	0	A0A5B8E990	EJD96_22675	DUF454 domain-containing protein	PF04304;	0	0	0	0	0	integral component of membrane [GO:0016021]	IPR007401;	0	WP_013236464.1;	0	hsz:ACP92_22690;	GO:0016021
ACP92_RS07930	ACP92_07955	1304.81	124.008	-3.39534	0.00134929					0	0	cell shape determination protein CcmA	0	polymer-forming cytoskeletal protein	WP_013233605.1	0	D8IQ58	Hsero_1591	Integral membrane protein	PF04519;	0	0	0	Hsero_1591	0	0	IPR007607;IPR010916;	0	WP_013233605.1;	ADJ63104;	hse:Hsero_1591;	0
ACP92_RS18530	ACP92_18560	2235.09	296.984	-2.91188	0.00139729					0	0	LysR family transcriptional regulator	0	LysR family transcriptional regulator	WP_013235663.1	0	D8IR75	Hsero_3723	LysR family transcription regulator protein	PF00126;PF03466;	0	0	0	Hsero_3723	0	DNA-binding transcription factor activity [GO:0003700]	IPR005119;IPR000847;IPR036388;IPR036390;	0	WP_013235663.1;	ADJ65201;	hse:Hsero_3723;	GO:0003700
ACP92_RS24345		148.602	4.91105	-4.91927	0.00148845					0	0	#N/A	0	0	0	0	0	0	0	0	0	0	0	0	0	0	0	0	0	0	0	0
ACP92_RS17900	ACP92_17930	7161.61	104.414	-6.0999	0.00149239					0	0	hypothetical protein	0	helix-turn-helix domain-containing protein	WP_013235537.1	0	D8IQG2	Hsero_3596	HTH_17 domain-containing protein	PF12728;	0	0	0	Hsero_3596	0	DNA binding [GO:0003677]	IPR041657;IPR010093;	0	WP_013235537.1;	ADJ65074;	hse:Hsero_3596;	GO:0003677
ACP92_RS11410	ACP92_11435	1690.69	337.267	-2.32565	0.00160139					K02029	polar amino acid transport system permease protein	ABC transporter permease	0	amino acid ABC transporter permease	WP_013234265.1	0	D8IUC4	glnP Hsero_2287	ABC-type glutamine transport system, permease component protein	PF00528;	0	0	glnP	Hsero_2287	0	ATP-binding cassette (ABC) transporter complex [GO:0043190]; transmembrane transporter activity [GO:0022857]; amino acid transport [GO:0006865]	IPR010065;IPR043429;IPR000515;IPR035906;	0	WP_013234265.1;	ADJ63786;	hse:Hsero_2287;	GO:0006865; GO:0022857; GO:0043190
ACP92_RS00110	ACP92_00110	261.699	29.8868	-3.13033	0.00165831					0	0	hypothetical protein	0	hypothetical protein	WP_013232107.1	0	D8ITR1	Hsero_0022	Uncharacterized protein	PF18426;PF18443;	0	0	0	Hsero_0022	0	0	IPR041290;IPR040761;	0	WP_013232107.1;	ADJ61552;	hse:Hsero_0022;	0
ACP92_RS04540	ACP92_04560	2162.72	284.718	-2.92525	0.00171238					0	0	terminase	0	terminase ATPase subunit family protein	WP_013232940.1	0	D8J089	Hsero_0909	DNA-dependent ATPase terminase subunit [Bacteriophage phi CTX] related protein (EC 3.6.3.-)	PF06056;PF03237;PF17289;	3.6.3.-	0	0	Hsero_0909	0	ATP binding [GO:0005524]; hydrolase activity [GO:0016787]; viral capsid assembly [GO:0019069]	IPR010332;IPR035421;IPR004921;	0	WP_013232940.1;	ADJ62426;	hse:Hsero_0909;	GO:0005524; GO:0016787; GO:0019069
ACP92_RS02600	ACP92_02600	6671.2	833.339	-3.00097	0.00171474					K14347	solute carrier family 10 (sodium/bile acid cotransporter), member 7	bile acid:sodium symporter	0	bile acid:sodium symporter	WP_041310064.1	0	0	0	0	0	0	0	0	0	0	0	0	0	0	0	0	0
ACP92_RS16800	ACP92_16830	6022.39	639.634	-3.23502	0.00173992					K00946	thiamine-monophosphate kinase	thiamine monophosphate kinase	[EC:2.7.4.16]	thiamine-phosphate kinase	WP_013235307.1	thiL	D8J260	thiL Hsero_3362	Thiamine-monophosphate kinase (TMP kinase) (Thiamine-phosphate kinase) (EC 2.7.4.16)	PF00586;PF02769;	2.7.4.16	PATHWAY: Cofactor biosynthesis; thiamine diphosphate biosynthesis; thiamine diphosphate from thiamine phosphate: step 1/1. {ECO:0000256|HAMAP-Rule:MF_02128}.	thiL	Hsero_3362	FUNCTION: Catalyzes the ATP-dependent phosphorylation of thiamine-monophosphate (TMP) to form thiamine-pyrophosphate (TPP), the active form of vitamin B1. {ECO:0000256|HAMAP-Rule:MF_02128}.	ATP binding [GO:0005524]; magnesium ion binding [GO:0000287]; thiamine-phosphate kinase activity [GO:0009030]; thiamine biosynthetic process [GO:0009228]; thiamine diphosphate biosynthetic process [GO:0009229]	IPR010918;IPR036676;IPR016188;IPR036921;IPR006283;	0	WP_013235307.1;	ADJ64843;	hse:Hsero_3362;	GO:0000287; GO:0005524; GO:0009030; GO:0009228; GO:0009229
ACP92_RS21815	ACP92_21845	3949.42	493.893	-2.99937	0.00181658					0	0	MFS transporter	0	MFS transporter	WP_013236295.1	0	D8IVN4	Hsero_4374	Transport transmembrane protein	PF07690;	0	0	0	Hsero_4374	0	integral component of membrane [GO:0016021]; transmembrane transporter activity [GO:0022857]	IPR011701;IPR020846;IPR036259;	0	WP_013236295.1;	ADJ65842;	hse:Hsero_4374;	GO:0016021; GO:0022857
ACP92_RS18415	ACP92_18445	1563.09	215.933	-2.85575	0.00183227					0	0	3-oxoacyl-ACP synthase	0	beta-ketoacyl synthase chain length factor	WP_081441924.1	0	0	0	0	0	0	0	0	0	0	0	0	0	0	0	0	0
ACP92_RS05980	ACP92_06005	1041	73.495	-3.82417	0.00183898					0	0	transporter	0	BON domain-containing protein	WP_013233222.1	0	D8J1U4	Hsero_1198	Periplasmic or secreted lipoprotein	PF04972;	0	0	0	Hsero_1198	0	0	IPR007055;IPR014004;	0	WP_013233222.1;	ADJ62715;	hse:Hsero_1198;	0
ACP92_RS20255	ACP92_20285	1784.12	340.634	-2.38891	0.00186722					K01523	phosphoribosyl-ATP pyrophosphohydrolase	phosphoribosyl-ATP pyrophosphatase	[EC:3.6.1.31]	phosphoribosyl-ATP diphosphatase	WP_013235990.1	0	D8ISW5	hisE Hsero_4061	Phosphoribosyl-ATP pyrophosphatase (PRA-PH) (EC 3.6.1.31)	PF01503;	3.6.1.31	PATHWAY: Amino-acid biosynthesis; L-histidine biosynthesis; L-histidine from 5-phospho-alpha-D-ribose 1-diphosphate: step 2/9. {ECO:0000256|ARBA:ARBA00005204, ECO:0000256|HAMAP-Rule:MF_01020}.	hisE	Hsero_4061	0	cytoplasm [GO:0005737]; ATP binding [GO:0005524]; phosphoribosyl-ATP diphosphatase activity [GO:0004636]; histidine biosynthetic process [GO:0000105]	IPR008179;IPR021130;	0	WP_013235990.1;	ADJ65531;	hse:Hsero_4061;	GO:0000105; GO:0004636; GO:0005524; GO:0005737
ACP92_RS22340	ACP92_22370	3680.05	623.81	-2.56055	0.00189139					K22474	alcohol dehydrogenase (quinone), cytochrome c subunit	alcohol dehydrogenase	[EC:1.1.5.5]	cytochrome c	WP_013236399.1	0	0	0	0	0	0	0	0	0	0	0	0	0	0	0	0	0
ACP92_RS03725	ACP92_03725	2344.4	298.265	-2.97455	0.0019409					K11895	type VI secretion system protein ImpH	type VI secretion protein	0	type VI secretion system baseplate subunit TssG	WP_013232782.1	tssG	D8IZE5	Hsero_0746	Uncharacterized protein	PF06996;	0	0	0	Hsero_0746	0	0	IPR010732;	0	WP_013232782.1;	ADJ62265;	hse:Hsero_0746;	0
ACP92_RS14040	ACP92_14070	111.765	11.4675	-3.28485	0.00194981					0	0	hypothetical protein	0	hypothetical protein	WP_013234777.1	0	D8IYW4	Hsero_2805	Uncharacterized protein	0	0	0	0	Hsero_2805	0	0	0	0	WP_013234777.1;	ADJ64299;	hse:Hsero_2805;	0
ACP92_RS17465	ACP92_17495	406.984	55.2587	-2.8807	0.00197969					0	0	histidine kinase	0	sensor histidine kinase	WP_156181867.1	0	0	0	0	0	0	0	0	0	0	0	0	0	0	0	0	0
ACP92_RS05195	ACP92_05220	51.2854	149.847	1.54687	0.00203514					0	0	porin	0	porin	WP_041310257.1	0	0	0	0	0	0	0	0	0	0	0	0	0	0	0	0	0
ACP92_RS04275	ACP92_04290	2699	383.379	-2.81558	0.00207775					0	0	glycosyl transferase	0	DNA-binding protein YbiB	WP_013232888.1	ybiB	D8J034	trpD Hsero_0853	Anthranilate phosphoribosyltransferase protein (EC 2.4.2.18) (EC 4.1.1.48)	PF02885;	2.4.2.18; 4.1.1.48	0	trpD	Hsero_0853	0	anthranilate phosphoribosyltransferase activity [GO:0004048]; indole-3-glycerol-phosphate synthase activity [GO:0004425]	IPR017459;IPR036320;IPR035902;	0	WP_013232888.1;	ADJ62371;	hse:Hsero_0853;	GO:0004048; GO:0004425
ACP92_RS08390	ACP92_08415	0.888305	27.0223	4.92695	0.00209655					0	0	hypothetical protein	0	hypothetical protein	WP_041310479.1	0	A0A5B8E140	EJD96_08120	Uncharacterized protein	0	0	0	0	0	0	0	0	0	WP_041310479.1;	0	hsz:ACP92_08415;	0
ACP92_RS07055	ACP92_07080	3050.81	421.847	-2.8544	0.00209767					K23536	general nucleoside transport system permease protein	ABC transporter permease	0	ABC transporter permease	WP_013233430.1	0	D8IPA7	Hsero_1411	ABC-type transport system, permease component protein	PF02653;	0	0	0	Hsero_1411	0	integral component of membrane [GO:0016021]; plasma membrane [GO:0005886]; transmembrane transporter activity [GO:0022857]	IPR001851;	0	WP_013233430.1;	ADJ62927;	hse:Hsero_1411;	GO:0005886; GO:0016021; GO:0022857
ACP92_RS05420	ACP92_05445	1336.58	205.887	-2.69862	0.00211286					K20276	large repetitive protein	hypothetical protein	0	hypothetical protein	WP_013233116.1	0	D8J1I3	Hsero_1087	Inner membrane protein (Large repetitive protein)	PF19077;	0	0	0	Hsero_1087	0	0	IPR044016;IPR013783;	0	WP_013233116.1;	ADJ62604;	hse:Hsero_1087;	0
ACP92_RS00635	ACP92_00635	51.9659	357.879	2.78384	0.00211993					K02994	small subunit ribosomal protein S8	30S ribosomal protein S8	0	30S ribosomal protein S8	WP_006464920.1	rpsH	D8IUT5	rpsH Hsero_0128	30S ribosomal protein S8	PF00410;	0	0	rpsH	Hsero_0128	FUNCTION: One of the primary rRNA binding proteins, it binds directly to 16S rRNA central domain where it helps coordinate assembly of the platform of the 30S subunit. {ECO:0000256|HAMAP-Rule:MF_01302}.	ribosome [GO:0005840]; rRNA binding [GO:0019843]; structural constituent of ribosome [GO:0003735]; translation [GO:0006412]	IPR000630;IPR035987;	0	WP_006464920.1;	ADJ61654;	hse:Hsero_0128;	GO:0003735; GO:0005840; GO:0006412; GO:0019843
ACP92_RS21975	ACP92_22005	2599.34	514.49	-2.33693	0.00216918					K00832	aromatic-amino-acid transaminase	aromatic amino acid aminotransferase	[EC:2.6.1.57]	aspartate/tyrosine/aromatic aminotransferase	WP_013236324.1	0	D8IVR3	tyrB Hsero_4404	Aspartate/tyrosine/aromatic aminotransferase protein (EC 2.6.1.57)	PF00155;	2.6.1.57	0	tyrB	Hsero_4404	0	L-phenylalanine:2-oxoglutarate aminotransferase activity [GO:0080130]; pyridoxal phosphate binding [GO:0030170]; biosynthetic process [GO:0009058]; cellular amino acid metabolic process [GO:0006520]	IPR004839;IPR000796;IPR015424;IPR015422;IPR015421;	0	WP_013236324.1;	ADJ65871;	hse:Hsero_4404;	GO:0006520; GO:0009058; GO:0030170; GO:0080130
ACP92_RS00505	ACP92_00505	280.071	686.609	1.2937	0.00220614					K02863	large subunit ribosomal protein L1	50S ribosomal protein L1	0	50S ribosomal protein L1	WP_006465497.1	rplA	D8ITY7	rplA Hsero_0102	50S ribosomal protein L1	PF00687;	0	0	rplA	Hsero_0102	FUNCTION: Binds directly to 23S rRNA. The L1 stalk is quite mobile in the ribosome, and is involved in E site tRNA release. {ECO:0000256|HAMAP-Rule:MF_01318}.; FUNCTION: Protein L1 is also a translational repressor protein, it controls the translation of the L11 operon by binding to its mRNA. {ECO:0000256|HAMAP-Rule:MF_01318}.	large ribosomal subunit [GO:0015934]; rRNA binding [GO:0019843]; structural constituent of ribosome [GO:0003735]; tRNA binding [GO:0000049]; regulation of translation [GO:0006417]; translation [GO:0006412]	IPR005878;IPR002143;IPR023674;IPR028364;IPR016095;IPR023673;	0	WP_006465497.1;	ADJ61628;	hse:Hsero_0102;	GO:0000049; GO:0003735; GO:0006412; GO:0006417; GO:0015934; GO:0019843
ACP92_RS22800	ACP92_22830	3246.15	466.203	-2.7997	0.00231218					0	0	hypothetical protein	0	class I SAM-dependent methyltransferase	WP_013236492.1	0	D8IX02	Hsero_4573	Methyltransferase (EC 2.1.1.-)	PF01555;	2.1.1.-	0	0	Hsero_4573	0	DNA binding [GO:0003677]; N-methyltransferase activity [GO:0008170]; DNA methylation [GO:0006306]	IPR002941;IPR001091;IPR029063;	0	WP_013236492.1;	ADJ66039;	hse:Hsero_4573;	GO:0003677; GO:0006306; GO:0008170
ACP92_RS15390	ACP92_15420	28.5297	111.142	1.96187	0.00236157					0	0	hypothetical protein	0	hypothetical protein	WP_013235030.1	0	D8J0K6	Hsero_3074	Uncharacterized protein	0	0	0	0	Hsero_3074	0	integral component of membrane [GO:0016021]	0	0	WP_013235030.1;	ADJ64562;	hse:Hsero_3074;	GO:0016021
ACP92_RS13735	ACP92_13765	3489.33	525.822	-2.7303	0.00238062					0	0	sugar transferase	0	TIGR03087 family PEP-CTERM/XrtA system glycosyltransferase	WP_013234720.1	0	D8IYQ7	Hsero_2746	Glycosyltransferase group 1 protein	0	0	0	0	Hsero_2746	0	transferase activity [GO:0016740]	IPR017521;	GT4;	WP_013234720.1;	ADJ64242;	hse:Hsero_2746;	GO:0016740
ACP92_RS09025	ACP92_09050	1	22.5073	4.49232	0.00242557					0	0	histone acetyltransferase	0	GNAT family N-acetyltransferase	WP_013233818.1	0	D8IRK1	Hsero_1815	Histone acetyltransferase HPA2 protein	PF13673;	0	0	0	Hsero_1815	0	N-acetyltransferase activity [GO:0008080]	IPR016181;IPR000182;	0	WP_013233818.1;	ADJ63325;	hse:Hsero_1815;	GO:0008080
ACP92_RS08950	ACP92_08975	712.078	112.16	-2.66648	0.00245446					0	0	fusaric acid resistance protein FusB / fusaric acid resistance protein FusC	0	FUSC family protein	WP_013233803.1	0	D8IRI6	Hsero_1800	Uncharacterized protein	0	0	0	0	Hsero_1800	0	integral component of membrane [GO:0016021]	0	0	WP_013233803.1;	ADJ63310;	hse:Hsero_1800;	GO:0016021
ACP92_RS19695	ACP92_19725	633.757	153.708	-2.04374	0.00246754					K04033	AraC family transcriptional regulator, ethanolamine operon transcriptional activator	AraC family transcriptional regulator	0	helix-turn-helix domain-containing protein	WP_013235884.1	0	D8ISK8	Hsero_3953	AraC family transcription regulator protein	PF12833;	0	0	0	Hsero_3953	0	DNA-binding transcription factor activity [GO:0003700]; sequence-specific DNA binding [GO:0043565]	IPR009057;IPR018060;IPR018062;	0	WP_013235884.1;	ADJ65424;	hse:Hsero_3953;	GO:0003700; GO:0043565
ACP92_RS24080		399.982	33.5852	-3.57404	0.00252156					0	0	#N/A	0	ATP-binding protein	WP_208857375.1	0	0	0	0	0	0	0	0	0	0	0	0	0	0	0	0	0
ACP92_RS11080	ACP92_11105	44123.1	3235.96	-3.76927	0.0025939					K03300	citrate-Mg2+:H+ or citrate-Ca2+:H+ symporter, CitMHS family	citrate transporter	0	citrate transporter	WP_048348538.1	0	0	0	0	0	0	0	0	0	0	0	0	0	0	0	0	0
ACP92_RS22715	ACP92_22745	2763.24	382.568	-2.85257	0.0026142					K00820	glutamine---fructose-6-phosphate transaminase (isomerizing)	iron dicitrate transport regulator FecR	[EC:2.6.1.16]	SIS domain-containing protein	WP_013236475.1	0	0	0	0	0	0	0	0	0	0	0	0	0	0	0	0	0
ACP92_RS04785	ACP92_04810	2640.46	594.018	-2.15221	0.00261482					K00128	aldehyde dehydrogenase (NAD+)	aldehyde dehydrogenase	[EC:1.2.1.3]	aldehyde dehydrogenase family protein	WP_013232991.1	0	D8J0S2	Hsero_0960	NAD-dependent aldehyde dehydrogenase protein (EC 1.1.1.1) (EC 1.2.1.3)	PF00171;	1.1.1.1; 1.2.1.3	0	0	Hsero_0960	0	alcohol dehydrogenase (NAD+) activity [GO:0004022]; aldehyde dehydrogenase (NAD+) activity [GO:0004029]; glyceraldehyde-3-phosphate dehydrogenase (NAD+) (non-phosphorylating) activity [GO:0043878]	IPR016161;IPR016163;IPR029510;IPR016162;IPR015590;	0	WP_013232991.1;	ADJ62477;	hse:Hsero_0960;	GO:0004022; GO:0004029; GO:0043878
ACP92_RS02905	ACP92_02905	3117.74	469.327	-2.73184	0.00265026					K01113	alkaline phosphatase D	alkaline phosphatase	[EC:3.1.3.1]	alkaline phosphatase D family protein	WP_013232617.1	0	D8IYD9	phoA Hsero_0580	Alkaline phosphatase D protein (EC 3.1.3.1)	PF09423;PF16655;	3.1.3.1	0	phoA	Hsero_0580	0	acid phosphatase activity [GO:0003993]; alkaline phosphatase activity [GO:0004035]; metal ion binding [GO:0046872]	IPR018946;IPR038607;IPR032093;IPR008963;IPR006311;	0	WP_013232617.1;	ADJ62099;	hse:Hsero_0580;	GO:0003993; GO:0004035; GO:0046872
ACP92_RS11235	ACP92_11260	3613.32	611.443	-2.56304	0.00265774					K19338	LysR family transcriptional regulator, nitrogen assimilation regulatory protein	LysR family transcriptional regulator	0	LysR family transcriptional regulator	WP_013234234.1	0	D8IU93	Hsero_2256	LysR family transcription regulator protein	PF00126;PF03466;	0	0	0	Hsero_2256	0	DNA-binding transcription factor activity [GO:0003700]	IPR005119;IPR000847;IPR036388;IPR036390;	0	WP_013234234.1;	ADJ63755;	hse:Hsero_2256;	GO:0003700
ACP92_RS09310	ACP92_09335	1231.01	144.309	-3.0926	0.00268864					0	0	hypothetical protein	0	hypothetical protein	WP_013233876.1	0	D8IRQ9	Hsero_1874	Uncharacterized protein	0	0	0	0	Hsero_1874	0	0	0	0	WP_013233876.1;	ADJ63383;	hse:Hsero_1874;	0
ACP92_RS02395	ACP92_02395	17975.7	2443.89	-2.8788	0.00271284					K01980	23S ribosomal RNA	23S ribosomal RNA	0	23S ribosomal RNA	0	0	0	0	0	0	0	0	0	0	0	0	0	0	0	0	0	0
ACP92_RS22495	ACP92_22525	717.616	97.426	-2.88083	0.00274234					0	0	hypothetical protein	0	hypothetical protein	WP_013236430.1	0	D8IWU0	Hsero_4511	Uncharacterized protein	0	0	0	0	Hsero_4511	0	0	0	0	WP_013236430.1;	ADJ65977;	hse:Hsero_4511;	0
ACP92_RS10170	ACP92_10195	2060.93	543.708	-1.92239	0.00288952					K02392	flagellar basal-body rod protein FlgG	flagellar basal body rod protein FlgG	0	flagellar basal-body rod protein FlgG	WP_013234024.1	flgG	A0A5B8E6C7	flgG EJD96_09940	Flagellar basal-body rod protein FlgG (Distal rod protein)	PF00460;PF06429;	0	0	flgG	0	0	bacterial-type flagellum basal body, distal rod [GO:0009426]; bacterial-type flagellum-dependent cell motility [GO:0071973]	IPR001444;IPR019776;IPR020013;IPR010930;IPR037925;IPR012834;	0	WP_013234024.1;	0	hsz:ACP92_10195;	GO:0009426; GO:0071973
ACP92_RS12220	ACP92_12245	1976.66	966.976	-1.03152	0.00292561					K00833	adenosylmethionine---8-amino-7-oxononanoate aminotransferase	adenosylmethionine-8-amino-7-oxononanoate aminotransferase	[EC:2.6.1.62]	adenosylmethionine--8-amino-7-oxononanoate transaminase	WP_013234428.1	0	D8IWC9	bioA Hsero_2450	Adenosylmethionine-8-amino-7-oxononanoate aminotransferase (EC 2.6.1.62) (7,8-diamino-pelargonic acid aminotransferase) (DAPA AT) (DAPA aminotransferase) (7,8-diaminononanoate synthase) (DANS) (Diaminopelargonic acid synthase)	PF00202;	2.6.1.62	PATHWAY: Cofactor biosynthesis; biotin biosynthesis; 7,8-diaminononanoate from 8-amino-7-oxononanoate (SAM route): step 1/1. {ECO:0000256|HAMAP-Rule:MF_00834}.	bioA	Hsero_2450	FUNCTION: Catalyzes the transfer of the alpha-amino group from S-adenosyl-L-methionine (SAM) to 7-keto-8-aminopelargonic acid (KAPA) to form 7,8-diaminopelargonic acid (DAPA). It is the only aminotransferase known to utilize SAM as an amino donor. {ECO:0000256|HAMAP-Rule:MF_00834}.	cytoplasm [GO:0005737]; adenosylmethionine-8-amino-7-oxononanoate transaminase activity [GO:0004015]; pyridoxal phosphate binding [GO:0030170]; biotin biosynthetic process [GO:0009102]	IPR005814;IPR005815;IPR015424;IPR015422;IPR015421;	0	WP_013234428.1;	ADJ63949;	hse:Hsero_2450;	GO:0004015; GO:0005737; GO:0009102; GO:0030170
ACP92_RS20465	ACP92_20495	76.0254	6.95684	-3.44998	0.00298556					0	0	hypothetical protein	0	hypothetical protein	WP_156181879.1	0	0	0	0	0	0	0	0	0	0	0	0	0	0	0	0	0
ACP92_RS14300	ACP92_14330	471.669	37.4335	-3.65538	0.00300398					K02593	nitrogen fixation protein NifT	protein fixU	0	putative nitrogen fixation protein NifT	WP_026052155.1	nifT	0	0	0	0	0	0	0	0	0	0	0	0	0	0	0	0
ACP92_RS20000	ACP92_20030	3418.92	660.428	-2.37207	0.00304346					K01997	branched-chain amino acid transport system permease protein	ABC transporter permease	0	branched-chain amino acid ABC transporter permease	WP_013235943.1	0	D8ISR7	Hsero_4012	ABC-type branched-chain amino acid transport system, permease component protein	PF02653;	0	0	0	Hsero_4012	0	integral component of membrane [GO:0016021]; plasma membrane [GO:0005886]; transmembrane transporter activity [GO:0022857]	IPR001851;	0	WP_013235943.1;	ADJ65483;	hse:Hsero_4012;	GO:0005886; GO:0016021; GO:0022857
ACP92_RS22365	ACP92_22395	894.274	62.6418	-3.83552	0.00304654					0	0	hypothetical protein	0	hypothetical protein	WP_013236404.1	0	D8IWR4	Hsero_4485	Uncharacterized protein	0	0	0	0	Hsero_4485	0	0	IPR011008;	0	WP_013236404.1;	ADJ65951;	hse:Hsero_4485;	0
ACP92_RS03900	ACP92_03900	937.121	86.5914	-3.43594	0.00320082					0	0	hypothetical protein	0	hypothetical protein	WP_048348657.1	0	0	0	0	0	0	0	0	0	0	0	0	0	0	0	0	0
ACP92_RS04445	ACP92_04465	1.77661	38.4905	4.4373	0.00325638					0	0	tail fiber assembly protein	0	phage tail protein	WP_156181836.1	0	0	0	0	0	0	0	0	0	0	0	0	0	0	0	0	0
ACP92_RS07090	ACP92_07115	8475.42	1435.68	-2.56155	0.00326016					K00134	glyceraldehyde 3-phosphate dehydrogenase	glyceraldehyde-3-phosphate dehydrogenase	[EC:1.2.1.12]	type I glyceraldehyde-3-phosphate dehydrogenase	WP_013233436.1	gap	D8IPB3	gapA Hsero_1417	Glyceraldehyde-3-phosphate dehydrogenase (EC 1.2.1.-)	PF02800;PF00044;	1.2.1.-	0	gapA	Hsero_1417	0	NAD binding [GO:0051287]; NADP binding [GO:0050661]; oxidoreductase activity, acting on the aldehyde or oxo group of donors, NAD or NADP as acceptor [GO:0016620]; glucose metabolic process [GO:0006006]	IPR020831;IPR020830;IPR020829;IPR020828;IPR006424;IPR036291;	0	WP_013233436.1;	ADJ62933;	hse:Hsero_1417;	GO:0006006; GO:0016620; GO:0050661; GO:0051287
ACP92_RS05645	ACP92_05670	4085.01	513.097	-2.99303	0.00327775					K02033	peptide/nickel transport system permease protein	ABC transporter permease	0	ABC transporter permease	WP_013233159.1	0	D8J1M7	Hsero_1131	ABC-type dipeptide/oligopeptide/nickel transport systems,permease components	PF00528;	0	0	0	Hsero_1131	0	integral component of membrane [GO:0016021]; plasma membrane [GO:0005886]; transmembrane transport [GO:0055085]	IPR000515;IPR035906;	0	WP_013233159.1;	ADJ62648;	hse:Hsero_1131;	GO:0005886; GO:0016021; GO:0055085
ACP92_RS23685	ACP92_23715	2108.39	369.577	-2.51219	0.00331673					0	0	phosphodiesterase	0	HD-GYP domain-containing protein	WP_013236655.1	0	D8IY83	Hsero_4744	HD-GYP domain containing protein	PF11871;	0	0	0	Hsero_4744	0	0	IPR021812;IPR003607;IPR037522;IPR006675;	0	WP_013236655.1;	ADJ66205;	hse:Hsero_4744;	0
ACP92_RS24265		139.615	12.0731	-3.53158	0.00337641					0	0	#N/A	0	acyltransferase	WP_013234185.1	0	0	0	0	0	0	0	0	0	0	0	0	0	0	0	0	0
ACP92_RS23350	ACP92_23380	2681.92	423.415	-2.66312	0.00339912					K04096	DNA processing protein	DNA processing protein DprA	0	DNA-processing protein DprA	WP_013236596.1	dprA	D8IY23	smf Hsero_4679	SMF protein involved in DNA uptake protein	PF02481;PF17782;	0	0	smf	Hsero_4679	0	DNA mediated transformation [GO:0009294]	IPR003488;IPR041614;IPR010994;IPR036388;	0	WP_013236596.1;	ADJ66145;	hse:Hsero_4679;	GO:0009294
ACP92_RS19335	ACP92_19365	17328.8	2391.29	-2.85731	0.00345885					0	0	23S ribosomal RNA	0	23S ribosomal RNA	0	0	0	0	0	0	0	0	0	0	0	0	0	0	0	0	0	0
ACP92_RS00045	ACP92_00045	263.136	24.5639	-3.4212	0.00348372					0	0	hypothetical protein	0	AraC family transcriptional regulator	WP_013232095.1	0	D8ITP9	Hsero_0010	AraC family transcription regulator protein	PF12625;PF12833;	0	0	0	Hsero_0010	0	DNA-binding transcription factor activity [GO:0003700]; sequence-specific DNA binding [GO:0043565]	IPR032687;IPR009057;IPR018060;IPR020449;	0	WP_013232095.1;	ADJ61540;	hse:Hsero_0010;	GO:0003700; GO:0043565
ACP92_RS05510	ACP92_05535	648.593	105.829	-2.61557	0.00350987					K08738	cytochrome c	cytochrome C'	0	c-type cytochrome	WP_013233132.1	0	D8J1K0	Hsero_1104	Cytochrome c551/c552 transmembrane protein	PF00034;	0	0	0	Hsero_1104	0	integral component of membrane [GO:0016021]; electron transfer activity [GO:0009055]; heme binding [GO:0020037]; iron ion binding [GO:0005506]	IPR009056;IPR036909;IPR002324;	0	WP_013233132.1;	ADJ62621;	hse:Hsero_1104;	GO:0005506; GO:0009055; GO:0016021; GO:0020037
ACP92_RS01555	ACP92_01555	3055.26	658.235	-2.21462	0.00353471					K18903	outer membrane protein, multidrug efflux system	RND transporter	0	efflux transporter outer membrane subunit	WP_013232362.1	0	D8IW42	Hsero_0314	Outer membrane drug efflux protein	PF02321;	0	0	0	Hsero_0314	0	integral component of membrane [GO:0016021]; plasma membrane [GO:0005886]; efflux transmembrane transporter activity [GO:0015562]	IPR003423;IPR010131;	0	WP_013232362.1;	ADJ61840;	hse:Hsero_0314;	GO:0005886; GO:0015562; GO:0016021
ACP92_RS10495	ACP92_10520	2934.76	511.478	-2.5205	0.00354145					0	0	RND transporter	0	efflux transporter outer membrane subunit	WP_013234089.1	0	D8IT48	Hsero_2107	RND efflux system, outer membrane lipoprotein, NodT family protein	PF02321;	0	0	0	Hsero_2107	0	integral component of membrane [GO:0016021]; plasma membrane [GO:0005886]; efflux transmembrane transporter activity [GO:0015562]	IPR003423;IPR010131;	0	WP_013234089.1;	ADJ63607;	hse:Hsero_2107;	GO:0005886; GO:0015562; GO:0016021
ACP92_RS11260	ACP92_11285	1812.43	182.204	-3.3143	0.00354365					K06884	uncharacterized protein	stress protein	0	stress protein	WP_041310674.1	0	A0A5B8E3W1	EJD96_11140	Stress protein	PF10685;	0	0	0	0	0	0	IPR019626;	0	WP_041310674.1;	0	hsz:ACP92_11285;	0
ACP92_RS06810	ACP92_06835	4358.22	1016.67	-2.09988	0.00356325					0	0	chemotaxis protein	0	CHASE3 domain-containing protein	WP_013233384.1	0	D8IP59	Hsero_1363	Methyl-accepting chemotaxis sensory transducer transmembrane protein	PF05227;PF00672;PF00015;	0	0	0	Hsero_1363	0	integral component of membrane [GO:0016021]; transmembrane signaling receptor activity [GO:0004888]; chemotaxis [GO:0006935]; signal transduction [GO:0007165]	IPR007891;IPR004090;IPR003660;IPR004089;	0	WP_013233384.1;	ADJ62879;	hse:Hsero_1363;	GO:0004888; GO:0006935; GO:0007165; GO:0016021
ACP92_RS24360		40.2854	1	-5.33219	0.00364501					0	0	#N/A	0	hypothetical protein	WP_013235430.1	0	0	0	0	0	0	0	0	0	0	0	0	0	0	0	0	0
ACP92_RS19690	ACP92_19720	647.024	80.6592	-3.00391	0.00368074					0	0	transcriptional regulator	0	helix-turn-helix domain-containing protein	WP_013235883.1	0	D8ISK7	Hsero_3952	Transcription regulator protein	PF09339;PF01614;	0	0	0	Hsero_3952	0	DNA binding [GO:0003677]; regulation of transcription, DNA-templated [GO:0006355]	IPR029016;IPR014757;IPR005471;IPR036388;IPR036390;	0	WP_013235883.1;	ADJ65423;	hse:Hsero_3952;	GO:0003677; GO:0006355
ACP92_RS03990	ACP92_03990	1690.74	304.938	-2.47107	0.00381001					K03229	type III secretion protein U	type III secretion protein	0	type III secretion system export apparatus subunit SctU	WP_013232833.1	sctU	D8IZJ6	hrcU Hsero_0797	Type III secretion HrcU transmembrane protein	PF01312;	0	0	hrcU	Hsero_0797	0	integral component of membrane [GO:0016021]; plasma membrane [GO:0005886]; protein secretion [GO:0009306]	IPR006307;IPR006135;IPR029025;	0	WP_013232833.1;	ADJ62316;	hse:Hsero_0797;	GO:0005886; GO:0009306; GO:0016021
ACP92_RS04180	ACP92_04195	3796.88	1244.09	-1.60972	0.0038326					K03572	DNA mismatch repair protein MutL	DNA mismatch repair protein	0	DNA mismatch repair endonuclease MutL	WP_041310188.1	mutL	0	0	0	0	0	0	0	0	0	0	0	0	0	0	0	0
ACP92_RS00665	ACP92_00665	412.584	897.387	1.12104	0.00384178					K03076	preprotein translocase subunit SecY	preprotein translocase subunit SecY	0	preprotein translocase subunit SecY	WP_013232188.1	secY	D8IUU1	secY Hsero_0134	Protein translocase subunit SecY	PF00344;	0	0	secY	Hsero_0134	FUNCTION: The central subunit of the protein translocation channel SecYEG. Consists of two halves formed by TMs 1-5 and 6-10. These two domains form a lateral gate at the front which open onto the bilayer between TMs 2 and 7, and are clamped together by SecE at the back. The channel is closed by both a pore ring composed of hydrophobic SecY resides and a short helix (helix 2A) on the extracellula…	integral component of membrane [GO:0016021]; plasma membrane [GO:0005886]; intracellular protein transmembrane transport [GO:0065002]; protein targeting [GO:0006605]; protein transport by the Sec complex [GO:0043952]	IPR026593;IPR002208;IPR030659;IPR023201;	0	WP_013232188.1;	ADJ61660;	hse:Hsero_0134;	GO:0005886; GO:0006605; GO:0016021; GO:0043952; GO:0065002
ACP92_RS19750	ACP92_19780	4634.06	666.468	-2.79767	0.00393773					0	0	membrane protein	0	MFS transporter	WP_075255449.1	0	A0A5B8E843	EJD96_19850	MFS transporter	PF07690;	0	0	0	0	0	integral component of membrane [GO:0016021]; transmembrane transporter activity [GO:0022857]	IPR011701;IPR020846;IPR036259;IPR001958;	0	WP_075255449.1;	0	0	GO:0016021; GO:0022857
ACP92_RS14985	ACP92_15015	1	17.6027	4.13773	0.00411292					K01118	FMN-dependent NADH-azoreductase	FMN-dependent NADH-azoreductase	[EC:1.7.1.17]	NAD(P)H-dependent oxidoreductase	WP_013234952.1	0	D8J0C7	acpD azoR Hsero_2995	FMN dependent NADH:quinone oxidoreductase (EC 1.6.5.-) (Azo-dye reductase) (FMN-dependent NADH-azo compound oxidoreductase) (FMN-dependent NADH-azoreductase) (EC 1.7.1.17)	PF02525;	1.6.5.-; 1.7.1.17	0	acpD	Hsero_2995	FUNCTION: Also exhibits azoreductase activity. Catalyzes the reductive cleavage of the azo bond in aromatic azo compounds to the corresponding amines. {ECO:0000256|HAMAP-Rule:MF_01216}.; FUNCTION: Quinone reductase that provides resistance to thiol-specific stress caused by electrophilic quinones. {ECO:0000256|HAMAP-Rule:MF_01216}.	electron transfer activity [GO:0009055]; FMN binding [GO:0010181]; hydrolase activity [GO:0016787]; oxidoreductase activity, acting on NAD(P)H, NAD(P) as acceptor [GO:0016652]; oxidoreductase activity, acting on other nitrogenous compounds as donors [GO:0016661]	IPR003680;IPR029039;IPR023048;	0	WP_013234952.1;	ADJ64483;	hse:Hsero_2995;	GO:0009055; GO:0010181; GO:0016652; GO:0016661; GO:0016787
ACP92_RS19940	ACP92_19970	6750.76	1691.59	-1.99667	0.00414065					K00632	acetyl-CoA acyltransferase	beta-ketoadipyl CoA thiolase	[EC:2.3.1.16]	3-oxoadipyl-CoA thiolase	WP_013235931.1	pcaF	D8ISQ5	pcaF Hsero_4000	3-oxoadipyl-CoA thiolase (EC 2.3.1.174)	PF02803;PF00108;	2.3.1.174	PATHWAY: Aromatic compound metabolism. {ECO:0000256|ARBA:ARBA00005211}.	pcaF	Hsero_4000	0	3-oxoadipyl-CoA thiolase activity [GO:0033812]; 3,4-dihydroxybenzoate catabolic process [GO:0019619]	IPR012793;IPR002155;IPR016039;IPR020615;IPR020610;IPR020617;IPR020613;IPR020616;	0	WP_013235931.1;	ADJ65471;	hse:Hsero_4000;	GO:0019619; GO:0033812
ACP92_RS24000		311.52	11.0542	-4.81666	0.00423029					0	0	#N/A	0	sce7725 family protein	WP_013232090.1	0	D8ITP4	Hsero_0005	Uncharacterized protein	0	0	0	0	Hsero_0005	0	0	0	0	WP_013232090.1;	ADJ61535;	hse:Hsero_0005;	0
ACP92_RS17760	ACP92_17790	1290.63	208.614	-2.62917	0.00434154					0	0	glycosyl transferase	0	glycosyl transferase	WP_013235510.1	0	D8IQD5	rfaJ Hsero_3568	UDP-glucose:(Glucosyl) LPS alpha 1,3-glucosyltransferase WaaO protein (EC 2.4.1.58)	PF01501;PF08437;	2.4.1.58	0	rfaJ	Hsero_3568	0	lipopolysaccharide 3-alpha-galactosyltransferase activity [GO:0008918]; lipopolysaccharide glucosyltransferase I activity [GO:0008919]	IPR002495;IPR013645;IPR029044;	GT8;	WP_013235510.1;	ADJ65047;	hse:Hsero_3568;	GO:0008918; GO:0008919
ACP92_RS02795	ACP92_02795	202.921	493.389	1.28181	0.00446043					0	0	alcohol dehydrogenase	0	glutathione-dependent formaldehyde dehydrogenase	WP_013232595.1	0	D8IYB7	adhC Hsero_0558	Glutathione-dependent formaldehyde dehydrogenase protein (EC 1.1.1.284)	PF08240;PF13823;PF00107;	1.1.1.284	0	adhC	Hsero_0558	0	S-(hydroxymethyl)glutathione dehydrogenase NAD activity [GO:0106322]; S-(hydroxymethyl)glutathione dehydrogenase NADP activity [GO:0106321]; zinc ion binding [GO:0008270]	IPR013149;IPR013154;IPR027399;IPR002328;IPR011032;IPR036291;IPR020843;	0	WP_013232595.1;	ADJ62077;	hse:Hsero_0558;	GO:0008270; GO:0106321; GO:0106322
ACP92_RS20460	ACP92_20490	287.328	22.3085	-3.68703	0.0045456					0	0	hypothetical protein	0	site-specific integrase	WP_041311251.1	0	0	0	0	0	0	0	0	0	0	0	0	0	0	0	0	0
ACP92_RS17910	ACP92_17940	4.44153	98.3881	4.46936	0.00455842					0	0	hypothetical protein	0	hypothetical protein	WP_041311128.1	0	0	0	0	0	0	0	0	0	0	0	0	0	0	0	0	0
ACP92_RS17530	ACP92_17560	1051.82	206.538	-2.3484	0.00459618					0	0	hypothetical protein	0	aspartate aminotransferase family protein	WP_013235464.1	0	D8IQ88	Hsero_3521	Aminotransferase class III protein	PF00202;	0	0	0	Hsero_3521	0	pyridoxal phosphate binding [GO:0030170]; transaminase activity [GO:0008483]	IPR005814;IPR015424;IPR015422;IPR015421;	0	WP_013235464.1;	ADJ65000;	hse:Hsero_3521;	GO:0008483; GO:0030170
ACP92_RS22170	ACP92_22200	2958.98	601.735	-2.2979	0.00466734					K10562	rhamnose transport system ATP-binding protein	D-ribose transporter ATP-binding protein	[EC:7.5.2.-]	sugar ABC transporter ATP-binding protein	WP_156181887.1	0	0	0	0	0	0	0	0	0	0	0	0	0	0	0	0	0
ACP92_RS12895	ACP92_12920	1550.42	203.675	-2.92831	0.00466814					K05805	CreA protein	CreA	0	CreA family protein	WP_013234559.1	0	D8IXH9	creA Hsero_2584	Catabolite repression CreA protein	PF05981;	0	0	creA	Hsero_2584	0	0	IPR010292;	0	WP_013234559.1;	ADJ64081;	hse:Hsero_2584;	0
ACP92_RS22445	ACP92_22475	2222.37	445.22	-2.31951	0.00471814					K07262	serine-type D-Ala-D-Ala endopeptidase (penicillin-binding protein 7)	D-alanyl-D-alanine carboxypeptidase	[EC:3.4.21.-]	serine hydrolase	WP_013236420.1	0	D8IWT0	pbpG Hsero_4501	D-alanyl-D-alanine carboxypeptidase protein	PF00768;	0	0	pbpG	Hsero_4501	0	serine-type D-Ala-D-Ala carboxypeptidase activity [GO:0009002]; cell wall organization [GO:0071555]; peptidoglycan biosynthetic process [GO:0009252]; regulation of cell shape [GO:0008360]	IPR012338;IPR018044;IPR001967;	0	WP_013236420.1;	ADJ65967;	hse:Hsero_4501;	GO:0008360; GO:0009002; GO:0009252; GO:0071555
ACP92_RS16015	ACP92_16045	7.99475	70.6204	3.14296	0.00471864					K00407	cytochrome c oxidase cbb3-type subunit IV	cytochrome oxidase	0	cytochrome oxidase	WP_041310998.1	0	A0A5B8E5J6	EJD96_15725	CcoQ/FixQ family Cbb3-type cytochrome c oxidase assembly chaperone	0	0	0	0	0	0	integral component of membrane [GO:0016021]	0	0	WP_041310998.1;	0	hsz:ACP92_16045;	GO:0016021
ACP92_RS17645	ACP92_17675	3209.82	742.638	-2.11176	0.00479435					0	0	chemotaxis protein	0	methyl-accepting chemotaxis protein	WP_013235488.1	0	D8IQB2	cheD4 Hsero_3545	Methyl-accepting chemotaxis I protein	PF00672;PF00015;PF08376;	0	0	cheD4	Hsero_3545	0	integral component of membrane [GO:0016021]; transmembrane signaling receptor activity [GO:0004888]; chemotaxis [GO:0006935]; signal transduction [GO:0007165]	IPR004090;IPR003660;IPR004089;IPR013587;	0	WP_013235488.1;	ADJ65024;	hse:Hsero_3545;	GO:0004888; GO:0006935; GO:0007165; GO:0016021
ACP92_RS13180	ACP92_13210	2682.62	431.647	-2.63572	0.00483223					K15721	pesticin/yersiniabactin receptor	ligand-gated channel	0	TonB-dependent siderophore receptor	WP_013234613.1	0	D8IXN3	fyuA Hsero_2639	Siderophore (Yersiniabactin/pesticin) receptor FyuA protein	PF07715;PF00593;	0	0	fyuA	Hsero_2639	0	cell outer membrane [GO:0009279]; siderophore uptake transmembrane transporter activity [GO:0015344]; signaling receptor activity [GO:0038023]	IPR039426;IPR012910;IPR000531;IPR036942;IPR010105;	0	WP_013234613.1;	ADJ64135;	hse:Hsero_2639;	GO:0009279; GO:0015344; GO:0038023
ACP92_RS00560	ACP92_00560	212.276	681.12	1.68197	0.00500448					K02946	small subunit ribosomal protein S10	30S ribosomal protein S10	0	30S ribosomal protein S10	WP_006464935.1	rpsJ	D8ITZ8	rpsJ Hsero_0113	30S ribosomal protein S10	PF00338;	0	0	rpsJ	Hsero_0113	FUNCTION: Involved in the binding of tRNA to the ribosomes. {ECO:0000256|HAMAP-Rule:MF_00508}.	ribosome [GO:0005840]; structural constituent of ribosome [GO:0003735]; tRNA binding [GO:0000049]; translation [GO:0006412]	IPR001848;IPR018268;IPR027486;IPR036838;	0	WP_006464935.1;	ADJ61639;	hse:Hsero_0113;	GO:0000049; GO:0003735; GO:0005840; GO:0006412
ACP92_RS23635	ACP92_23665	10591.1	1710.36	-2.63047	0.00505294					0	0	23S ribosomal RNA	0	23S ribosomal RNA	0	0	0	0	0	0	0	0	0	0	0	0	0	0	0	0	0	0
ACP92_RS15540	ACP92_15570	9908.52	2066.08	-2.26177	0.00505654					K00956	sulfate adenylyltransferase subunit 1	sulfate adenylyltransferase	[EC:2.7.7.4]	50S ribosome-binding GTPase	WP_013235053.1	0	D8J0N1	cysN Hsero_3103	ATP-sulfurylase large subunit (EC 2.7.7.4) (Sulfate adenylate transferase) (Sulfate adenylyltransferase subunit 1)	PF00009;	2.7.7.4	0	cysN	Hsero_3103	0	ATP binding [GO:0005524]; GTP binding [GO:0005525]; GTPase activity [GO:0003924]; sulfate adenylyltransferase (ATP) activity [GO:0004781]; sulfur compound metabolic process [GO:0006790]	IPR041757;IPR044138;IPR044139;IPR031157;IPR027417;IPR011779;IPR000795;IPR009000;IPR009001;	0	WP_013235053.1;	ADJ64587;	hse:Hsero_3103;	GO:0003924; GO:0004781; GO:0005524; GO:0005525; GO:0006790
ACP92_RS07770	ACP92_07795	876.461	153.927	-2.50944	0.00507987					0	0	glyoxalase	0	VOC family protein	WP_041311648.1	0	0	0	0	0	0	0	0	0	0	0	0	0	0	0	0	0
ACP92_RS01175	ACP92_01175	2150.42	378.843	-2.50495	0.00514168					K06131	cardiolipin synthase A/B	cardiolipin synthase	[EC:2.7.8.-]	cardiolipin synthase B	WP_013232286.1	0	D8IV45	clsB Hsero_0238	Cardiolipin synthase B (CL synthase) (EC 2.7.8.-)	PF13091;	2.7.8.-	0	clsB	Hsero_0238	FUNCTION: Catalyzes the phosphatidyl group transfer from one phosphatidylglycerol molecule to another to form cardiolipin (CL) (diphosphatidylglycerol) and glycerol. {ECO:0000256|HAMAP-Rule:MF_01917}.	plasma membrane [GO:0005886]; cardiolipin synthase activity [GO:0008808]; cardiolipin biosynthetic process [GO:0032049]	IPR030872;IPR025202;IPR001736;	0	WP_013232286.1;	ADJ61764;	hse:Hsero_0238;	GO:0005886; GO:0008808; GO:0032049
ACP92_RS23505	ACP92_23535	1724.5	364.948	-2.24041	0.00524324					K05786	chloramphenicol-sensitive protein RarD	transporter	0	EamA family transporter RarD	WP_013236625.1	rarD	D8IY52	Hsero_4708	Permease transmembrane protein	PF00892;	0	0	0	Hsero_4708	0	integral component of plasma membrane [GO:0005887]	IPR000620;IPR004626;	0	WP_013236625.1;	ADJ66174;	hse:Hsero_4708;	GO:0005887
ACP92_RS10365	ACP92_10390	6558.43	1397.8	-2.2302	0.00537865					K03306	inorganic phosphate transporter, PiT family	inorganic phosphate transporter	0	inorganic phosphate transporter	WP_013234063.1	0	A0A5B8E2V8	EJD96_10135	Inorganic phosphate transporter	PF01384;	0	0	0	0	0	integral component of membrane [GO:0016021]; inorganic phosphate transmembrane transporter activity [GO:0005315]; phosphate ion transport [GO:0006817]	IPR001204;	0	WP_013234063.1;	0	hsz:ACP92_10390;	GO:0005315; GO:0006817; GO:0016021
ACP92_RS22150	ACP92_22180	2649.83	454.622	-2.54316	0.00543145					K00879	L-fuculokinase	L-fuculose kinase	[EC:2.7.1.51]	L-fuculose kinase	WP_156181886.1	0	0	0	0	0	0	0	0	0	0	0	0	0	0	0	0	0
ACP92_RS18000	ACP92_18030	1605.57	326.445	-2.29818	0.00543235					K01126	glycerophosphoryl diester phosphodiesterase	glycerophosphodiester phosphodiesterase	[EC:3.1.4.46]	glycerophosphodiester phosphodiesterase	WP_013235557.1	ugpQ	D8IQI2	ugpQ Hsero_3616	Glycerophosphoryl diester phosphodiesterase protein (EC 3.1.4.46)	PF03009;	3.1.4.46	0	ugpQ	Hsero_3616	0	glycerophosphodiester phosphodiesterase activity [GO:0008889]; lipid metabolic process [GO:0006629]	IPR030395;IPR017946;	0	WP_013235557.1;	ADJ65094;	hse:Hsero_3616;	GO:0006629; GO:0008889
ACP92_RS09055	ACP92_09080	1	16.7883	4.06938	0.0054358					0	0	hypothetical protein	0	hypothetical protein	WP_081441896.1	0	0	0	0	0	0	0	0	0	0	0	0	0	0	0	0	0
ACP92_RS10575	ACP92_10600	929.108	254.619	-1.86751	0.00544491					K01734	methylglyoxal synthase	methylglyoxal synthase	[EC:4.2.3.3]	hypothetical protein	WP_013234105.1	0	D8IT64	mgsA Hsero_2123	Methylglyoxal synthase protein (EC 4.2.3.3)	0	4.2.3.3	0	mgsA	Hsero_2123	0	methylglyoxal synthase activity [GO:0008929]; methylglyoxal biosynthetic process [GO:0019242]	IPR004363;IPR018148;IPR036914;	0	WP_013234105.1;	ADJ63623;	hse:Hsero_2123;	GO:0008929; GO:0019242
ACP92_RS16940	ACP92_16970	822.937	322.59	-1.35108	0.00554761					K02050	NitT/TauT family transport system permease protein	ABC transporter permease	0	ABC transporter permease	WP_013235332.1	0	A0A5B8E6T9	EJD96_17095	ABC transporter permease	PF00528;	0	0	0	0	0	integral component of membrane [GO:0016021]; plasma membrane [GO:0005886]; transmembrane transport [GO:0055085]	IPR000515;IPR035906;	0	WP_013235332.1;	0	hsz:ACP92_16970;	GO:0005886; GO:0016021; GO:0055085
ACP92_RS00385	ACP92_00385	1735.97	433.491	-2.00167	0.00555115					0	0	serine/threonine protein phosphatase	0	phosphatase PAP2/dual specificity phosphatase family protein	WP_048348643.1	0	0	0	0	0	0	0	0	0	0	0	0	0	0	0	0	0
ACP92_RS10055	ACP92_10080	1372.77	258.675	-2.40787	0.00569354					0	0	oxidoreductase	0	NAD(P)-dependent oxidoreductase	WP_081441901.1	0	0	0	0	0	0	0	0	0	0	0	0	0	0	0	0	0
ACP92_RS17245	ACP92_17275	2023.45	347.784	-2.54055	0.00572225					0	0	LysR family transcriptional regulator	0	LysR family transcriptional regulator	WP_041311067.1	0	0	0	0	0	0	0	0	0	0	0	0	0	0	0	0	0
ACP92_RS20710	ACP92_20740	800.748	140.622	-2.50953	0.0057925					K14998	surfeit locus 1 family protein	cytochrome oxidase complex biogenesis factor transmembrane protein	0	SURF1 family protein	WP_013236082.1	0	D8ITJ5	Hsero_4155	SURF1-like protein	PF02104;	0	0	0	Hsero_4155	0	integral component of membrane [GO:0016021]; plasma membrane [GO:0005886]	IPR002994;	0	WP_013236082.1;	ADJ65625;	hse:Hsero_4155;	GO:0005886; GO:0016021
ACP92_RS12175	ACP92_12200	1071.2	155.173	-2.78727	0.00580014					0	0	lipoprotein	0	hypothetical protein	WP_013234419.1	0	D8IWC0	Hsero_2441	Lipoprotein	0	0	0	0	Hsero_2441	0	0	0	0	WP_013234419.1;	ADJ63940;	hse:Hsero_2441;	0
ACP92_RS17535	ACP92_17565	433.945	68.5581	-2.66211	0.00586386					0	0	DNA-binding protein	0	MurR/RpiR family transcriptional regulator	WP_013235465.1	0	D8IQ89	Hsero_3522	Transcription regulator protein	PF01418;PF01380;	0	0	0	Hsero_3522	0	carbohydrate derivative binding [GO:0097367]; DNA-binding transcription factor activity [GO:0003700]; glycolytic process [GO:0006096]	IPR009057;IPR000281;IPR035472;IPR001347;IPR036388;	0	WP_013235465.1;	ADJ65001;	hse:Hsero_3522;	GO:0003700; GO:0006096; GO:0097367
ACP92_RS04560	ACP92_04585	136.95	11.0506	-3.63145	0.00595717					0	0	hypothetical protein	0	0	0	0	0	0	0	0	0	0	0	0	0	0	0	0	0	0	0	0
ACP92_RS01040	ACP92_01040	2881.6	561.619	-2.3592	0.00597603					0	0	tail fiber protein	0	baseplate J/gp47 family protein	WP_013232259.1	0	D8IV18	Hsero_0211	Bacteriophage tail fiber protein	PF04865;	0	0	0	Hsero_0211	0	0	IPR014507;IPR006949;	0	WP_013232259.1;	ADJ61737;	hse:Hsero_0211;	0
ACP92_RS12835	ACP92_12860	15.1012	102.143	2.75785	0.00602797					0	0	spore coat protein	0	spore coat protein U domain-containing protein	WP_048348708.1	0	0	0	0	0	0	0	0	0	0	0	0	0	0	0	0	0
ACP92_RS04595	ACP92_04620	197.666	32.9551	-2.58449	0.00605465					0	0	AraC family transcriptional regulator	0	AraC family transcriptional regulator	WP_013232954.1	0	D8J0A3	Hsero_0923	AraC family transcription regulator protein	PF12625;PF12833;	0	0	0	Hsero_0923	0	integral component of membrane [GO:0016021]; DNA-binding transcription factor activity [GO:0003700]; sequence-specific DNA binding [GO:0043565]	IPR032687;IPR009057;IPR018060;IPR020449;	0	WP_013232954.1;	ADJ62440;	hse:Hsero_0923;	GO:0003700; GO:0016021; GO:0043565
ACP92_RS08475	ACP92_08500	2161.29	374.377	-2.52933	0.00608853					0	0	phosphodiesterase	0	GGDEF and EAL domain-containing protein	WP_013233721.1	0	D8IQW1	Hsero_1709	EAL domain-containing protein	PF00563;PF01590;	0	0	0	Hsero_1709	0	0	IPR001633;IPR035919;IPR003018;IPR029016;IPR043128;	0	WP_013233721.1;	ADJ63222;	hse:Hsero_1709;	0
ACP92_RS21430	ACP92_21460	719.733	130.178	-2.46698	0.00612139					K03711	Fur family transcriptional regulator, ferric uptake regulator	transcriptional regulator	0	transcriptional repressor	WP_171941752.1	0	0	0	0	0	0	0	0	0	0	0	0	0	0	0	0	0
ACP92_RS14120	ACP92_14150	241.978	81.0524	-1.57795	0.00621187					0	0	hypothetical protein	0	hypothetical protein	WP_013234796.1	0	D8IYY3	Hsero_2825	Uncharacterized protein	0	0	0	0	Hsero_2825	0	0	0	0	WP_013234796.1;	ADJ64318;	hse:Hsero_2825;	0
ACP92_RS06000	ACP92_06025	1.77661	35.6281	4.32582	0.00621926					0	0	general stress protein CsbD	0	CsbD family protein	WP_013233225.1	0	A0A5B8E294	EJD96_05765	CsbD family protein	PF05532;	0	0	0	0	0	0	IPR008462;IPR036629;	0	WP_013233225.1;	0	hsz:ACP92_06025;	0
ACP92_RS18055	ACP92_18085	810.963	149.625	-2.43829	0.00629689					0	0	hypothetical protein	0	hypothetical protein	WP_041311151.1	0	0	0	0	0	0	0	0	0	0	0	0	0	0	0	0	0
ACP92_RS13805	ACP92_13835	7.10644	61.1915	3.10613	0.00638095					0	0	hypothetical protein	0	choice-of-anchor E domain-containing protein	WP_041310871.1	0	0	0	0	0	0	0	0	0	0	0	0	0	0	0	0	0
ACP92_RS02445	ACP92_02445	4.44153	41.9563	3.23976	0.00642056	27.5727	77.5005	1.49096	0.0311939	K06940	uncharacterized protein	proteinase inhibitor	0	YkgJ family cysteine cluster protein	WP_013232528.1	0	D8IXD5	Hsero_0490	Fe-S-cluster oxidoreductase protein	PF03692;	0	0	0	Hsero_0490	0	0	IPR005358;	0	WP_013232528.1;	ADJ62010;	hse:Hsero_0490;	0
ACP92_RS21915	ACP92_21945	565.518	183.786	-1.62154	0.00645176	139.499	310.943	1.15639	0.0426144	K11748	glutathione-regulated potassium-efflux system ancillary protein KefG	NAD(P)H dehydrogenase	0	NAD(P)H-dependent oxidoreductase	WP_013236313.1	0	D8IVQ2	mdaB Hsero_4393	NADPH-quinone reductase (Modulator of drug activity B) protein (EC 1.6.5.2)	PF02525;	1.6.5.2	0	mdaB	Hsero_4393	0	NAD(P)H dehydrogenase (quinone) activity [GO:0003955]	IPR003680;IPR029039;	0	WP_013236313.1;	ADJ65860;	hse:Hsero_4393;	GO:0003955
ACP92_RS16865	ACP92_16895	280.798	55.4617	-2.33997	0.00645891					K06229	suppressor of fused	aminotransferase	0	suppressor of fused domain protein	WP_013235319.1	0	D8J272	btrU Hsero_3374	2-deoxystreptamine pathway aminotransferase protein	PF05076;	0	0	btrU	Hsero_3374	0	transaminase activity [GO:0008483]	IPR020941;IPR037181;IPR007768;IPR017429;	0	WP_013235319.1;	ADJ64855;	hse:Hsero_3374;	GO:0008483
ACP92_RS10470	ACP92_10495	57.5035	154.143	1.42255	0.00646157					K07154	serine/threonine-protein kinase HipA	phosphatidylinositol kinase	[EC:2.7.11.1]	type II toxin-antitoxin system HipA family toxin	WP_013234085.1	0	D8IT44	Hsero_2103	Capsule biosynthesis enzyme protein	PF13657;PF07804;	0	0	0	Hsero_2103	0	transferase activity [GO:0016740]	IPR012893;IPR017508;IPR016869;	0	WP_013234085.1;	ADJ63603;	hse:Hsero_2103;	GO:0016740
ACP92_RS11175	ACP92_11200	1515.83	290.71	-2.38246	0.0065408					K06190	intracellular septation protein	septation protein A	0	septation protein A	WP_041310663.1	0	A0A5B8E4Y9	EJD96_11055	Probable intracellular septation protein A	PF04279;	0	0	0	0	FUNCTION: Involved in cell division; probably involved in intracellular septation. {ECO:0000256|HAMAP-Rule:MF_00189}.	integral component of plasma membrane [GO:0005887]; division septum assembly [GO:0000917]	IPR006008;	0	WP_041310663.1;	0	hsz:ACP92_11200;	GO:0000917; GO:0005887
ACP92_RS18515	ACP92_18545	7249.48	1070.59	-2.75947	0.00655293					K03406	methyl-accepting chemotaxis protein	chemotaxis protein	0	methyl-accepting chemotaxis protein	WP_041311169.1	0	0	0	0	0	0	0	0	0	0	0	0	0	0	0	0	0
ACP92_RS23565	ACP92_23595	522.124	166.778	-1.64646	0.00660542	130.82	292.49	1.1608	0.0452855	K01429	urease subunit beta	urease subunit beta	[EC:3.5.1.5]	urease subunit beta	WP_013236636.1	0	D8IY64	ureB Hsero_4720	Urease subunit beta (EC 3.5.1.5) (Urea amidohydrolase subunit beta)	PF00699;	3.5.1.5	PATHWAY: Nitrogen metabolism; urea degradation; CO(2) and NH(3) from urea (urease route): step 1/1. {ECO:0000256|HAMAP-Rule:MF_01954}.	ureB	Hsero_4720	0	urease complex [GO:0035550]; urease activity [GO:0009039]; urea catabolic process [GO:0043419]	IPR002019;IPR036461;	0	WP_013236636.1;	ADJ66186;	hse:Hsero_4720;	GO:0009039; GO:0035550; GO:0043419
ACP92_RS16310	ACP92_16340	1088.39	129.154	-3.07503	0.00665673					0	0	transcriptional regulator	0	TetR/AcrR family transcriptional regulator	WP_013235211.1	0	D8J1W4	Hsero_3266	Transcription regulator protein	PF14246;PF00440;	0	0	0	Hsero_3266	FUNCTION: Repressor involved in the biosynthesis of the osmoprotectant glycine betaine. It represses transcription of the choline transporter BetT and the genes of BetAB involved in the synthesis of glycine betaine. {ECO:0000256|ARBA:ARBA00002785}.	DNA binding [GO:0003677]	IPR009057;IPR001647;IPR039536;	0	WP_013235211.1;	ADJ64747;	hse:Hsero_3266;	GO:0003677
ACP92_RS11435	ACP92_11460	92.7994	28.2493	-1.7159	0.00680205					0	0	hypothetical protein	0	hypothetical protein	WP_013234270.1	0	D8IUC9	Hsero_2292	Uncharacterized protein	0	0	0	0	Hsero_2292	0	integral component of membrane [GO:0016021]	0	0	WP_013234270.1;	ADJ63791;	hse:Hsero_2292;	GO:0016021
ACP92_RS06575	ACP92_06600	1383.69	254.001	-2.44561	0.00689387					0	0	thioredoxin reductase	0	cytochrome b/b6 domain-containing protein	WP_013233340.1	0	D8IP15	Hsero_1319	Thiosulfate reductase cytochrome B subunit (Membrane anchoring protein) protein	PF01292;	0	0	0	Hsero_1319	0	integral component of membrane [GO:0016021]; plasma membrane [GO:0005886]; electron transfer activity [GO:0009055]; respiratory electron transport chain [GO:0022904]	IPR011577;IPR016174;	0	WP_013233340.1;	ADJ62835;	hse:Hsero_1319;	GO:0005886; GO:0009055; GO:0016021; GO:0022904
ACP92_RS15500	ACP92_15530	580.544	261.179	-1.15237	0.00699531					K03414	chemotaxis protein CheZ	chemotaxis protein CheZ	0	protein phosphatase CheZ	WP_013235046.1	0	D8J0M3	cheZ Hsero_3095	Protein phosphatase CheZ (EC 3.1.3.-) (Chemotaxis protein CheZ)	PF04344;	3.1.3.-	0	cheZ	Hsero_3095	FUNCTION: Plays an important role in bacterial chemotaxis signal transduction pathway by accelerating the dephosphorylation of phosphorylated CheY (CheY-P). {ECO:0000256|PIRNR:PIRNR002884}.	bacterial-type flagellum [GO:0009288]; cytoplasm [GO:0005737]; phosphoprotein phosphatase activity [GO:0004721]; transferase activity [GO:0016740]; archaeal or bacterial-type flagellum-dependent cell motility [GO:0097588]; chemotaxis [GO:0006935]; regulation of chemotaxis [GO:0050920]	IPR007439;	0	WP_013235046.1;	ADJ64579;	hse:Hsero_3095;	GO:0004721; GO:0005737; GO:0006935; GO:0009288; GO:0016740; GO:0050920; GO:0097588
ACP92_RS13630	ACP92_13660	1085.23	257.088	-2.07767	0.00703183					0	0	histidine kinase	0	response regulator	WP_013234699.1	0	D8IYN6	Hsero_2725	Sensory transduction regulatory protein	PF00072;	0	0	0	Hsero_2725	0	phosphorelay signal transduction system [GO:0000160]	IPR011006;IPR001789;	0	WP_013234699.1;	ADJ64221;	hse:Hsero_2725;	GO:0000160
ACP92_RS19430	ACP92_19460	140.428	320.789	1.1918	0.00703248					0	0	membrane protein	0	Tim44 domain-containing protein	WP_048348622.1	0	0	0	0	0	0	0	0	0	0	0	0	0	0	0	0	0
ACP92_RS02895	ACP92_02895	94.8877	5.73195	-4.04912	0.00710507	1.04131	13.7884	3.72698	0.0252608	0	0	hypothetical protein	0	hypothetical protein	WP_013232615.1	0	0	0	0	0	0	0	0	0	0	0	0	0	0	0	0	0
ACP92_RS03145	ACP92_03145	4626.94	1971.94	-1.23044	0.00715347					K00970	poly(A) polymerase	poly(A) polymerase	[EC:2.7.7.19]	polynucleotide adenylyltransferase PcnB	WP_013232666.1	pcnB	D8IYI8	pcnB Hsero_0629	Poly(A) polymerase I (PAP I) (EC 2.7.7.19)	PF01743;PF12626;PF12627;	2.7.7.19	0	pcnB	Hsero_0629	FUNCTION: Adds poly(A) tail to the 3' end of many RNAs, which usually targets these RNAs for decay. Plays a significant role in the global control of gene expression, through influencing the rate of transcript degradation, and in the general RNA quality control. {ECO:0000256|HAMAP-Rule:MF_00957}.	ATP binding [GO:0005524]; polynucleotide adenylyltransferase activity [GO:0004652]; RNA binding [GO:0003723]; mRNA polyadenylation [GO:0006378]	IPR043519;IPR002646;IPR010206;IPR025866;IPR032828;	0	WP_013232666.1;	ADJ62148;	hse:Hsero_0629;	GO:0003723; GO:0004652; GO:0005524; GO:0006378
ACP92_RS06315	ACP92_06340	3708.96	1050.86	-1.81944	0.00720865					K03406	methyl-accepting chemotaxis protein	membrane protein	0	MCP four helix bundle domain-containing protein	WP_013233283.1	0	D8INV8	Hsero_1262	Methyl-accepting chemotaxis protein I	PF12729;PF00672;PF00015;	0	0	0	Hsero_1262	0	integral component of membrane [GO:0016021]; signal transduction [GO:0007165]	IPR003660;IPR024478;IPR004089;	0	WP_013233283.1;	ADJ62778;	hse:Hsero_1262;	GO:0007165; GO:0016021
ACP92_RS00680	ACP92_00680	90.7111	379.74	2.06566	0.00720986					K02952	small subunit ribosomal protein S13	30S ribosomal protein S13	0	30S ribosomal protein S13	WP_006464912.1	rpsM	D8IUU4	rpsM Hsero_0137	30S ribosomal protein S13	PF00416;	0	0	rpsM	Hsero_0137	FUNCTION: Located at the top of the head of the 30S subunit, it contacts several helices of the 16S rRNA. In the 70S ribosome it contacts the 23S rRNA (bridge B1a) and protein L5 of the 50S subunit (bridge B1b), connecting the 2 subunits; these bridges are implicated in subunit movement. Contacts the tRNAs in the A and P-sites. {ECO:0000256|HAMAP-Rule:MF_01315}.	ribosome [GO:0005840]; rRNA binding [GO:0019843]; structural constituent of ribosome [GO:0003735]; tRNA binding [GO:0000049]; translation [GO:0006412]	IPR027437;IPR001892;IPR010979;IPR019980;IPR018269;	0	WP_006464912.1;	ADJ61663;	hse:Hsero_0137;	GO:0000049; GO:0003735; GO:0005840; GO:0006412; GO:0019843
ACP92_RS08775	ACP92_08800	336.761	86.4005	-1.96261	0.00721907					K03075	preprotein translocase subunit SecG	preprotein translocase subunit SecG	0	preprotein translocase subunit SecG	WP_075257778.1	secG	A0A5B8E5M2	secG EJD96_08510	Protein-export membrane protein SecG	PF03840;	0	0	secG	0	FUNCTION: Involved in protein export. Participates in an early event of protein translocation. {ECO:0000256|RuleBase:RU365087}.	integral component of membrane [GO:0016021]; plasma membrane [GO:0005886]; P-P-bond-hydrolysis-driven protein transmembrane transporter activity [GO:0015450]; protein secretion [GO:0009306]	IPR004692;	0	WP_075257778.1;	0	0	GO:0005886; GO:0009306; GO:0015450; GO:0016021
ACP92_RS18240	ACP92_18270	2788.63	814.52	-1.77553	0.0072453					K01856	muconate cycloisomerase	muconate cycloisomerase	[EC:5.5.1.1]	muconate/chloromuconate family cycloisomerase	WP_013235606.1	0	D8IR17	catB2 Hsero_3665	Chloromuconate cycloisomerase (EC 5.5.1.7)	PF13378;PF02746;	5.5.1.7	PATHWAY: Aromatic compound metabolism; 3-chlorocatechol degradation. {ECO:0000256|ARBA:ARBA00004674}.	catB2	Hsero_3665	0	chloromuconate cycloisomerase activity [GO:0018850]; manganese ion binding [GO:0030145]; muconate cycloisomerase activity [GO:0018849]; aromatic compound catabolic process [GO:0019439]; cellular amino acid catabolic process [GO:0009063]	IPR013370;IPR036849;IPR029017;IPR029065;IPR018110;IPR013342;IPR013341;	0	WP_013235606.1;	ADJ65143;	hse:Hsero_3665;	GO:0009063; GO:0018849; GO:0018850; GO:0019439; GO:0030145
ACP92_RS14090	ACP92_14120	263.92	33.5679	-2.97495	0.00725437					0	0	hypothetical protein	0	TonB family protein	WP_041311991.1	0	0	0	0	0	0	0	0	0	0	0	0	0	0	0	0	0
ACP92_RS03885	ACP92_03885	1558.55	296.357	-2.39479	0.0072638					0	0	hypothetical protein	0	hypothetical protein	WP_041310158.1	0	0	0	0	0	0	0	0	0	0	0	0	0	0	0	0	0
ACP92_RS21400	ACP92_21430	662.24	246.252	-1.42722	0.00729242					K02517	Kdo2-lipid IVA lauroyltransferase/acyltransferase	lipid A biosynthesis acyltransferase	[EC:2.3.1.241 2.3.1.-]	lipid A biosynthesis acyltransferase	WP_013236217.1	0	D8IUM9	htrB Hsero_4292	Lipid A biosynthesis lauroyl acyltransferase protein (EC 2.3.1.-)	PF03279;	2.3.1.-	0	htrB	Hsero_4292	0	integral component of membrane [GO:0016021]; plasma membrane [GO:0005886]; transferase activity, transferring acyl groups [GO:0016746]	IPR004960;	0	WP_013236217.1;	ADJ65761;	hse:Hsero_4292;	GO:0005886; GO:0016021; GO:0016746
ACP92_RS11085	ACP92_11110	946.061	234.14	-2.01456	0.00756537					K17737	LysR family transcriptional regulator, carnitine catabolism transcriptional activator	LysR family transcriptional regulator	0	LysR family transcriptional regulator	0	0	0	0	0	0	0	0	0	0	0	0	0	0	0	0	0	0
ACP92_RS14880	ACP92_14910	11.1038	112.611	3.34221	0.00757742					K00241	succinate dehydrogenase / fumarate reductase, cytochrome b subunit	succinate dehydrogenase	0	succinate dehydrogenase, cytochrome b556 subunit	WP_013234932.1	sdhC	D8IZX2	sdhC Hsero_2974	Succinate dehydrogenase cytochrome b556 subunit	PF01127;	0	0	sdhC	Hsero_2974	0	integral component of membrane [GO:0016021]; succinate dehydrogenase complex [GO:0045281]; metal ion binding [GO:0046872]; succinate dehydrogenase activity [GO:0000104]; tricarboxylic acid cycle [GO:0006099]	IPR034804;IPR014314;IPR000701;	0	WP_013234932.1;	ADJ64462;	hse:Hsero_2974;	GO:0000104; GO:0006099; GO:0016021; GO:0045281; GO:0046872
ACP92_RS06860	ACP92_06885	3205.89	637.88	-2.32937	0.00758269					0	0	MFS transporter	0	MFS transporter	WP_013233393.1	0	D8IP68	Hsero_1372	Permease of the major facilitator superfamily protein	PF07690;	0	0	0	Hsero_1372	0	integral component of membrane [GO:0016021]; transmembrane transporter activity [GO:0022857]	IPR011701;IPR020846;IPR036259;	0	WP_013233393.1;	ADJ62888;	hse:Hsero_1372;	GO:0016021; GO:0022857
ACP92_RS13550	ACP92_13580	258.694	20.2743	-3.67353	0.00769198					0	0	hypothetical protein	0	hypothetical protein	WP_156181787.1	0	0	0	0	0	0	0	0	0	0	0	0	0	0	0	0	0
ACP92_RS00645	ACP92_00645	28.8699	176.073	2.60854	0.00780957					K02881	large subunit ribosomal protein L18	50S ribosomal protein L18	0	50S ribosomal protein L18	WP_008334143.1	rplR	D8IUT7	rplR Hsero_0130	50S ribosomal protein L18	PF00861;	0	0	rplR	Hsero_0130	FUNCTION: This is one of the proteins that binds and probably mediates the attachment of the 5S RNA into the large ribosomal subunit, where it forms part of the central protuberance. {ECO:0000256|HAMAP-Rule:MF_01337}.	ribosome [GO:0005840]; rRNA binding [GO:0019843]; structural constituent of ribosome [GO:0003735]; translation [GO:0006412]	IPR005484;IPR004389;	0	WP_008334143.1;	ADJ61656;	hse:Hsero_0130;	GO:0003735; GO:0005840; GO:0006412; GO:0019843
ACP92_RS02370	ACP92_02370	1784.27	309.084	-2.52926	0.00805871					K02527	3-deoxy-D-manno-octulosonic-acid transferase	3-deoxy-D-manno-octulosonic acid transferase	[EC:2.4.99.12 2.4.99.13 2.4.99.14 2.4.99.15]	lipid IV(A) 3-deoxy-D-manno-octulosonic acid transferase	WP_013232518.1	waaA	D8IXC5	kdtA Hsero_0475	3-deoxy-D-manno-octulosonic acid transferase (Kdo transferase) (EC 2.4.99.12) (Lipid IV(A) 3-deoxy-D-manno-octulosonic acid transferase)	PF04413;	2.4.99.12	PATHWAY: Bacterial outer membrane biogenesis; LPS core biosynthesis. {ECO:0000256|ARBA:ARBA00004713, ECO:0000256|RuleBase:RU365103}.	kdtA	Hsero_0475	FUNCTION: Involved in lipopolysaccharide (LPS) biosynthesis. Catalyzes the transfer of 3-deoxy-D-manno-octulosonate (Kdo) residue(s) from CMP-Kdo to lipid IV(A), the tetraacyldisaccharide-1,4'-bisphosphate precursor of lipid A. {ECO:0000256|RuleBase:RU365103}.	integral component of membrane [GO:0016021]; plasma membrane [GO:0005886]; Kdo transferase activity [GO:0043842]; lipopolysaccharide core region biosynthetic process [GO:0009244]	IPR007507;IPR038107;IPR039901;	GT30;	WP_013232518.1;	ADJ62000;	hse:Hsero_0475;	GO:0005886; GO:0009244; GO:0016021; GO:0043842
ACP92_RS24330		671.169	175.437	-1.93573	0.00806067					0	0	#N/A	0	0	0	0	0	0	0	0	0	0	0	0	0	0	0	0	0	0	0	0
ACP92_RS01140	ACP92_01140	190.456	35.6159	-2.41886	0.00810618					0	0	phage tail protein	0	DUF1353 domain-containing protein	WP_013232279.1	0	D8IV38	Hsero_0231	Uncharacterized protein	PF07087;	0	0	0	Hsero_0231	0	0	IPR010767;	0	WP_013232279.1;	ADJ61757;	hse:Hsero_0231;	0
ACP92_RS11965	ACP92_11990	4.44153	44.2102	3.31525	0.00835377					0	0	universal stress protein	0	universal stress protein	WP_156181785.1	0	0	0	0	0	0	0	0	0	0	0	0	0	0	0	0	0
ACP92_RS23025	ACP92_23055	7963.22	1567.54	-2.34485	0.00885243					0	0	chemotaxis protein	0	methyl-accepting chemotaxis protein	WP_013236534.1	0	D8IXV9	Hsero_4615	Methyl-accepting chemotaxis protein I, serine sensor receptor protein	PF12729;PF00672;PF00015;	0	0	0	Hsero_4615	0	integral component of membrane [GO:0016021]; transmembrane signaling receptor activity [GO:0004888]; chemotaxis [GO:0006935]; signal transduction [GO:0007165]	IPR004090;IPR003660;IPR024478;IPR004089;	0	WP_013236534.1;	ADJ66081;	hse:Hsero_4615;	GO:0004888; GO:0006935; GO:0007165; GO:0016021
ACP92_RS17525	ACP92_17555	810.859	172.724	-2.23098	0.0088554					0	0	ABC transporter	0	transporter substrate-binding domain-containing protein	WP_013235463.1	0	0	0	0	0	0	0	0	0	0	0	0	0	0	0	0	0
ACP92_RS11500	ACP92_11525	1553.72	392.921	-1.98341	0.00899921					K22736	vacuolar iron transporter family protein	membrane protein	0	VIT family protein	WP_041310702.1	0	0	0	0	0	0	0	0	0	0	0	0	0	0	0	0	0
ACP92_RS15715	ACP92_15745	7942.57	2367.39	-1.74631	0.0091641					K04044	molecular chaperone HscA	molecular chaperone HscA	0	Fe-S protein assembly chaperone HscA	WP_013235089.1	hscA	D8J154	hscA Hsero_3139	Chaperone protein HscA homolog	PF00012;	0	0	hscA	Hsero_3139	FUNCTION: Chaperone involved in the maturation of iron-sulfur cluster-containing proteins. Has a low intrinsic ATPase activity which is markedly stimulated by HscB. {ECO:0000256|HAMAP-Rule:MF_00679}.	ATP binding [GO:0005524]; ATPase activity [GO:0016887]; unfolded protein binding [GO:0051082]; iron-sulfur cluster assembly [GO:0016226]; protein folding [GO:0006457]	IPR043129;IPR018181;IPR042039;IPR029048;IPR029047;IPR013126;IPR010236;	0	WP_013235089.1;	ADJ64623;	hse:Hsero_3139;	GO:0005524; GO:0006457; GO:0016226; GO:0016887; GO:0051082
ACP92_RS09360	ACP92_09385	1021.85	237.001	-2.10822	0.00923776					K03752	molybdenum cofactor guanylyltransferase	molybdopterin-guanine dinucleotide biosynthesis protein A	[EC:2.7.7.77]	molybdenum cofactor guanylyltransferase MobA	WP_013233885.1	mobA	D8IRR8	mobA Hsero_1883	Molybdenum cofactor guanylyltransferase (MoCo guanylyltransferase) (EC 2.7.7.77) (GTP:molybdopterin guanylyltransferase) (Mo-MPT guanylyltransferase) (Molybdopterin guanylyltransferase) (Molybdopterin-guanine dinucleotide synthase) (MGD synthase)	PF12804;	2.7.7.77	0	mobA	Hsero_1883	FUNCTION: Transfers a GMP moiety from GTP to Mo-molybdopterin (Mo-MPT) cofactor (Moco or molybdenum cofactor) to form Mo-molybdopterin guanine dinucleotide (Mo-MGD) cofactor. {ECO:0000256|HAMAP-Rule:MF_00316}.	cytoplasm [GO:0005737]; GTP binding [GO:0005525]; metal ion binding [GO:0046872]; molybdenum cofactor guanylyltransferase activity [GO:0061603]; Mo-molybdopterin cofactor biosynthetic process [GO:0006777]	IPR025877;IPR013482;IPR029044;	0	WP_013233885.1;	ADJ63392;	hse:Hsero_1883;	GO:0005525; GO:0005737; GO:0006777; GO:0046872; GO:0061603
ACP92_RS04025	ACP92_04025	571.471	135.102	-2.08063	0.00925066					0	0	hypothetical protein	0	hypothetical protein	WP_013232840.1	0	D8IZY6	Hsero_0804	Uncharacterized protein	0	0	0	0	Hsero_0804	0	0	0	0	WP_013232840.1;	ADJ62323;	hse:Hsero_0804;	0
ACP92_RS06540	ACP92_06565	30.2024	163.548	2.43698	0.00930296					0	0	endoribonuclease L-PSP	0	RidA family protein	WP_013233333.1	0	D8IP08	yjgH Hsero_1312	Translation initiation inhibitor (Endoribonuclease L-PSP family) protein	PF01042;	0	0	yjgH	Hsero_1312	0	0	IPR035959;IPR006175;IPR038743;	0	WP_013233333.1;	ADJ62828;	hse:Hsero_1312;	0
ACP92_RS22475	ACP92_22505	68.2671	13.9166	-2.29439	0.00939989	8.2685	79.3808	3.26309	7.83591e-05	0	0	glyoxalase	0	VOC family protein	WP_013236426.1	0	D8IWT6	gloA Hsero_4507	Lactoylglutathione lyase protein	0	0	0	gloA	Hsero_4507	0	lyase activity [GO:0016829]	IPR029068;IPR037523;	0	WP_013236426.1;	ADJ65973;	hse:Hsero_4507;	GO:0016829
ACP92_RS05215	ACP92_05240	80.1033	252.197	1.65461	0.00943166					K18333	L-fucose dehydrogenase	short-chain dehydrogenase	0	SDR family oxidoreductase	WP_013233077.1	0	D8J109	Hsero_1047	Short-chain alcohol dehydrogenase protein	0	0	0	0	Hsero_1047	0	0	IPR036291;IPR002347;	0	WP_013233077.1;	ADJ62564;	hse:Hsero_1047;	0
ACP92_RS03565	ACP92_03565	2117.79	419.05	-2.33736	0.00945708					0	0	metal-dependent hydrolase	0	DUF45 domain-containing protein	WP_041310130.1	0	0	0	0	0	0	0	0	0	0	0	0	0	0	0	0	0
ACP92_RS18695	ACP92_18725	2926.38	732.143	-1.99892	0.00955735					0	0	chemotaxis protein	0	MCP four helix bundle domain-containing protein	WP_013235695.1	0	D8IRA7	cheD3 Hsero_3755	Methyl-accepting chemotaxis I protein	PF12729;PF00672;PF00015;	0	0	cheD3	Hsero_3755	0	integral component of membrane [GO:0016021]; transmembrane signaling receptor activity [GO:0004888]; chemotaxis [GO:0006935]; signal transduction [GO:0007165]	IPR004090;IPR003660;IPR024478;IPR004089;	0	WP_013235695.1;	ADJ65233;	hse:Hsero_3755;	GO:0004888; GO:0006935; GO:0007165; GO:0016021
ACP92_RS01580	ACP92_01580	1574.15	433.319	-1.86107	0.00959009					0	0	AraC family transcriptional regulator	0	AraC family transcriptional regulator	WP_013232367.1	0	D8IW47	Hsero_0319	AraC family transcription regulator protein	PF06719;PF12833;	0	0	0	Hsero_0319	0	DNA-binding transcription factor activity [GO:0003700]; sequence-specific DNA binding [GO:0043565]	IPR009057;IPR018060;IPR018062;IPR009594;	0	WP_013232367.1;	ADJ61845;	hse:Hsero_0319;	GO:0003700; GO:0043565
ACP92_RS21650	ACP92_21680	665.562	1388.13	1.06049	0.00970084					K06415	stage V sporulation protein R	SpoVR family protein	0	SpoVR family protein	WP_013236265.1	0	A0A5B8E8Q7	EJD96_21540	SpoVR family protein	PF04293;	0	0	0	0	0	0	IPR007390;	0	WP_013236265.1;	0	hsz:ACP92_21680;	0
ACP92_RS03755	ACP92_03755	120.856	4.90961	-4.62154	0.00973947					0	0	hypothetical protein	0	hypothetical protein	WP_013232788.1	0	0	0	0	0	0	0	0	0	0	0	0	0	0	0	0	0
ACP92_RS17565	ACP92_17595	2168.08	462.514	-2.22885	0.00981159					0	0	glycosyl hydrolase	0	oxidoreductase	WP_013235472.1	0	0	0	0	0	0	0	0	0	0	0	0	0	0	0	0	0
ACP92_RS16420	ACP92_16450	1071.33	217.186	-2.3024	0.00990908					K03558	membrane protein required for colicin V production	colicin V production protein	0	CvpA family protein	WP_013235232.1	0	D8J1Y5	cvpA Hsero_3287	Colicin V production transmembrane protein	PF02674;	0	0	cvpA	Hsero_3287	0	integral component of membrane [GO:0016021]; toxin biosynthetic process [GO:0009403]	IPR003825;	0	WP_013235232.1;	ADJ64768;	hse:Hsero_3287;	GO:0009403; GO:0016021
ACP92_RS24310		684.702	167.976	-2.02722	0.0100093					0	0	#N/A	0	0	0	0	0	0	0	0	0	0	0	0	0	0	0	0	0	0	0	0
ACP92_RS05545	ACP92_05570	1607.34	257.116	-2.64419	0.0100506					0	0	hypothetical protein	0	hypothetical protein	WP_085943894.1	0	0	0	0	0	0	0	0	0	0	0	0	0	0	0	0	0
ACP92_RS08315	ACP92_08340	1322.27	277.952	-2.25011	0.0104075					0	0	esterase	0	alpha/beta hydrolase	WP_013233692.1	0	D8IQT1	Hsero_1679	Esterase/lipase/thioesterase family protein	PF07859;	0	0	0	Hsero_1679	0	hydrolase activity [GO:0016787]	IPR029058;IPR013094;	0	WP_013233692.1;	ADJ63192;	hse:Hsero_1679;	GO:0016787
ACP92_RS20410	ACP92_20440	87.6773	9.41812	-3.21869	0.0105921	2.44437	22.6581	3.21249	0.0117328	0	0	hypothetical protein	0	hypothetical protein	WP_041311245.1	0	0	0	0	0	0	0	0	0	0	0	0	0	0	0	0	0
ACP92_RS20500	ACP92_20530	2533.83	845.296	-1.58379	0.0106756					K01961	acetyl-CoA carboxylase, biotin carboxylase subunit	acetyl-CoA carboxylase	[EC:6.4.1.2 6.3.4.14]	acetyl-CoA carboxylase biotin carboxylase subunit	WP_013236042.1	0	D8ITF3	accC Hsero_4113	Acyl-CoA carboxylase biotin subunit protein (EC 6.3.4.14)	PF02785;PF00289;PF02786;	6.3.4.14	0	accC	Hsero_4113	0	ATP binding [GO:0005524]; biotin carboxylase activity [GO:0004075]; metal ion binding [GO:0046872]; purine nucleotide biosynthetic process [GO:0006164]	IPR011761;IPR005481;IPR011764;IPR005482;IPR005479;IPR016185;IPR011054;	0	WP_013236042.1;	ADJ65583;	hse:Hsero_4113;	GO:0004075; GO:0005524; GO:0006164; GO:0046872
ACP92_RS00250	ACP92_00250	481.573	110.527	-2.12335	0.0107963					K04758	ferrous iron transport protein A	iron transporter	0	ferrous iron transport protein A	WP_013232135.1	0	D8ITT9	Hsero_0050	Fe2+ transport system protein A	PF04023;	0	0	0	Hsero_0050	0	transition metal ion binding [GO:0046914]	IPR007167;IPR038157;IPR008988;	0	WP_013232135.1;	ADJ61580;	hse:Hsero_0050;	GO:0046914
ACP92_RS18995	ACP92_19025	611.653	153.079	-1.99843	0.0108071					0	0	hypothetical protein	0	hypothetical protein	WP_013235753.1	0	D8IRU8	Hsero_3813	Transmembrane protein	0	0	0	0	Hsero_3813	0	integral component of membrane [GO:0016021]	0	0	WP_013235753.1;	ADJ65291;	hse:Hsero_3813;	GO:0016021
ACP92_RS16075	ACP92_16105	346.4	97.2251	-1.83304	0.0108083					0	0	histidine kinase	0	response regulator	WP_013235160.1	0	D8J1C7	Hsero_3214	Sensory transduction regulatory protein	PF00072;	0	0	0	Hsero_3214	0	phosphorelay signal transduction system [GO:0000160]	IPR011006;IPR001789;	0	WP_013235160.1;	ADJ64696;	hse:Hsero_3214;	GO:0000160
ACP92_RS11840	ACP92_11865	190.664	14.7461	-3.69263	0.0108288					0	0	hypothetical protein	0	hypothetical protein	WP_013234353.1	0	D8IVD5	Hsero_2375	Uncharacterized protein	0	0	0	0	Hsero_2375	0	0	0	0	WP_013234353.1;	ADJ63874;	hse:Hsero_2375;	0
ACP92_RS10140	ACP92_10165	65.9424	170.519	1.37066	0.0108439					K02386	flagellar basal body P-ring formation protein FlgA	flagellar basal body P-ring biosynthesis protein FlgA	0	flagellar basal body P-ring formation protein FlgA	WP_013234018.1	flgA	D8ISX3	flgA Hsero_2032	Flagellar basal body P-ring formation protein	PF13144;PF17656;	0	0	flgA	Hsero_2032	0	periplasmic space [GO:0042597]; bacterial-type flagellum assembly [GO:0044780]	IPR017585;IPR039246;IPR041231;IPR013974;	0	WP_013234018.1;	ADJ63532;	hse:Hsero_2032;	GO:0042597; GO:0044780
ACP92_RS22255	ACP92_22285	1680.32	492.6	-1.77025	0.0110753					0	0	oxidoreductase	0	glucose 1-dehydrogenase	WP_013236382.1	0	D8IVX1	Hsero_4463	Short-chain alcohol dehydrogenase protein (EC 1.1.1.100)	0	1.1.1.100	0	0	Hsero_4463	0	3-oxo-glutaryl-[acp] methyl ester reductase activity [GO:0102131]; 3-oxo-pimeloyl-[acp] methyl ester reductase activity [GO:0102132]; 3-oxoacyl-[acyl-carrier-protein] reductase (NADPH) activity [GO:0004316]	IPR036291;IPR020904;IPR002347;	0	WP_013236382.1;	ADJ65929;	hse:Hsero_4463;	GO:0004316; GO:0102131; GO:0102132
ACP92_RS04460	ACP92_04480	548.064	152.286	-1.84756	0.0110823					0	0	tail protein	0	phage tail protein	WP_041310217.1	0	0	0	0	0	0	0	0	0	0	0	0	0	0	0	0	0
ACP92_RS14620	ACP92_14650	64.9502	230.85	1.82955	0.0115003					K01719	uroporphyrinogen-III synthase	uroporphyrinogen III synthase	[EC:4.2.1.75]	uroporphyrinogen-III synthase	WP_013234885.1	0	A0A5B8E4G7	EJD96_14220	Uroporphyrinogen-III synthase (EC 4.2.1.75)	PF02602;	4.2.1.75	PATHWAY: Porphyrin-containing compound metabolism; protoporphyrin-IX biosynthesis; coproporphyrinogen-III from 5-aminolevulinate: step 3/4. {ECO:0000256|RuleBase:RU366031}.	0	0	FUNCTION: Catalyzes cyclization of the linear tetrapyrrole, hydroxymethylbilane, to the macrocyclic uroporphyrinogen III. {ECO:0000256|RuleBase:RU366031}.	uroporphyrinogen-III synthase activity [GO:0004852]; protoporphyrinogen IX biosynthetic process [GO:0006782]; uroporphyrinogen III biosynthetic process [GO:0006780]	IPR036108;IPR003754;IPR039793;	0	WP_013234885.1;	0	hsz:ACP92_14650;	GO:0004852; GO:0006780; GO:0006782
ACP92_RS17540	ACP92_17570	181.365	50.1474	-1.85465	0.0117461					0	0	chemotaxis protein	0	chemotaxis sensory transducer	WP_013235466.1	0	D8IQ90	tsr Hsero_3523	Methyl-accepting chemotaxis protein I, serine sensor receptor transmembrane protein	PF00015;	0	0	tsr	Hsero_3523	0	integral component of membrane [GO:0016021]; signal transduction [GO:0007165]	IPR004089;	0	WP_013235466.1;	ADJ65002;	hse:Hsero_3523;	GO:0007165; GO:0016021
ACP92_RS00545	ACP92_00545	147.563	599.026	2.02129	0.0117554					K02992	small subunit ribosomal protein S7	30S ribosomal protein S7	0	30S ribosomal protein S7	WP_013232183.1	rpsG	D8ITZ5	rpsG Hsero_0110	30S ribosomal protein S7	PF00177;	0	0	rpsG	Hsero_0110	FUNCTION: One of the primary rRNA binding proteins, it binds directly to 16S rRNA where it nucleates assembly of the head domain of the 30S subunit. Is located at the subunit interface close to the decoding center, probably blocks exit of the E-site tRNA. {ECO:0000256|HAMAP-Rule:MF_00480}.	small ribosomal subunit [GO:0015935]; rRNA binding [GO:0019843]; structural constituent of ribosome [GO:0003735]; tRNA binding [GO:0000049]; translation [GO:0006412]	IPR000235;IPR005717;IPR020606;IPR023798;IPR036823;	0	WP_013232183.1;	ADJ61636;	hse:Hsero_0110;	GO:0000049; GO:0003735; GO:0006412; GO:0015935; GO:0019843
ACP92_RS18580	ACP92_18610	568.599	154.105	-1.88349	0.0117872					0	0	hemerythrin	0	hemerythrin family protein	WP_081441925.1	0	0	0	0	0	0	0	0	0	0	0	0	0	0	0	0	0
ACP92_RS00615	ACP92_00615	197.487	449.884	1.1878	0.0119683	567.572	282.744	-1.00531	0.0214632	K02874	large subunit ribosomal protein L14	50S ribosomal protein L14	0	50S ribosomal protein L14	WP_006464924.1	rplN	D8IUT1	rplN Hsero_0124	50S ribosomal protein L14	PF00238;	0	0	rplN	Hsero_0124	FUNCTION: Binds to 23S rRNA. Forms part of two intersubunit bridges in the 70S ribosome. {ECO:0000256|HAMAP-Rule:MF_01367, ECO:0000256|RuleBase:RU003950}.	large ribosomal subunit [GO:0015934]; rRNA binding [GO:0019843]; structural constituent of ribosome [GO:0003735]; translation [GO:0006412]	IPR036853;IPR000218;IPR005745;IPR019972;	0	WP_006464924.1;	ADJ61650;	hse:Hsero_0124;	GO:0003735; GO:0006412; GO:0015934; GO:0019843
ACP92_RS14170	ACP92_14200	0.888305	18.2184	4.3582	0.0121447					K02595	nitrogenase-stabilizing/protective protein	nitrogen fixation protein NifW	0	nitrogenase stabilizing/protective protein NifW	WP_013234806.1	nifW	D8IYZ3	nifW Hsero_2836	Nitrogenase-stabilizing/protective protein NifW	PF03206;	0	0	nifW	Hsero_2836	FUNCTION: May protect the nitrogenase Fe-Mo protein from oxidative damage. {ECO:0000256|ARBA:ARBA00002247, ECO:0000256|HAMAP-Rule:MF_00529}.	nitrogen fixation [GO:0009399]	IPR004893;	0	WP_013234806.1;	ADJ64328;	hse:Hsero_2836;	GO:0009399
ACP92_RS18785	ACP92_18815	634.484	85.7791	-2.88689	0.0122969					0	0	hypothetical protein	0	0	0	0	0	0	0	0	0	0	0	0	0	0	0	0	0	0	0	0
ACP92_RS04490	ACP92_04510	24.0881	73.2927	1.60535	0.0125127	20.6143	69.7124	1.75777	0.00291747	0	0	tail protein	0	phage virion morphogenesis protein	WP_041310220.1	0	0	0	0	0	0	0	0	0	0	0	0	0	0	0	0	0
ACP92_RS02735	ACP92_02735	27.6414	81.0596	1.55215	0.0125602	32.7793	100.137	1.61112	0.00217323	0	0	hypothetical protein	0	hypothetical protein	WP_048348490.1	0	0	0	0	0	0	0	0	0	0	0	0	0	0	0	0	0
ACP92_RS19385	ACP92_19415	6680.77	2527.04	-1.40256	0.0127552					K01657	anthranilate synthase component I	anthranilate synthase component I	[EC:4.1.3.27]	anthranilate synthase component I	WP_013235826.1	0	D8IS23	trpE Hsero_3893	Anthranilate synthase component 1 (EC 4.1.3.27)	PF04715;PF00425;	4.1.3.27	PATHWAY: Amino-acid biosynthesis; L-tryptophan biosynthesis; L-tryptophan from chorismate: step 1/5. {ECO:0000256|ARBA:ARBA00004873, ECO:0000256|RuleBase:RU364045}.	trpE	Hsero_3893	FUNCTION: Part of a heterotetrameric complex that catalyzes the two-step biosynthesis of anthranilate, an intermediate in the biosynthesis of L-tryptophan. In the first step, the glutamine-binding beta subunit (TrpG) of anthranilate synthase (AS) provides the glutamine amidotransferase activity which generates ammonia as a substrate that, along with chorismate, is used in the second step, catalyz…	anthranilate synthase activity [GO:0004049]; metal ion binding [GO:0046872]; tryptophan biosynthetic process [GO:0000162]	IPR005801;IPR019999;IPR006805;IPR005256;IPR015890;	0	WP_013235826.1;	ADJ65366;	hse:Hsero_3893;	GO:0000162; GO:0004049; GO:0046872
ACP92_RS08445	ACP92_08470	2700.27	782.598	-1.78676	0.0128149					K03407	two-component system, chemotaxis family, sensor kinase CheA	chemotaxis protein CheA	[EC:2.7.13.3]	chemotaxis protein CheA	WP_048348522.1	0	0	0	0	0	0	0	0	0	0	0	0	0	0	0	0	0
ACP92_RS12545	ACP92_12570	143.981	352.35	1.29113	0.0129293					K03736	ethanolamine ammonia-lyase small subunit	ethanolamine ammonia-lyase	[EC:4.3.1.7]	ethanolamine ammonia-lyase subunit EutC	WP_013234494.1	eutC	D8IWJ5	eutC Hsero_2516	Ethanolamine ammonia-lyase small subunit protein (EC 4.3.1.7)	PF05985;	4.3.1.7	0	eutC	Hsero_2516	0	binding [GO:0031419]; ethanolamine ammonia-lyase activity [GO:0008851]; cellular amino acid metabolic process [GO:0006520]	IPR009246;IPR042251;IPR042255;	0	WP_013234494.1;	ADJ64015;	hse:Hsero_2516;	GO:0006520; GO:0008851; GO:0031419
ACP92_RS10970	ACP92_10995	265.933	62.0333	-2.09995	0.0132149					0	0	cyclase	0	type II toxin-antitoxin system RatA family toxin	WP_013234181.1	0	A0A4R8P481	EJD96_10750	Ribosome association toxin RatA	PF03364;	0	0	0	0	0	0	IPR005031;IPR023393;	0	WP_013234181.1;	0	hsz:ACP92_10995;	0
ACP92_RS05465	ACP92_05490	811.407	164.568	-2.30174	0.0132505					0	0	hypothetical protein	0	hypothetical protein	WP_156181730.1	0	0	0	0	0	0	0	0	0	0	0	0	0	0	0	0	0
ACP92_RS04145	ACP92_04145	505.217	134.26	-1.91187	0.0132649					K01425	glutaminase	glutaminase	[EC:3.5.1.2]	glutaminase	WP_081441931.1	0	0	0	0	0	0	0	0	0	0	0	0	0	0	0	0	0
ACP92_RS24165		1	18.636	4.22002	0.0134197					0	0	#N/A	0	0	0	0	0	0	0	0	0	0	0	0	0	0	0	0	0	0	0	0
ACP92_RS13635	ACP92_13665	2843.77	743.4	-1.9356	0.0134619					0	0	chemotaxis protein	0	MCP four helix bundle domain-containing protein	WP_013234700.1	0	D8IYN7	cheD Hsero_2726	Methyl-accepting chemotaxis transmembrane I protein	PF12729;PF00672;PF00015;	0	0	cheD	Hsero_2726	0	integral component of membrane [GO:0016021]; transmembrane signaling receptor activity [GO:0004888]; chemotaxis [GO:0006935]; signal transduction [GO:0007165]	IPR004090;IPR003660;IPR024478;IPR004089;	0	WP_013234700.1;	ADJ64222;	hse:Hsero_2726;	GO:0004888; GO:0006935; GO:0007165; GO:0016021
ACP92_RS00950	ACP92_00950	2505.09	873.712	-1.51963	0.0134724					K01586	diaminopimelate decarboxylase	diaminopimelate decarboxylase	[EC:4.1.1.20]	diaminopimelate decarboxylase	WP_013232239.1	lysA	D8IUZ8	lysA Hsero_0191	Diaminopimelate decarboxylase (DAP decarboxylase) (DAPDC) (EC 4.1.1.20)	PF02784;PF00278;	4.1.1.20	PATHWAY: Amino-acid biosynthesis; L-lysine biosynthesis via DAP pathway; L-lysine from DL-2,6-diaminopimelate: step 1/1. {ECO:0000256|HAMAP-Rule:MF_02120, ECO:0000256|RuleBase:RU003738}.	lysA	Hsero_0191	FUNCTION: Specifically catalyzes the decarboxylation of meso-diaminopimelate (meso-DAP) to L-lysine. {ECO:0000256|HAMAP-Rule:MF_02120}.	diaminopimelate decarboxylase activity [GO:0008836]; pyridoxal phosphate binding [GO:0030170]; lysine biosynthetic process via diaminopimelate [GO:0009089]	IPR009006;IPR002986;IPR022643;IPR022657;IPR022644;IPR000183;IPR029066;	0	WP_013232239.1;	ADJ61717;	hse:Hsero_0191;	GO:0008836; GO:0009089; GO:0030170
ACP92_RS22820	ACP92_22850	2267.28	923.37	-1.29598	0.0135029					K00763	nicotinate phosphoribosyltransferase	nicotinate phosphoribosyltransferase	[EC:6.3.4.21]	nicotinate phosphoribosyltransferase	WP_013236496.1	pncB	0	0	0	0	0	0	0	0	0	0	0	0	0	0	0	0
ACP92_RS02490	ACP92_02490	40.2854	1	-5.33219	0.0135155					0	0	hypothetical protein	0	hypothetical protein	WP_041310049.1	0	0	0	0	0	0	0	0	0	0	0	0	0	0	0	0	0
ACP92_RS11220	ACP92_11245	1634.42	449.729	-1.86165	0.0139515					K00059	3-oxoacyl-[acyl-carrier protein] reductase	3-ketoacyl-ACP reductase	[EC:1.1.1.100]	SDR family oxidoreductase	WP_013234231.1	0	D8IU90	tsaC Hsero_2253	Toluenesulfonate Zinc-independent alcohol dehydrogenase protein (EC 1.1.1.159)	0	1.1.1.159	0	tsaC	Hsero_2253	0	cholate 7-alpha-dehydrogenase activity [GO:0008709]	IPR036291;IPR002347;	0	WP_013234231.1;	ADJ63752;	hse:Hsero_2253;	GO:0008709
ACP92_RS23520	ACP92_23550	302.071	668.399	1.14582	0.0139986					0	0	diguanylate cyclase	0	diguanylate cyclase	WP_013236628.1	0	D8IY55	Hsero_4711	Diguanylate cyclase/phosphodiesterase with PAS/PAC sensor domain protein	PF00990;PF00672;	0	0	0	Hsero_4711	0	integral component of membrane [GO:0016021]; signal transduction [GO:0007165]	IPR000160;IPR003660;IPR029787;IPR043128;	0	WP_013236628.1;	ADJ66177;	hse:Hsero_4711;	GO:0007165; GO:0016021
ACP92_RS00550	ACP92_00550	1877.11	3867.84	1.04301	0.0140012					K02355	elongation factor G	elongation factor G	0	elongation factor G	WP_013232184.1	fusA	D8ITZ6	fusA Hsero_0111	Elongation factor G (EF-G)	PF00679;PF14492;PF03764;PF00009;PF03144;	0	0	fusA	Hsero_0111	FUNCTION: Catalyzes the GTP-dependent ribosomal translocation step during translation elongation. During this step, the ribosome changes from the pre-translocational (PRE) to the post-translocational (POST) state as the newly formed A-site-bound peptidyl-tRNA and P-site-bound deacylated tRNA move to the P and E sites, respectively. Catalyzes the coordinated movement of the two tRNA molecules, the…	cytoplasm [GO:0005737]; GTP binding [GO:0005525]; GTPase activity [GO:0003924]; translation elongation factor activity [GO:0003746]	IPR041095;IPR009022;IPR035647;IPR035649;IPR000640;IPR004161;IPR031157;IPR027417;IPR020568;IPR014721;IPR005225;IPR000795;IPR009000;IPR004540;IPR005517;	0	WP_013232184.1;	ADJ61637;	hse:Hsero_0111;	GO:0003746; GO:0003924; GO:0005525; GO:0005737
ACP92_RS04075	ACP92_04075	600.578	198.952	-1.59393	0.0141476					0	0	pilus assembly protein PilV	0	shufflon system plasmid conjugative transfer pilus tip adhesin PilV	WP_013232850.1	pilV	D8IZZ6	pilV Hsero_0814	Type IV prepilin PilV protein	PF04917;	0	0	pilV	Hsero_0814	0	0	IPR007001;	0	WP_013232850.1;	ADJ62333;	hse:Hsero_0814;	0
ACP92_RS19030	ACP92_19060	78.4826	172.162	1.13332	0.0141675					0	0	hypothetical protein	0	hypothetical protein	WP_041311194.1	0	0	0	0	0	0	0	0	0	0	0	0	0	0	0	0	0
ACP92_RS05785	ACP92_05810	15.5453	94.7724	2.60798	0.0141945					K07397	putative redox protein	osmotically inducible protein C	0	OsmC family protein	WP_013233187.1	0	D8J1Q5	Hsero_1159	Regulator of disulfide bond formation redox protein	PF02566;	0	0	0	Hsero_1159	0	0	IPR015946;IPR003718;IPR036102;	0	WP_013233187.1;	ADJ62676;	hse:Hsero_1159;	0
ACP92_RS12900	ACP92_12925	103.327	14.1261	-2.87078	0.0143558					0	0	hypothetical protein	0	DUF1653 domain-containing protein	WP_013234560.1	0	0	0	0	0	0	0	0	0	0	0	0	0	0	0	0	0
ACP92_RS22955	ACP92_22985	530.402	123.432	-2.10337	0.0143617					K00799	glutathione S-transferase	glutathione S-transferase	[EC:2.5.1.18]	glutathione transferase	WP_013236520.1	yfcF	D8IX30	Hsero_4601	Glutathione S-transferase protein	PF14834;PF13417;	0	0	0	Hsero_4601	0	transferase activity [GO:0016740]; glutathione metabolic process [GO:0006749]	IPR010987;IPR036282;IPR040079;IPR004045;IPR034338;IPR036249;	0	WP_013236520.1;	ADJ66067;	hse:Hsero_4601;	GO:0006749; GO:0016740
ACP92_RS11785	ACP92_11810	641.279	163.742	-1.96952	0.0149009					0	0	hypothetical protein	0	hypothetical protein	WP_048348551.1	0	0	0	0	0	0	0	0	0	0	0	0	0	0	0	0	0
ACP92_RS12000	ACP92_12025	1019.73	245.449	-2.0547	0.0150262					0	0	bifunctional enoyl-CoA hydratase/phosphate acetyltransferase	0	bifunctional enoyl-CoA hydratase/phosphate acetyltransferase	WP_013234385.1	0	D8IVG7	Hsero_2407	Phosphate acetyl/butaryl transferase protein (EC 2.3.1.19)	PF01575;PF01515;	2.3.1.19	0	0	Hsero_2407	0	phosphate butyryltransferase activity [GO:0050182]	IPR029069;IPR002539;IPR002505;	0	WP_013234385.1;	ADJ63906;	hse:Hsero_2407;	GO:0050182
ACP92_RS11780	ACP92_11805	362.465	55.2745	-2.71316	0.0150291					0	0	hypothetical protein	0	hypothetical protein	WP_053075625.1	0	0	0	0	0	0	0	0	0	0	0	0	0	0	0	0	0
ACP92_RS00660	ACP92_00660	121.802	439.649	1.85182	0.0152471					K02876	large subunit ribosomal protein L15	50S ribosomal protein L15	0	50S ribosomal protein L15	WP_006464915.1	rplO	D8IUU0	rplO Hsero_0133	50S ribosomal protein L15	PF00828;	0	0	rplO	Hsero_0133	FUNCTION: Binds to the 23S rRNA. {ECO:0000256|HAMAP-Rule:MF_01341}.	large ribosomal subunit [GO:0015934]; rRNA binding [GO:0019843]; structural constituent of ribosome [GO:0003735]; translation [GO:0006412]	IPR036227;IPR030878;IPR005749;IPR021131;	0	WP_006464915.1;	ADJ61659;	hse:Hsero_0133;	GO:0003735; GO:0006412; GO:0015934; GO:0019843
ACP92_RS01595	ACP92_01595	1	16.5874	4.05201	0.0154012					0	0	MarR family transcriptional regulator	0	MarR family transcriptional regulator	WP_013232370.1	0	0	0	0	0	0	0	0	0	0	0	0	0	0	0	0	0
ACP92_RS00690	ACP92_00690	444.984	1197.22	1.42787	0.0157489					K02986	small subunit ribosomal protein S4	30S ribosomal protein S4	0	30S ribosomal protein S4	WP_013232190.1	rpsD	D8IUU6	rpsD Hsero_0139	30S ribosomal protein S4	PF00163;PF01479;	0	0	rpsD	Hsero_0139	FUNCTION: One of the primary rRNA binding proteins, it binds directly to 16S rRNA where it nucleates assembly of the body of the 30S subunit. {ECO:0000256|HAMAP-Rule:MF_01306}.; FUNCTION: With S5 and S12 plays an important role in translational accuracy. {ECO:0000256|HAMAP-Rule:MF_01306}.	small ribosomal subunit [GO:0015935]; rRNA binding [GO:0019843]; structural constituent of ribosome [GO:0003735]; translation [GO:0006412]	IPR022801;IPR001912;IPR005709;IPR018079;IPR002942;IPR036986;	0	WP_013232190.1;	ADJ61665;	hse:Hsero_0139;	GO:0003735; GO:0006412; GO:0015935; GO:0019843
ACP92_RS18125	ACP92_18155	72.9449	242.339	1.73215	0.0160577					K00373	nitrate reductase molybdenum cofactor assembly chaperone NarJ/NarW	nitrate reductase	0	nitrate reductase molybdenum cofactor assembly chaperone	WP_013235583.1	narJ	0	0	0	0	0	0	0	0	0	0	0	0	0	0	0	0
ACP92_RS23840	ACP92_23870	15.5453	114.648	2.88266	0.0161268					K09158	uncharacterized protein	hypothetical protein	0	DUF493 family protein	WP_013236685.1	0	D8IZ32	Hsero_4775	UPF0250 protein Hsero_4775	PF04359;	0	0	0	Hsero_4775	0	0	IPR007454;IPR027471;	0	WP_013236685.1;	ADJ66236;	hse:Hsero_4775;	0
ACP92_RS20170	ACP92_20200	2.22076	25.1796	3.50312	0.0162043	32.4744	7.47725	-2.11873	0.0141981	K14234	tRNA Thr	tRNA-Thr	0	tRNA-Thr	0	0	0	0	0	0	0	0	0	0	0	0	0	0	0	0	0	0
ACP92_RS20945	ACP92_20975	7218.1	326.621	-4.46593	0.016274					K01784	UDP-glucose 4-epimerase	NAD-dependent dehydratase	[EC:5.1.3.2]	NAD-dependent epimerase/dehydratase family protein	WP_013236124.1	0	D8ITN7	Hsero_4198	NAD_dependent epimerase/dehydratase protein (EC 5.1.3.2)	PF01370;	5.1.3.2	0	0	Hsero_4198	0	UDP-glucose 4-epimerase activity [GO:0003978]	IPR001509;IPR036291;	0	WP_013236124.1;	ADJ65667;	hse:Hsero_4198;	GO:0003978
ACP92_RS00625	ACP92_00625	324.226	771.99	1.25158	0.0162945					K02931	large subunit ribosomal protein L5	50S ribosomal protein L5	0	50S ribosomal protein L5	WP_006464922.1	rplE	D8IUT3	rplE Hsero_0126	50S ribosomal protein L5	PF00281;PF00673;	0	0	rplE	Hsero_0126	FUNCTION: This is 1 of the proteins that binds and probably mediates the attachment of the 5S RNA into the large ribosomal subunit, where it forms part of the central protuberance. In the 70S ribosome it contacts protein S13 of the 30S subunit (bridge B1b), connecting the 2 subunits; this bridge is implicated in subunit movement. Contacts the P site tRNA; the 5S rRNA and some of its associated pr…	ribosome [GO:0005840]; rRNA binding [GO:0019843]; structural constituent of ribosome [GO:0003735]; tRNA binding [GO:0000049]; translation [GO:0006412]	IPR002132;IPR020930;IPR031309;IPR020929;IPR022803;IPR031310;	0	WP_006464922.1;	ADJ61652;	hse:Hsero_0126;	GO:0000049; GO:0003735; GO:0005840; GO:0006412; GO:0019843
ACP92_RS12045	ACP92_12070	604.443	174.598	-1.79157	0.0163865					0	0	serine protease	0	S8 family serine peptidase	WP_041311856.1	0	0	0	0	0	0	0	0	0	0	0	0	0	0	0	0	0
ACP92_RS01920	ACP92_01920	4115.3	972.752	-2.08085	0.016506					K02687	ribosomal protein L11 methyltransferase	ribosomal protein L11 methyltransferase	[EC:2.1.1.-]	50S ribosomal protein L11 methyltransferase	WP_013232432.1	prmA	D8IWB4	prmA Hsero_0387	Ribosomal protein L11 methyltransferase (L11 Mtase) (EC 2.1.1.-)	0	2.1.1.-	0	prmA	Hsero_0387	FUNCTION: Methylates ribosomal protein L11. {ECO:0000256|HAMAP-Rule:MF_00735}.	cytoplasm [GO:0005737]; protein methyltransferase activity [GO:0008276]	IPR004498;IPR029063;	0	WP_013232432.1;	ADJ61912;	hse:Hsero_0387;	GO:0005737; GO:0008276
ACP92_RS11600	ACP92_11625	987.754	209.615	-2.23641	0.0165939					K02072	D-methionine transport system permease protein	ABC transporter permease	0	ABC transporter permease	WP_041310709.1	0	A0A5B8E2Z0	EJD96_11490	ABC transporter permease	PF00528;	0	0	0	0	0	integral component of membrane [GO:0016021]; plasma membrane [GO:0005886]; transmembrane transport [GO:0055085]	IPR000515;IPR035906;	0	WP_041310709.1;	0	hsz:ACP92_11625;	GO:0005886; GO:0016021; GO:0055085
ACP92_RS24370		134.285	4.09374	-5.03573	0.0166819					0	0	#N/A	0	immunity 50 family protein	WP_013235438.1	0	0	0	0	0	0	0	0	0	0	0	0	0	0	0	0	0
ACP92_RS22470	ACP92_22500	132.3	28.6533	-2.20704	0.0167168					K24915	TMEM175 potassium channel family protein	hypothetical protein	0	DUF1211 domain-containing protein	WP_013236425.1	0	D8IWT5	Hsero_4506	Integral membrane protein	PF06736;	0	0	0	Hsero_4506	0	integral component of membrane [GO:0016021]; potassium channel activity [GO:0005267]	IPR010617;	0	WP_013236425.1;	ADJ65972;	hse:Hsero_4506;	GO:0005267; GO:0016021
ACP92_RS00685	ACP92_00685	286.11	781.342	1.44939	0.016859					K02948	small subunit ribosomal protein S11	30S ribosomal protein S11	0	30S ribosomal protein S11	WP_006464911.1	rpsK	D8IUU5	rpsK Hsero_0138	30S ribosomal protein S11	PF00411;	0	0	rpsK	Hsero_0138	FUNCTION: Located on the platform of the 30S subunit, it bridges several disparate RNA helices of the 16S rRNA. Forms part of the Shine-Dalgarno cleft in the 70S ribosome. {ECO:0000256|HAMAP-Rule:MF_01310}.	ribosome [GO:0005840]; rRNA binding [GO:0019843]; structural constituent of ribosome [GO:0003735]; translation [GO:0006412]	IPR001971;IPR019981;IPR018102;IPR036967;	0	WP_006464911.1;	ADJ61664;	hse:Hsero_0138;	GO:0003735; GO:0005840; GO:0006412; GO:0019843
ACP92_RS16870	ACP92_16900	15.1531	62.857	2.05246	0.017144					0	0	TetR family transcriptional regulator	0	TetR/AcrR family transcriptional regulator	WP_013235320.1	0	D8J273	Hsero_3375	TetR family transcription regulator protein	PF00440;	0	0	0	Hsero_3375	FUNCTION: Repressor involved in the biosynthesis of the osmoprotectant glycine betaine. It represses transcription of the choline transporter BetT and the genes of BetAB involved in the synthesis of glycine betaine. {ECO:0000256|ARBA:ARBA00002785}.	DNA binding [GO:0003677]	IPR009057;IPR001647;IPR036271;	0	WP_013235320.1;	ADJ64856;	hse:Hsero_3375;	GO:0003677
ACP92_RS20130	ACP92_20160	373.569	72.0455	-2.37439	0.0171938					K11901	type VI secretion system protein ImpB	type VI secretion protein	0	type VI secretion system contractile sheath small subunit	WP_013235968.1	tssB	D8ISU2	Hsero_4037	Uncharacterized protein	PF05591;	0	0	0	Hsero_4037	0	0	IPR008312;	0	WP_013235968.1;	ADJ65508;	hse:Hsero_4037;	0
ACP92_RS16170	ACP92_16200	749.964	243.556	-1.62257	0.0173731					0	0	hypothetical protein	0	DUF1109 domain-containing protein	WP_049788076.1	0	0	0	0	0	0	0	0	0	0	0	0	0	0	0	0	0
ACP92_RS19510	ACP92_19540	375.53	106.022	-1.82456	0.0175692					K00919	4-diphosphocytidyl-2-C-methyl-D-erythritol kinase	4-diphosphocytidyl-2C-methyl-D-erythritol kinase	[EC:2.7.1.148]	4-(cytidine 5'-diphospho)-2-C-methyl-D-erythritol kinase	WP_013235851.1	ispE	D8IS48	ipk ispE Hsero_3918	4-diphosphocytidyl-2-C-methyl-D-erythritol kinase (CMK) (EC 2.7.1.148) (4-(cytidine-5'-diphospho)-2-C-methyl-D-erythritol kinase)	PF08544;PF00288;	2.7.1.148	PATHWAY: Isoprenoid biosynthesis; isopentenyl diphosphate biosynthesis via DXP pathway; isopentenyl diphosphate from 1-deoxy-D-xylulose 5-phosphate: step 3/6. {ECO:0000256|HAMAP-Rule:MF_00061}.	ipk	Hsero_3918	FUNCTION: Catalyzes the phosphorylation of the position 2 hydroxy group of 4-diphosphocytidyl-2C-methyl-D-erythritol. {ECO:0000256|HAMAP-Rule:MF_00061}.	4-(cytidine 5'-diphospho)-2-C-methyl-D-erythritol kinase activity [GO:0050515]; ATP binding [GO:0005524]; isopentenyl diphosphate biosynthetic process, methylerythritol 4-phosphate pathway [GO:0019288]; terpenoid biosynthetic process [GO:0016114]	IPR013750;IPR036554;IPR006204;IPR004424;IPR020568;IPR014721;	0	WP_013235851.1;	ADJ65391;	hse:Hsero_3918;	GO:0005524; GO:0016114; GO:0019288; GO:0050515
ACP92_RS11975	ACP92_12000	154.82	23.1309	-2.7427	0.0176181					0	0	hypothetical protein	0	hypothetical protein	WP_156181852.1	0	0	0	0	0	0	0	0	0	0	0	0	0	0	0	0	0
ACP92_RS16525	ACP92_16555	644.757	212.905	-1.59854	0.0177218					0	0	membrane protein	0	DUF2069 domain-containing protein	WP_013235252.1	0	A0A5B8E5X0	EJD96_16660	DUF2069 domain-containing protein	PF09842;	0	0	0	0	0	integral component of membrane [GO:0016021]	IPR018643;	0	WP_013235252.1;	0	hsz:ACP92_16555;	GO:0016021
ACP92_RS19560	ACP92_19590	447.818	89.0455	-2.3303	0.0177825					K09981	uncharacterized protein	hypothetical protein	0	zf-TFIIB domain-containing protein	WP_013235859.1	0	D8IS56	Hsero_3927	zf-TFIIB domain-containing protein	PF13453;	0	0	0	Hsero_3927	0	0	IPR027392;	0	WP_013235859.1;	ADJ65399;	hse:Hsero_3927;	0
ACP92_RS03710	ACP92_03710	702.109	236.948	-1.56713	0.0182359					K11903	type VI secretion system secreted protein Hcp	cytoplasmic protein USSDB7A	0	type VI secretion system tube protein Hcp	WP_013232779.1	0	B0RKH0	hcp EJD96_03980 HS279.0505	Type VI secretion system tube protein Hcp	PF05638;	0	0	hcp	0	0	0	IPR036624;IPR008514;	0	WP_013232779.1;	0	hsz:ACP92_03710;	0
ACP92_RS00590	ACP92_00590	33.3115	173.155	2.37798	0.0183152					K02890	large subunit ribosomal protein L22	50S ribosomal protein L22	0	50S ribosomal protein L22	WP_008334132.1	rplV	0	0	0	0	0	0	0	0	0	0	0	0	0	0	0	0
ACP92_RS02480	ACP92_02480	68.919	4.50491	-3.93533	0.0184304					0	0	membrane protein	0	OmpA family protein	WP_013232537.1	0	D8IXE4	Hsero_0500	Outer membrane protein peptidoglycan-associated (Lipo)protein	PF00691;	0	0	0	Hsero_0500	0	integral component of membrane [GO:0016021]	IPR006665;IPR036737;	0	WP_013232537.1;	ADJ62019;	hse:Hsero_0500;	GO:0016021
ACP92_RS02850	ACP92_02850	1541.98	291.853	-2.40147	0.0186175					K01426	amidase	glutamyl-tRNA amidotransferase	[EC:3.5.1.4]	amidase	WP_198136715.1	0	0	0	0	0	0	0	0	0	0	0	0	0	0	0	0	0
ACP92_RS11340	ACP92_11365	552.136	105.638	-2.3859	0.0187248					0	0	dienelactone hydrolase	0	dienelactone hydrolase family protein	WP_013234252.1	0	D8IUB1	Hsero_2274	Dienelactone hydrolase protein	PF01738;	0	0	0	Hsero_2274	0	hydrolase activity [GO:0016787]	IPR029058;IPR002925;IPR016986;	0	WP_013234252.1;	ADJ63773;	hse:Hsero_2274;	GO:0016787
ACP92_RS12050	ACP92_12075	88.2539	187.295	1.08558	0.018865					0	0	hypothetical protein	0	zf-HC2 domain-containing protein	WP_013234396.1	0	D8IVH8	Hsero_2418	zf-HC2 domain-containing protein	PF13490;	0	0	0	Hsero_2418	0	integral component of membrane [GO:0016021]	IPR027383;	0	WP_013234396.1;	ADJ63917;	hse:Hsero_2418;	GO:0016021
ACP92_RS21035	ACP92_21065	84.1241	9.41452	-3.15956	0.018924					0	0	glycosyl transferase family 1	0	glycosyltransferase family 4 protein	WP_013236143.1	0	D8IUF4	rfaG Hsero_4217	Glycosyltransferase group 1 protein	PF13579;PF00534;	0	0	rfaG	Hsero_4217	0	transferase activity, transferring glycosyl groups [GO:0016757]	IPR001296;IPR028098;	GT4;	WP_013236143.1;	ADJ65686;	hse:Hsero_4217;	GO:0016757
ACP92_RS03670	ACP92_03670	111.869	10.6516	-3.39267	0.0192372					0	0	transmembrane protein	0	hypothetical protein	WP_013232771.1	0	D8IZD4	Hsero_0735	Transmembrane protein	0	0	0	0	Hsero_0735	0	integral component of membrane [GO:0016021]	0	0	WP_013232771.1;	ADJ62254;	hse:Hsero_0735;	GO:0016021
ACP92_RS09050	ACP92_09075	50.0568	6.95612	-2.84721	0.0192893					0	0	hypothetical protein	0	hypothetical protein	WP_013233823.1	0	D8IRK6	Hsero_1820	Signal peptide protein	0	0	0	0	Hsero_1820	0	0	0	0	WP_013233823.1;	ADJ63330;	hse:Hsero_1820;	0
ACP92_RS15225	ACP92_15255	17553.3	5493.62	-1.67591	0.0195039					K20276	large repetitive protein	cell wall anchor protein	0	cell wall anchor protein	WP_041312043.1	0	0	0	0	0	0	0	0	0	0	0	0	0	0	0	0	0
ACP92_RS09580	ACP92_09605	311.312	67.951	-2.19579	0.0196097					0	0	flagellar hook-length control protein	0	hypothetical protein	WP_013233926.1	0	D8IS92	fliK Hsero_1928	Flagellar hook-length control protein	0	0	0	fliK	Hsero_1928	0	integral component of membrane [GO:0016021]	0	0	WP_013233926.1;	ADJ63436;	hse:Hsero_1928;	GO:0016021
ACP92_RS14860	ACP92_14890	567.89	94.3612	-2.58934	0.019772					K09159	antitoxin CptB	hypothetical protein	0	succinate dehydrogenase assembly factor 2	WP_013234931.1	0	D8IZW9	Hsero_2971	FAD assembly factor SdhE	PF03937;	0	0	0	Hsero_2971	0	0	IPR005631;IPR036714;	0	WP_013234931.1;	ADJ64459;	hse:Hsero_2971;	0
ACP92_RS16630	ACP92_16660	1225.76	386.052	-1.66681	0.0200121					0	0	NAD-dependent dehydratase	0	sugar nucleotide-binding protein	WP_013235270.1	0	D8J223	wcaG Hsero_3325	Nucleoside-diphosphate-sugar epimerase protein	PF04321;PF02254;	0	0	wcaG	Hsero_3325	0	potassium ion transport [GO:0006813]	IPR036291;IPR003148;IPR029903;	0	WP_013235270.1;	ADJ64806;	hse:Hsero_3325;	GO:0006813
ACP92_RS22875	ACP92_22905	1982	664.152	-1.57737	0.0200556					0	0	MFS transporter	0	MFS transporter	WP_013236505.1	0	D8IX15	Hsero_4586	Permease of the major facilitator superfamily protein	PF00083;	0	0	0	Hsero_4586	0	integral component of membrane [GO:0016021]; transmembrane transporter activity [GO:0022857]	IPR020846;IPR005828;IPR036259;	0	WP_013236505.1;	ADJ66052;	hse:Hsero_4586;	GO:0016021; GO:0022857
ACP92_RS13215	ACP92_13245	941.157	418.005	-1.17092	0.0200751					K04719	5,6-dimethylbenzimidazole synthase	cob(II)yrinic acid a,c-diamide reductase	[EC:1.13.11.79]	5,6-dimethylbenzimidazole synthase	WP_013234619.1	bluB	D8IXN9	nfnB Hsero_2645	Oxygen-insensitive nitroreductase protein	PF00881;	0	0	nfnB	Hsero_2645	0	oxidoreductase activity [GO:0016491]	IPR012825;IPR029479;IPR000415;	0	WP_013234619.1;	ADJ64141;	hse:Hsero_2645;	GO:0016491
ACP92_RS11520	ACP92_11545	47.1841	140.817	1.57745	0.0202157					0	0	cytochrome c1 protein	0	c-type cytochrome	WP_013234286.1	0	0	0	0	0	0	0	0	0	0	0	0	0	0	0	0	0
ACP92_RS23725	ACP92_23755	1473.64	338.552	-2.12193	0.0203957					0	0	membrane protein	0	DMT family transporter	WP_013236663.1	0	D8IZ09	Hsero_4752	Permease protein	PF00892;	0	0	0	Hsero_4752	0	integral component of membrane [GO:0016021]	IPR000620;	0	WP_013236663.1;	ADJ66213;	hse:Hsero_4752;	GO:0016021
ACP92_RS00570	ACP92_00570	176.56	424.86	1.26683	0.0206434	440.818	212.318	-1.05396	0.0410328	K02926	large subunit ribosomal protein L4	50S ribosomal protein L4	0	50S ribosomal protein L4	WP_006464933.1	rplD	D8IU00	rplD Hsero_0115	50S ribosomal protein L4	PF00573;	0	0	rplD	Hsero_0115	FUNCTION: Forms part of the polypeptide exit tunnel. {ECO:0000256|HAMAP-Rule:MF_01328}.; FUNCTION: One of the primary rRNA binding proteins, this protein initially binds near the 5'-end of the 23S rRNA. It is important during the early stages of 50S assembly. It makes multiple contacts with different domains of the 23S rRNA in the assembled 50S subunit and ribosome. {ECO:0000256|HAMAP-Rule:MF_013…	ribosome [GO:0005840]; rRNA binding [GO:0019843]; structural constituent of ribosome [GO:0003735]; translation [GO:0006412]	IPR002136;IPR023574;IPR013005;	0	WP_006464933.1;	ADJ61641;	hse:Hsero_0115;	GO:0003735; GO:0005840; GO:0006412; GO:0019843
ACP92_RS11865	ACP92_11890	109.885	31.1117	-1.82046	0.0207625					0	0	AraC family transcriptional regulator	0	helix-turn-helix domain-containing protein	WP_041310734.1	0	0	0	0	0	0	0	0	0	0	0	0	0	0	0	0	0
ACP92_RS06650	ACP92_06675	961.957	446.122	-1.10853	0.0207714					K14974	6-hydroxynicotinate 3-monooxygenase	6-hydroxynicotinate 3-monooxygenase	[EC:1.14.13.114]		WP_013233354.1	0	D8IP29	Hsero_1333	Monooxygenase FAD-binding protein	PF01494;	0	0	0	Hsero_1333	0	FAD binding [GO:0071949]; monooxygenase activity [GO:0004497]	IPR002938;IPR036188;	0	WP_013233354.1;	ADJ62849;	hse:Hsero_1333;	GO:0004497; GO:0071949
ACP92_RS05695	ACP92_05720	2587.21	972.353	-1.41184	0.021102					K03406	methyl-accepting chemotaxis protein	chemotaxis protein	0	MCP four helix bundle domain-containing protein	WP_013233169.1	0	D8J1N7	Hsero_1141	Methyl-accepting chemotaxis transducer transmembrane protein	PF12729;PF00672;PF00015;	0	0	0	Hsero_1141	0	integral component of membrane [GO:0016021]; transmembrane signaling receptor activity [GO:0004888]; chemotaxis [GO:0006935]; signal transduction [GO:0007165]	IPR004090;IPR003660;IPR024478;IPR004089;	0	WP_013233169.1;	ADJ62658;	hse:Hsero_1141;	GO:0004888; GO:0006935; GO:0007165; GO:0016021
ACP92_RS06605	ACP92_06630	1684.12	656.309	-1.35955	0.0212722					K18028	2,5-dihydroxypyridine 5,6-dioxygenase	2,5-dihydroxypyridine 5,6-dioxygenase	[EC:1.13.11.9]	hypothetical protein	WP_013233346.1	0	D8IP21	Hsero_1325	Uncharacterized protein	0	0	0	0	Hsero_1325	0	0	0	0	WP_013233346.1;	ADJ62841;	hse:Hsero_1325;	0
ACP92_RS06435	ACP92_06460	927.17	242.132	-1.93704	0.0216951					0	0	cell envelope biogenesis protein OmpA	0	OmpA family protein	WP_081441885.1	0	0	0	0	0	0	0	0	0	0	0	0	0	0	0	0	0
ACP92_RS05600	ACP92_05625	33.3115	170.493	2.35562	0.0218678					0	0	AsnC family transcriptional regulator	0	Lrp/AsnC family transcriptional regulator	WP_013233150.1	0	D8J1L8	Hsero_1122	AsnC family transcription regulator protein	PF01037;	0	0	0	Hsero_1122	0	sequence-specific DNA binding [GO:0043565]	IPR011991;IPR000485;IPR011008;IPR019888;IPR019887;IPR036388;IPR036390;	0	WP_013233150.1;	ADJ62639;	hse:Hsero_1122;	GO:0043565
ACP92_RS07570	ACP92_07595	17.8181	70.8271	1.99096	0.0220712	59.3316	14.5234	-2.03042	0.00372096	0	0	hypothetical protein	0	DUF3579 domain-containing protein	WP_013233528.1	0	D8IPY1	Hsero_1512	Uncharacterized protein	PF12112;	0	0	0	Hsero_1512	0	0	IPR021969;	0	WP_013233528.1;	ADJ63027;	hse:Hsero_1512;	0
ACP92_RS20605	ACP92_20635	3894.44	1505.29	-1.37137	0.0223325					K01912	phenylacetate-CoA ligase	phenylacetate--CoA ligase	[EC:6.2.1.30]	phenylacetate--CoA ligase	WP_013236062.1	paaF	D8ITH4	paaK Hsero_4134	Phenylacetate-coenzyme A ligase (EC 6.2.1.30) (Phenylacetyl-CoA ligase)	PF00501;PF14535;	6.2.1.30	PATHWAY: Aromatic compound metabolism; phenylacetate degradation. {ECO:0000256|PIRNR:PIRNR006444}.	paaK	Hsero_4134	FUNCTION: Catalyzes the activation of phenylacetic acid (PA) to phenylacetyl-CoA (PA-CoA). {ECO:0000256|PIRNR:PIRNR006444}.	nucleotide binding [GO:0000166]; phenylacetate-CoA ligase activity [GO:0047475]; phenylacetate catabolic process [GO:0010124]	IPR028154;IPR000873;IPR042099;IPR011880;	0	WP_013236062.1;	ADJ65604;	hse:Hsero_4134;	GO:0000166; GO:0010124; GO:0047475
ACP92_RS07940	ACP92_07965	1919.26	512.911	-1.90377	0.0226486					K00666	fatty-acyl-CoA synthase	long-chain fatty acid--CoA ligase	[EC:6.2.1.-]	fatty acid--CoA ligase	WP_013233613.1	0	D8IQ66	alkK Hsero_1599	Medium-chain-fatty-acid CoA ligase protein (EC 6.2.1.-)	PF00501;PF13193;	6.2.1.-	0	alkK	Hsero_1599	0	ligase activity [GO:0016874]	IPR025110;IPR000873;IPR042099;	0	WP_013233613.1;	ADJ63112;	hse:Hsero_1599;	GO:0016874
ACP92_RS07300	ACP92_07325	50.1893	223.522	2.15496	0.0226837					K02020	molybdate transport system substrate-binding protein	ABC transporter substrate-binding protein	0	substrate-binding domain-containing protein	WP_013233478.1	0	D8IPF5	Hsero_1459	Solute binding periplasmic protein	0	0	0	0	Hsero_1459	0	0	0	0	WP_013233478.1;	ADJ62975;	hse:Hsero_1459;	0
ACP92_RS21585	ACP92_21615	2155.06	743.745	-1.53484	0.0228385					K02346	DNA polymerase IV	DNA polymerase	[EC:2.7.7.7]	DNA polymerase IV	WP_013236253.1	dinB	D8IUR5	dinP dinB Hsero_4328	DNA polymerase IV (Pol IV) (EC 2.7.7.7)	PF00817;PF11799;PF11798;	2.7.7.7	0	dinP	Hsero_4328	FUNCTION: Poorly processive, error-prone DNA polymerase involved in untargeted mutagenesis. Copies undamaged DNA at stalled replication forks, which arise in vivo from mismatched or misaligned primer ends. These misaligned primers can be extended by PolIV. Exhibits no 3'-5' exonuclease (proofreading) activity. May be involved in translesional synthesis, in conjunction with the beta clamp from Pol…	cytoplasm [GO:0005737]; damaged DNA binding [GO:0003684]; DNA-directed DNA polymerase activity [GO:0003887]; magnesium ion binding [GO:0000287]; DNA repair [GO:0006281]; DNA-dependent DNA replication [GO:0006261]	IPR043502;IPR036775;IPR017961;IPR022880;IPR024728;IPR043128;IPR001126;	0	WP_013236253.1;	ADJ65797;	hse:Hsero_4328;	GO:0000287; GO:0003684; GO:0003887; GO:0005737; GO:0006261; GO:0006281
ACP92_RS00220	ACP92_00220	23.9842	119.336	2.31486	0.0228829					0	0	hypothetical protein	0	DUF4148 domain-containing protein	WP_041309923.1	0	0	0	0	0	0	0	0	0	0	0	0	0	0	0	0	0
ACP92_RS07140	ACP92_07165	14.2129	81.6617	2.52246	0.0230068					K09913	purine/pyrimidine-nucleoside phosphorylase	hypothetical protein	[EC:2.4.2.1 2.4.2.2]	pyrimidine/purine nucleoside phosphorylase	WP_041310401.1	0	A0A5B8E2X8	ppnP EJD96_06900	Pyrimidine/purine nucleoside phosphorylase (EC 2.4.2.1) (EC 2.4.2.2) (Adenosine phosphorylase) (Cytidine phosphorylase) (Guanosine phosphorylase) (EC 2.4.2.15) (Inosine phosphorylase) (Thymidine phosphorylase) (EC 2.4.2.4) (Uridine phosphorylase) (EC 2.4.2.3) (Xanthosine phosphorylase)	PF06865;	2.4.2.1; 2.4.2.2; 2.4.2.15; 2.4.2.4; 2.4.2.3	0	ppnP	0	FUNCTION: Catalyzes the phosphorolysis of diverse nucleosides, yielding D-ribose 1-phosphate and the respective free bases. Can use uridine, adenosine, guanosine, cytidine, thymidine, inosine and xanthosine as substrates. Also catalyzes the reverse reactions. {ECO:0000256|HAMAP-Rule:MF_01537}.	guanosine phosphorylase activity [GO:0047975]; purine-nucleoside phosphorylase activity [GO:0004731]; pyrimidine-nucleoside phosphorylase activity [GO:0016154]; thymidine phosphorylase activity [GO:0009032]; uridine phosphorylase activity [GO:0004850]	IPR009664;IPR014710;IPR011051;	0	WP_041310401.1;	0	hsz:ACP92_07165;	GO:0004731; GO:0004850; GO:0009032; GO:0016154; GO:0047975
ACP92_RS07485	ACP92_07510	635.666	237.802	-1.41851	0.0230813					K02030	polar amino acid transport system substrate-binding protein	LacI family transcriptional regulator	0	transporter substrate-binding domain-containing protein	WP_013233513.1	0	D8IPW4	Hsero_1495	ABC-type amino-acid transport system, periplasmic component protein	PF00497;	0	0	0	Hsero_1495	0	0	IPR018313;IPR001638;	0	WP_013233513.1;	ADJ63010;	hse:Hsero_1495;	0
ACP92_RS15590	ACP92_15620	361.605	113.998	-1.6654	0.0232755					0	0	glycosyl transferase family 1	0	FxDxF family PEP-CTERM protein	WP_041310969.1	0	0	0	0	0	0	0	0	0	0	0	0	0	0	0	0	0
ACP92_RS16700	ACP92_16730	1468.44	375.604	-1.967	0.0233236					K02026	multiple sugar transport system permease protein	sugar ABC transporter permease	0	carbohydrate ABC transporter permease	WP_013235285.1	0	B0RKF8	EJD96_16855 HS241.0093	Carbohydrate ABC transporter permease (Permease component protein)	PF00528;	0	0	0	0	0	integral component of membrane [GO:0016021]; plasma membrane [GO:0005886]; transmembrane transport [GO:0055085]	IPR000515;IPR035906;	0	WP_013235285.1;	0	hsz:ACP92_16730;	GO:0005886; GO:0016021; GO:0055085
ACP92_RS03775	ACP92_03775	563.534	234.572	-1.26447	0.0233459					K03286	OmpA-OmpF porin, OOP family	cell envelope biogenesis protein OmpA	0	OmpA family protein	WP_013232792.1	0	D8IZF5	Hsero_0756	Outer membrane protein and related peptidoglycan-associated (Lipo)proteins	PF04972;PF00691;	0	0	0	Hsero_0756	0	integral component of membrane [GO:0016021]	IPR007055;IPR006664;IPR006665;IPR036737;	0	WP_013232792.1;	ADJ62275;	hse:Hsero_0756;	GO:0016021
ACP92_RS04155	ACP92_04155	6.21814	46.2718	2.89558	0.0234277					0	0	hypothetical protein	0	hypothetical protein	WP_013232865.1	0	D8J011	Hsero_0829	Uncharacterized protein	0	0	0	0	Hsero_0829	0	0	0	0	WP_013232865.1;	ADJ62348;	hse:Hsero_0829;	0
ACP92_RS02360	ACP92_02360	745.995	297.625	-1.32567	0.0234328					K02841	heptosyltransferase I	ADP-heptose--LPS heptosyltransferase	[EC:2.4.-.-]	lipopolysaccharide heptosyltransferase I	WP_013232516.1	waaC	D8IXC3	rfaC Hsero_0473	ADP-heptose:LPS heptosyltransferase protein (EC 2.4.1.-)	PF01075;	2.4.1.-	0	rfaC	Hsero_0473	0	lipopolysaccharide heptosyltransferase activity [GO:0008920]; lipopolysaccharide core region biosynthetic process [GO:0009244]	IPR002201;IPR011908;	GT9;	WP_013232516.1;	ADJ61998;	hse:Hsero_0473;	GO:0008920; GO:0009244
ACP92_RS19035	ACP92_19065	37.753	179.715	2.25105	0.0238902					K06934	uncharacterized protein	DNA-binding protein	0	DNA-binding protein	WP_156181810.1	0	0	0	0	0	0	0	0	0	0	0	0	0	0	0	0	0
ACP92_RS07685	ACP92_07710	3801.57	1336.67	-1.50795	0.0239799					K09800	translocation and assembly module TamB	hypothetical protein	0	translocation/assembly module TamB domain-containing protein	WP_041310439.1	0	0	0	0	0	0	0	0	0	0	0	0	0	0	0	0	0
ACP92_RS16955	ACP92_16985	126.895	331.756	1.38649	0.0241588					K02051	NitT/TauT family transport system substrate-binding protein	nitrate ABC transporter substrate-binding protein	0	ABC transporter substrate-binding protein	WP_013235335.1	0	D8J288	tauA Hsero_3390	ABC-type nitrate/sulfonate/bicarbonate transport system, periplasmic component protein	PF09084;	0	0	tauA	Hsero_3390	0	0	IPR015168;	0	WP_013235335.1;	ADJ64871;	hse:Hsero_3390;	0
ACP92_RS16835	ACP92_16865	1151.8	298.213	-1.94947	0.0243391					0	0	hypothetical protein	0	hypothetical protein	WP_049788077.1	0	0	0	0	0	0	0	0	0	0	0	0	0	0	0	0	0
ACP92_RS21235	ACP92_21265	845.607	212.486	-1.99262	0.0245387					0	0	membrane protein	0	urate hydroxylase PuuD	0	0	0	0	0	0	0	0	0	0	0	0	0	0	0	0	0	0
ACP92_RS21885	ACP92_21915	1031.7	229.458	-2.16872	0.0246263					0	0	cytochrome C	0	cytochrome c5 family protein	WP_013236307.1	0	D8IVP6	Hsero_4387	Cytochrome c family protein	PF13442;	0	0	0	Hsero_4387	0	integral component of membrane [GO:0016021]; electron transfer activity [GO:0009055]; heme binding [GO:0020037]; iron ion binding [GO:0005506]	IPR009056;IPR036909;IPR002323;	0	WP_013236307.1;	ADJ65854;	hse:Hsero_4387;	GO:0005506; GO:0009055; GO:0016021; GO:0020037
ACP92_RS17330	ACP92_17360	94.8877	8.59721	-3.46428	0.0250855					K17734	serine protease AprX	peptidase	[EC:3.4.21.-]	S8 family peptidase	WP_013235415.1	0	D8IPQ4	Hsero_3472	Subtilisin-like serine protease protein	PF00082;	0	0	0	Hsero_3472	0	serine-type endopeptidase activity [GO:0004252]	IPR000209;IPR036852;IPR023828;IPR034074;	0	WP_013235415.1;	ADJ64951;	hse:Hsero_3472;	GO:0004252
ACP92_RS20205	ACP92_20235	971.321	212.684	-2.19123	0.0251438					0	0	metal-binding protein	0	Nif3-like dinuclear metal center hexameric protein	WP_013235980.1	0	D8ISV5	Hsero_4051	Uncharacterized protein	PF01784;	0	0	0	Hsero_4051	0	0	IPR002678;IPR036069;	0	WP_013235980.1;	ADJ65521;	hse:Hsero_4051;	0
ACP92_RS16715	ACP92_16745	51.0776	214.718	2.07168	0.0252268					K06152	gluconate 2-dehydrogenase gamma chain	gluconate 2-dehydrogenase	[EC:1.1.99.3]	gluconate 2-dehydrogenase subunit 3 family protein	WP_013235288.1	0	D8J241	Hsero_3343	Uncharacterized protein	PF13618;	0	0	0	Hsero_3343	0	0	IPR027056;IPR006311;	0	WP_013235288.1;	ADJ64824;	hse:Hsero_3343;	0
ACP92_RS15695	ACP92_15725	67.1424	2.66147	-4.65693	0.0252984	1	4.94718	2.30661	0.0363099	0	0	hypothetical protein	0	0	0	0	0	0	0	0	0	0	0	0	0	0	0	0	0	0	0	0
ACP92_RS04135	ACP92_04135	854.888	368.051	-1.21583	0.0253601					K03762	MFS transporter, MHS family, proline/betaine transporter	proline/betaine transporter	0	MFS transporter	WP_013232861.1	0	D8J007	Hsero_0825	Permease of the major facilitator superfamily protein	PF07690;	0	0	0	Hsero_0825	0	integral component of membrane [GO:0016021]; transmembrane transporter activity [GO:0022857]	IPR011701;IPR020846;IPR036259;IPR005829;	0	WP_013232861.1;	ADJ62344;	hse:Hsero_0825;	GO:0016021; GO:0022857
ACP92_RS03190	ACP92_03190	872.908	253.793	-1.78218	0.0257051					K00799	glutathione S-transferase	glutathione S-transferase	[EC:2.5.1.18]	glutathione S-transferase family protein	WP_013232675.1	0	D8IYJ7	Hsero_0638	Glutathione S-transferase protein	PF13417;	0	0	0	Hsero_0638	0	transferase activity [GO:0016740]; glutathione metabolic process [GO:0006749]	IPR010987;IPR036282;IPR004045;IPR036249;	0	WP_013232675.1;	ADJ62157;	hse:Hsero_0638;	GO:0006749; GO:0016740
ACP92_RS16135	ACP92_16165	365.914	85.7532	-2.09324	0.0257235					0	0	NAD-GH domain containing protein	0	hypothetical protein	WP_013235172.1	0	D8J1D9	Hsero_3227	Uncharacterized protein	0	0	0	0	Hsero_3227	0	0	0	0	WP_013235172.1;	ADJ64708;	hse:Hsero_3227;	0
ACP92_RS04090	ACP92_04090	260.159	76.9688	-1.75705	0.0257379					0	0	molecular chaperone Tir	0	CesT family type III secretion system chaperone	WP_013232853.1	0	D8IZZ9	Hsero_0817	Uncharacterized protein	PF05932;	0	0	0	Hsero_0817	0	protein secretion by the type III secretion system [GO:0030254]	IPR010261;	0	WP_013232853.1;	ADJ62336;	hse:Hsero_0817;	GO:0030254
ACP92_RS02485	ACP92_02485	95.776	10.6488	-3.16898	0.0259293					0	0	membrane protein	0	membrane protein	WP_013232538.1	0	D8IXE5	Hsero_0501	Membrane protein	0	0	0	0	Hsero_0501	0	integral component of membrane [GO:0016021]	0	0	WP_013232538.1;	ADJ62020;	hse:Hsero_0501;	GO:0016021
ACP92_RS20985	ACP92_21015	109.204	8.39414	-3.7015	0.026215					0	0	hypothetical protein	0	hypothetical protein	WP_013236133.1	0	0	0	0	0	0	0	0	0	0	0	0	0	0	0	0	0
ACP92_RS21105	ACP92_21135	2366.4	613.23	-1.94819	0.0263529					K21948	3-dehydrotetronate 4-kinase	membrane protein	[EC:2.7.1.217]	four-carbon acid sugar kinase family protein	WP_013236159.1	0	D8IUH0	hop Hsero_4233	Type III effector HopAN1 protein	PF17042;PF07005;	0	0	hop	Hsero_4233	0	ATP binding [GO:0005524]; kinase activity [GO:0016301]; carbohydrate metabolic process [GO:0005975]	IPR037051;IPR010737;IPR031475;IPR042213;	0	WP_013236159.1;	ADJ65702;	hse:Hsero_4233;	GO:0005524; GO:0005975; GO:0016301
ACP92_RS16080	ACP92_16110	263.58	44.4104	-2.56927	0.0267227					0	0	hypothetical protein	0	hypothetical protein	WP_156181797.1	0	0	0	0	0	0	0	0	0	0	0	0	0	0	0	0	0
ACP92_RS14130	ACP92_14160	3.99737	36.0141	3.17144	0.0268447	27.8105	96.4416	1.79402	0.0405712	0	0	lactoylglutathione lyase	0	VOC family protein	0	0	0	0	0	0	0	0	0	0	0	0	0	0	0	0	0	0
ACP92_RS03760	ACP92_03760	140.503	20.8712	-2.75101	0.0268551					0	0	hypothetical protein	0	hypothetical protein	0	0	0	0	0	0	0	0	0	0	0	0	0	0	0	0	0	0
ACP92_RS19630	ACP92_19660	459.999	187.648	-1.2936	0.0269016					0	0	hypothetical protein	0	DUF1329 domain-containing protein	WP_013235872.1	0	D8ISJ6	Hsero_3941	Uncharacterized protein	PF07044;	0	0	0	Hsero_3941	0	0	IPR010752;	0	WP_013235872.1;	ADJ65412;	hse:Hsero_3941;	0
ACP92_RS03870	ACP92_03870	441.628	135.289	-1.70679	0.0273394					0	0	hypothetical protein	0	hypothetical protein	WP_085943913.1	0	0	0	0	0	0	0	0	0	0	0	0	0	0	0	0	0
ACP92_RS00105	ACP92_00105	28.8699	130.608	2.1776	0.0277888					0	0	hypothetical protein	0	hypothetical protein	WP_013232106.1	0	D8ITR0	Hsero_0021	Uncharacterized protein	PF07819;	0	0	0	Hsero_0021	0	hydrolase activity, acting on ester bonds [GO:0016788]	IPR029058;IPR012908;	0	WP_013232106.1;	ADJ61551;	hse:Hsero_0021;	GO:0016788
ACP92_RS02355	ACP92_02355	2186.08	1013.67	-1.10875	0.0278988					K15778	phosphomannomutase / phosphoglucomutase	phosphoglucomutase	[EC:5.4.2.8 5.4.2.2]	phosphomannomutase/phosphoglucomutase	WP_013232515.1	0	D8IXC2	cpsG Hsero_0472	Phosphomannomutase protein (EC 5.4.2.8)	PF02878;PF02879;PF02880;PF00408;	5.4.2.8	0	cpsG	Hsero_0472	0	magnesium ion binding [GO:0000287]; phosphomannomutase activity [GO:0004615]; carbohydrate metabolic process [GO:0005975]	IPR005844;IPR016055;IPR005845;IPR005846;IPR005843;IPR036900;IPR016066;IPR005841;	0	WP_013232515.1;	ADJ61997;	hse:Hsero_0472;	GO:0000287; GO:0004615; GO:0005975
ACP92_RS04655	ACP92_04680	1.77661	23.7516	3.74082	0.0281468					K06886	hemoglobin	globin	0	group 1 truncated hemoglobin	WP_013232966.1	0	D8J0B5	Hsero_0935	Truncated hemoglobin-like protein	PF01152;	0	0	0	Hsero_0935	0	heme binding [GO:0020037]; oxygen binding [GO:0019825]	IPR009050;IPR012292;IPR001486;	0	WP_013232966.1;	ADJ62452;	hse:Hsero_0935;	GO:0019825; GO:0020037
ACP92_RS17500	ACP92_17530	131.856	36.4368	-1.8555	0.028154					K10036	glutamine transport system substrate-binding protein	glutamine ABC transporter substrate-bindnig protein	0	glutamine ABC transporter substrate-binding protein GlnH	WP_013235458.1	glnH	D8IPU7	glnH Hsero_3515	ABC-type glutamine transport/signal transduction system, periplasmic component protein	PF00497;	0	0	glnH	Hsero_3515	0	membrane [GO:0016020]; ligand-gated ion channel activity [GO:0015276]	IPR001320;IPR044132;IPR018313;IPR001638;	0	WP_013235458.1;	ADJ64994;	hse:Hsero_3515;	GO:0015276; GO:0016020
ACP92_RS00050	ACP92_00050	175.827	74.7249	-1.2345	0.0282457					K03762	MFS transporter, MHS family, proline/betaine transporter	major facilitator transporter	0	MFS transporter	WP_013232096.1	0	D8ITQ0	Hsero_0011	Major facilitator superfamily (MFS) transporter protein	PF00083;	0	0	0	Hsero_0011	0	integral component of membrane [GO:0016021]; transmembrane transporter activity [GO:0022857]	IPR020846;IPR005828;IPR036259;IPR005829;	0	WP_013232096.1;	ADJ61541;	hse:Hsero_0011;	GO:0016021; GO:0022857
ACP92_RS23450	ACP92_23480	1996.76	822.642	-1.27933	0.0283616					0	0	MFS transporter permease	0	MFS transporter	WP_041311370.1	0	0	0	0	0	0	0	0	0	0	0	0	0	0	0	0	0
ACP92_RS12645	ACP92_12670	672.917	205.704	-1.70986	0.0285043					0	0	transcriptional regulator	0	GlxA family transcriptional regulator	WP_013234513.1	0	D8IWL4	Hsero_2535	AraC family transcription regulator protein	PF01965;PF12833;	0	0	0	Hsero_2535	0	DNA-binding transcription factor activity [GO:0003700]; sequence-specific DNA binding [GO:0043565]	IPR029062;IPR002818;IPR009057;IPR018060;IPR018062;	0	WP_013234513.1;	ADJ64034;	hse:Hsero_2535;	GO:0003700; GO:0043565
ACP92_RS14570	ACP92_14600	253.422	94.9992	-1.41555	0.0286725					0	0	hypothetical protein	0	DUF4440 domain-containing protein	WP_013234874.1	0	D8IZR1	Hsero_2912	Signal peptide protein	PF08332;	0	0	0	Hsero_2912	0	calmodulin binding [GO:0005516]; calmodulin-dependent protein kinase activity [GO:0004683]	IPR013543;IPR032710;	0	WP_013234874.1;	ADJ64401;	hse:Hsero_2912;	GO:0004683; GO:0005516
ACP92_RS00655	ACP92_00655	69.2878	308.533	2.15475	0.0286878					K02907	large subunit ribosomal protein L30	50S ribosomal protein L30	0	50S ribosomal protein L30	WP_006464916.1	rpmD	0	0	0	0	0	0	0	0	0	0	0	0	0	0	0	0
ACP92_RS05625	ACP92_05650	1265.5	329.583	-1.94099	0.0287635					K12972	glyoxylate/hydroxypyruvate reductase	2-hydroxyacid dehydrogenase	[EC:1.1.1.79 1.1.1.81]	glyoxylate/hydroxypyruvate reductase A	WP_013233155.1	0	D8J1M3	serA Hsero_1127	D-3-phosphoglycerate dehydrogenase protein (EC 1.1.5.3)	PF02826;	1.1.5.3	0	serA	Hsero_1127	0	NAD binding [GO:0051287]; sn-glycerol-3-phosphate:ubiquinone-8 oxidoreductase activity [GO:0052591]	IPR006140;IPR036291;	0	WP_013233155.1;	ADJ62644;	hse:Hsero_1127;	GO:0051287; GO:0052591
ACP92_RS02640	ACP92_02640	1384.08	459.274	-1.59151	0.0287643					0	0	dihydrofolate reductase	0	2-hydroxyacid dehydrogenase	WP_041310069.1	0	0	0	0	0	0	0	0	0	0	0	0	0	0	0	0	0
ACP92_RS16460	ACP92_16490	2223.69	895.815	-1.31168	0.0287852					K08086	pilus assembly protein FimV	fimbrial protein FimV	0	LysM peptidoglycan-binding domain-containing protein	WP_013235240.1	0	D8J1Z3	fimV Hsero_3295	Transmembrane Tfp pilus assembly FimV protein	PF01476;	0	0	fimV	Hsero_3295	0	integral component of membrane [GO:0016021]	IPR038440;IPR018392;IPR036779;IPR020011;IPR020012;	0	WP_013235240.1;	ADJ64776;	hse:Hsero_3295;	GO:0016021
ACP92_RS20450	ACP92_20480	28.6336	2.25102	-3.66906	0.0290159					0	0	hypothetical protein	0	hypothetical protein	WP_041311250.1	0	0	0	0	0	0	0	0	0	0	0	0	0	0	0	0	0
ACP92_RS03835	ACP92_03835	464.459	90.6823	-2.35666	0.0291001					0	0	hypothetical protein	0	DUF3304 domain-containing protein	WP_013232803.1	0	0	0	0	0	0	0	0	0	0	0	0	0	0	0	0	0
ACP92_RS07000	ACP92_07025	11952.6	2036.81	-2.55294	0.02931					K01423	beta-barrel assembly-enhancing protease	peptidase M48	[EC:3.4.-.-]	M48 family metalloprotease	WP_041310391.1	0	0	0	0	0	0	0	0	0	0	0	0	0	0	0	0	0
ACP92_RS14045	ACP92_14075	112.758	17.2002	-2.71273	0.0300389					K07448	restriction system protein	restriction endonuclease	0	restriction endonuclease	WP_013234778.1	0	D8IYW5	mrr Hsero_2806	Mrr restriction system protein	PF04471;	0	0	mrr	Hsero_2806	0	DNA binding [GO:0003677]; endonuclease activity [GO:0004519]; DNA restriction-modification system [GO:0009307]	IPR011335;IPR007560;	0	WP_013234778.1;	ADJ64300;	hse:Hsero_2806;	GO:0003677; GO:0004519; GO:0009307
ACP92_RS23700	ACP92_23730	436.875	173.156	-1.33515	0.0300823					K02393	flagellar L-ring protein FlgH	flagellar L-ring protein FlgH	0	flagellar basal body L-ring protein FlgH	WP_013236658.1	0	A0A5B8E9Q0	EJD96_23730	Flagellar basal body L-ring protein FlgH	PF02107;	0	0	0	0	FUNCTION: Assembles around the rod to form the L-ring and probably protects the motor/basal body from shearing forces during rotation. {ECO:0000256|ARBA:ARBA00002591}.	bacterial-type flagellum basal body, distal rod, L ring [GO:0009427]; motor activity [GO:0003774]; bacterial-type flagellum-dependent cell motility [GO:0071973]	IPR000527;	0	WP_013236658.1;	0	hsz:ACP92_23730;	GO:0003774; GO:0009427; GO:0071973
ACP92_RS16690	ACP92_16720	2258.19	577.247	-1.9679	0.0301108					K02027	multiple sugar transport system substrate-binding protein	ABC transporter substrate-binding protein	0	extracellular solute-binding protein	WP_013235283.1	0	D8J236	Hsero_3338	ABC-type sugar transport system, periplasmic component protein	PF13416;	0	0	0	Hsero_3338	0	carbohydrate transport [GO:0008643]	IPR006059;IPR006311;	0	WP_013235283.1;	ADJ64819;	hse:Hsero_3338;	GO:0008643
ACP92_RS06370	ACP92_06395	1036.17	304.964	-1.76455	0.0304663					K03566	LysR family transcriptional regulator, glycine cleavage system transcriptional activator	LysR family transcriptional regulator	0	LysR family transcriptional regulator	WP_013233294.1	0	D8INW9	Hsero_1273	LysR family transcription regulator protein	PF00126;PF03466;	0	0	0	Hsero_1273	0	DNA-binding transcription factor activity [GO:0003700]	IPR005119;IPR000847;IPR036388;IPR036390;	0	WP_013233294.1;	ADJ62789;	hse:Hsero_1273;	GO:0003700
ACP92_RS24245		0.888305	13.5119	3.92703	0.0304704					0	0	#N/A	0	DUF1289 domain-containing protein	WP_069373652.1	0	A0A5B8E1V0	EJD96_08220	DUF1289 domain-containing protein	PF06945;	0	0	0	0	0	0	IPR010710;	0	WP_069373652.1;	0	0	0
ACP92_RS19085	ACP92_19115	838.68	151.686	-2.46703	0.0306051					K03602	exodeoxyribonuclease VII small subunit	exodeoxyribonuclease	[EC:3.1.11.6]	exodeoxyribonuclease VII small subunit	WP_013235773.1	0	D8IRW8	xseB Hsero_3833	Exodeoxyribonuclease 7 small subunit (EC 3.1.11.6) (Exodeoxyribonuclease VII small subunit) (Exonuclease VII small subunit)	PF02609;	3.1.11.6	0	xseB	Hsero_3833	FUNCTION: Bidirectionally degrades single-stranded DNA into large acid-insoluble oligonucleotides, which are then degraded further into small acid-soluble oligonucleotides. {ECO:0000256|HAMAP-Rule:MF_00337}.	cytoplasm [GO:0005737]; exodeoxyribonuclease VII complex [GO:0009318]; exodeoxyribonuclease VII activity [GO:0008855]; DNA catabolic process [GO:0006308]	IPR003761;IPR037004;	0	WP_013235773.1;	ADJ65311;	hse:Hsero_3833;	GO:0005737; GO:0006308; GO:0008855; GO:0009318
ACP92_RS10995	ACP92_11020	618.552	211.274	-1.54978	0.0306848					0	0	hypothetical protein	0	DUF72 domain-containing protein	WP_013234187.1	0	D8IU46	Hsero_2209	Uncharacterized protein	PF01904;	0	0	0	Hsero_2209	0	0	IPR002763;IPR036520;	0	WP_013234187.1;	ADJ63708;	hse:Hsero_2209;	0
ACP92_RS12750	ACP92_12775	4659.83	1772.92	-1.39415	0.0311257					0	0	diguanylate phosphodiesterase	0	EAL domain-containing protein	WP_013234534.1	0	D8IWN5	Hsero_2556	EAL domain containing protein	PF03924;PF00563;PF00990;PF08447;PF13426;	0	0	0	Hsero_2556	0	0	IPR006189;IPR001633;IPR035919;IPR000160;IPR029787;IPR001610;IPR000014;IPR000700;IPR035965;IPR013655;IPR043128;	0	WP_013234534.1;	ADJ64055;	hse:Hsero_2556;	0
ACP92_RS03600	ACP92_03600	1275.85	554.454	-1.20232	0.03125					0	0	chemotaxis protein	0	MCP four helix bundle domain-containing protein	WP_013232756.1	0	0	0	0	0	0	0	0	0	0	0	0	0	0	0	0	0
ACP92_RS23385	ACP92_23415	630.751	185.691	-1.76417	0.0312935					0	0	MerR family transcriptional regulator	0	MerR family DNA-binding transcriptional regulator	WP_013236603.1	0	A0A5B8ECC0	EJD96_23400	MerR family DNA-binding transcriptional regulator	PF13411;	0	0	0	0	0	DNA binding [GO:0003677]; regulation of transcription, DNA-templated [GO:0006355]	IPR009061;IPR000551;	0	WP_013236603.1;	0	hsz:ACP92_23415;	GO:0003677; GO:0006355
ACP92_RS18425	ACP92_18455	13.7687	73.0623	2.40773	0.0313254					K02078	acyl carrier protein	acyl carrier protein	0	acyl carrier protein	WP_013235643.1	0	A0A5B8E8N2	EJD96_18485	Acyl carrier protein	PF00550;	0	0	0	0	0	0	IPR036736;IPR009081;IPR006162;	0	WP_013235643.1;	0	hsz:ACP92_18455;	0
ACP92_RS11735	ACP92_11760	1736.96	580.454	-1.58131	0.0314314					K06160	putative pyoverdin transport system ATP-binding/permease protein	peptide ABC transporter	0	cyclic peptide export ABC transporter	WP_013234327.1	0	D8IVA9	pvdE Hsero_2349	ABC-type siderophore (Cyclic peptide) export system protein (EC 3.6.3.-)	PF00005;	3.6.3.-	0	pvdE	Hsero_2349	0	integral component of membrane [GO:0016021]; ATP binding [GO:0005524]; ATPase-coupled transmembrane transporter activity [GO:0042626]; hydrolase activity [GO:0016787]; peptide transmembrane transporter activity [GO:1904680]; peptide transport [GO:0015833]	IPR003593;IPR011527;IPR036640;IPR003439;IPR005898;IPR027417;	0	WP_013234327.1;	ADJ63848;	hse:Hsero_2349;	GO:0005524; GO:0015833; GO:0016021; GO:0016787; GO:0042626; GO:1904680
ACP92_RS02630	ACP92_02630	667.824	221.666	-1.59108	0.0315963					K23242	manganese efflux pump family protein	hypothetical protein	0	manganese efflux pump MntP	WP_013232565.1	mntP	D8IY87	mntP Hsero_0528	Putative manganese efflux pump MntP	PF02659;	0	0	mntP	Hsero_0528	FUNCTION: Probably functions as a manganese efflux pump. {ECO:0000256|HAMAP-Rule:MF_01521}.	integral component of membrane [GO:0016021]; plasma membrane [GO:0005886]; manganese ion transmembrane transporter activity [GO:0005384]	IPR003810;IPR022929;	0	WP_013232565.1;	ADJ62047;	hse:Hsero_0528;	GO:0005384; GO:0005886; GO:0016021
ACP92_RS15730	ACP92_15760	605.284	293.331	-1.04508	0.0317712					K13628	iron-sulfur cluster assembly protein	iron-sulfur cluster assembly protein	0	iron-sulfur cluster assembly protein IscA	WP_006712826.1	iscA	D8J157	Hsero_3142	Iron-binding protein IscA (Iron-sulfur cluster assembly protein)	PF01521;	0	0	0	Hsero_3142	0	iron-sulfur cluster binding [GO:0051536]; iron-sulfur cluster assembly [GO:0016226]	IPR000361;IPR016092;IPR017870;IPR035903;IPR011302;	0	WP_006712826.1;	ADJ64626;	hse:Hsero_3142;	GO:0016226; GO:0051536
ACP92_RS01740	ACP92_01740	461.303	202.023	-1.1912	0.0318694					K03574	8-oxo-dGTP diphosphatase	CTP pyrophosphohydrolase	[EC:3.6.1.55]	NUDIX domain-containing protein	WP_013232398.1	0	D8IW79	mutT Hsero_0351	MutT pyrophosphohydrolase protein (EC 3.6.1.-)	PF00293;	3.6.1.-	0	mutT	Hsero_0351	0	hydrolase activity [GO:0016787]	IPR020476;IPR015797;IPR020084;IPR000086;	0	WP_013232398.1;	ADJ61877;	hse:Hsero_0351;	GO:0016787
ACP92_RS03865	ACP92_03865	4.44153	33.1661	2.90058	0.0319153					0	0	hypothetical protein	0	CesT family type III secretion system chaperone	WP_013232810.1	0	0	0	0	0	0	0	0	0	0	0	0	0	0	0	0	0
ACP92_RS03805	ACP92_03805	36.6283	6.54783	-2.48387	0.0321143					0	0	hypothetical protein	0	hypothetical protein	WP_156181700.1	0	0	0	0	0	0	0	0	0	0	0	0	0	0	0	0	0
ACP92_RS12095	ACP92_12120	1287.37	465.033	-1.46902	0.0321289					K03338	5-dehydro-2-deoxygluconokinase	5-dehydro-2-deoxygluconokinase	[EC:2.7.1.92]	5-dehydro-2-deoxygluconokinase	WP_013234405.1	iolC	D8IVI7	iolC Hsero_2427	Transferase kinase protein	PF09863;PF00294;	0	0	iolC	Hsero_2427	0	kinase activity [GO:0016301]; phosphotransferase activity, alcohol group as acceptor [GO:0016773]	IPR013785;IPR002173;IPR018659;IPR030830;IPR023314;IPR011611;IPR029056;	0	WP_013234405.1;	ADJ63926;	hse:Hsero_2427;	GO:0016301; GO:0016773
ACP92_RS08505	ACP92_08530	1607.98	496.566	-1.69519	0.0321759					K05846	osmoprotectant transport system permease protein	choline ABC transporter permease	0	ABC transporter permease	WP_013233727.1	0	D8IQW7	opuBB2 Hsero_1715	ABC-type proline/glycine betaine transport systems, permease component protein	PF00528;	0	0	opuBB2	Hsero_1715	0	integral component of membrane [GO:0016021]; plasma membrane [GO:0005886]; transmembrane transport [GO:0055085]	IPR000515;IPR035906;	0	WP_013233727.1;	ADJ63228;	hse:Hsero_1715;	GO:0005886; GO:0016021; GO:0055085
ACP92_RS18230	ACP92_18260	51.0776	205.92	2.01132	0.0322412					K16320	anthranilate 1,2-dioxygenase small subunit	anthranilate 1,2-dioxygenase	[EC:1.14.12.1]	aromatic-ring-hydroxylating dioxygenase subunit beta	WP_013235604.1	0	D8IR15	nagH Hsero_3663	Anthranilate dioxygenase small subunit protein (EC 1.14.12.1)	PF13577;	1.14.12.1	0	nagH	Hsero_3663	0	anthranilate 1,2-dioxygenase (deaminating, decarboxylating) activity [GO:0018618]; cellular aromatic compound metabolic process [GO:0006725]	IPR032710;IPR000391;IPR037401;	0	WP_013235604.1;	ADJ65141;	hse:Hsero_3663;	GO:0006725; GO:0018618
ACP92_RS24105		6.21814	43.7976	2.8163	0.0333419					0	0	#N/A	0	hypothetical protein	0	0	0	0	0	0	0	0	0	0	0	0	0	0	0	0	0	0
ACP92_RS04265	ACP92_04280	1599.99	621.222	-1.36488	0.0337532					K08591	acyl phosphate:glycerol-3-phosphate acyltransferase	glycerol-3-phosphate acyltransferase	[EC:2.3.1.275]	glycerol-3-phosphate 1-O-acyltransferase PlsY	WP_013232886.1	plsY	D8J032	plsY Hsero_0851	Glycerol-3-phosphate acyltransferase (Acyl-PO4 G3P acyltransferase) (Acyl-phosphate--glycerol-3-phosphate acyltransferase) (G3P acyltransferase) (GPAT) (EC 2.3.1.275) (Lysophosphatidic acid synthase) (LPA synthase)	PF02660;	2.3.1.275	PATHWAY: Lipid metabolism; phospholipid metabolism. {ECO:0000256|HAMAP-Rule:MF_01043}.	plsY	Hsero_0851	FUNCTION: Catalyzes the transfer of an acyl group from acyl-phosphate (acyl-PO(4)) to glycerol-3-phosphate (G3P) to form lysophosphatidic acid (LPA). This enzyme utilizes acyl-phosphate as fatty acyl donor, but not acyl-CoA or acyl-ACP. {ECO:0000256|HAMAP-Rule:MF_01043}.	integral component of membrane [GO:0016021]; plasma membrane [GO:0005886]; acyl-phosphate glycerol-3-phosphate acyltransferase activity [GO:0043772]; phospholipid biosynthetic process [GO:0008654]	IPR003811;	0	WP_013232886.1;	ADJ62369;	hse:Hsero_0851;	GO:0005886; GO:0008654; GO:0016021; GO:0043772
ACP92_RS11445	ACP92_11470	217.03	452.828	1.06107	0.0337827					K10439	ribose transport system substrate-binding protein	LacI family transcriptional regulator	0	sugar ABC transporter substrate-binding protein	WP_013234271.1	0	D8IUD0	Hsero_2293	ABC-type sugar transport system, periplasmic component protein	PF13407;	0	0	0	Hsero_2293	0	carbohydrate transport [GO:0008643]	IPR028082;IPR025997;	0	WP_013234271.1;	ADJ63792;	hse:Hsero_2293;	GO:0008643
ACP92_RS00970	ACP92_00970	2099.92	997.405	-1.07408	0.0338127					0	0	glucoamylase	0	glycoside hydrolase family 15 protein	WP_041309965.1	0	0	0	0	0	0	0	0	0	0	0	0	0	0	0	0	0
ACP92_RS12760	ACP92_12785	1077.1	295.797	-1.86448	0.0338645					K03932	polyhydroxybutyrate depolymerase	plasmid partitioning protein	0	prolyl oligopeptidase family serine peptidase	WP_171941741.1	0	0	0	0	0	0	0	0	0	0	0	0	0	0	0	0	0
ACP92_RS08380	ACP92_08405	1115.04	256.079	-2.12243	0.0338654					K01042	L-seryl-tRNA(Ser) seleniumtransferase	hypothetical protein	[EC:2.9.1.1]	hypothetical protein	WP_049788055.1	0	0	0	0	0	0	0	0	0	0	0	0	0	0	0	0	0
ACP92_RS19745	ACP92_19775	992.939	463.395	-1.09946	0.0339795					K03111	single-strand DNA-binding protein	single-stranded DNA-binding protein	0	single-stranded DNA-binding protein	WP_013235892.1	ssb	A2RPZ6	ssb EJD96_19845	Single-stranded DNA-binding protein (SSB)	PF00436;	0	0	ssb	0	FUNCTION: Plays an important role in DNA replication, recombination and repair. Binds to ssDNA and to an array of partner proteins to recruit them to their sites of action during DNA metabolism. {ECO:0000256|HAMAP-Rule:MF_00984}.	single-stranded DNA binding [GO:0003697]; DNA recombination [GO:0006310]; DNA repair [GO:0006281]; DNA replication [GO:0006260]	IPR012340;IPR000424;IPR011344;	0	WP_013235892.1;	0	hsz:ACP92_19775;	GO:0003697; GO:0006260; GO:0006281; GO:0006310
ACP92_RS15310	ACP92_15340	1708.93	674.397	-1.34143	0.0339818					K00426	cytochrome bd ubiquinol oxidase subunit II	cytochrome d ubiquinol oxidase subunit 2	[EC:7.1.1.7]	cytochrome d ubiquinol oxidase subunit II	WP_013235014.1	cydB	D8J0J0	cydB Hsero_3058	Cytochrome bd-type quinol oxidase, subunit 2, protein (EC 1.10.3.-)	PF02322;	1.10.3.-	0	cydB	Hsero_3058	0	integral component of membrane [GO:0016021]; plasma membrane [GO:0005886]; oxidoreductase activity [GO:0016491]	IPR003317;	0	WP_013235014.1;	ADJ64546;	hse:Hsero_3058;	GO:0005886; GO:0016021; GO:0016491
ACP92_RS24415		121.745	1	-6.92771	0.0341101					0	0	#N/A	0	0	0	0	0	0	0	0	0	0	0	0	0	0	0	0	0	0	0	0
ACP92_RS08970	ACP92_08995	1429.62	456.653	-1.64646	0.0341915					K12542	membrane fusion protein, adhesin transport system	secretion protein HlyD	0	HlyD family type I secretion periplasmic adaptor subunit	WP_013233807.1	0	D8IRJ0	Hsero_1804	Membrane fusion protein (MFP) family protein	PF13533;	0	0	0	Hsero_1804	0	integral component of membrane [GO:0016021]; plasma membrane [GO:0005886]; protein secretion [GO:0009306]	IPR039562;IPR006144;IPR010129;	0	WP_013233807.1;	ADJ63314;	hse:Hsero_1804;	GO:0005886; GO:0009306; GO:0016021
ACP92_RS12710	ACP92_12735	480.345	136.119	-1.8192	0.0342041					0	0	GCN5 family acetyltransferase	0	GNAT family N-acetyltransferase	WP_013234526.1	0	D8IWM7	Hsero_2548	Histone acetyltransferase HPA2, GnaT family, acetyltransferase protein	PF13673;	0	0	0	Hsero_2548	0	N-acetyltransferase activity [GO:0008080]	IPR016181;IPR000182;	0	WP_013234526.1;	ADJ64047;	hse:Hsero_2548;	GO:0008080
ACP92_RS16995	ACP92_17025	151.163	31.9218	-2.24349	0.0342787					0	0	hypothetical protein	0	hypothetical protein	0	0	0	0	0	0	0	0	0	0	0	0	0	0	0	0	0	0
ACP92_RS00605	ACP92_00605	6.21814	42.7909	2.78275	0.0345962					K02904	large subunit ribosomal protein L29	50S ribosomal protein L29	0	50S ribosomal protein L29	WP_006464926.1	rpmC	A0A6M3ZJF8	rpmC C798_00875	50S ribosomal protein L29	PF00831;	0	0	rpmC	0	0	ribosome [GO:0005840]; structural constituent of ribosome [GO:0003735]; translation [GO:0006412]	IPR001854;IPR036049;IPR018254;	0	WP_006464926.1;	0	0	GO:0003735; GO:0005840; GO:0006412
ACP92_RS12855	ACP92_12880	15.1012	75.5149	2.3221	0.0347858					0	0	spore coat protein	0	spore coat U domain-containing protein	WP_013234554.1	0	D8IXH4	Hsero_2577	Signal peptide protein	PF05229;	0	0	0	Hsero_2577	0	0	IPR007893;	0	WP_013234554.1;	ADJ64076;	hse:Hsero_2577;	0
ACP92_RS05765	ACP92_05790	1668.56	515.58	-1.69434	0.0348623					K06145	LacI family transcriptional regulator, gluconate utilization system Gnt-I transcriptional rep	GntR family transcriptional regulator	0	LacI family DNA-binding transcriptional regulator	WP_156181840.1	0	0	0	0	0	0	0	0	0	0	0	0	0	0	0	0	0
ACP92_RS24305	ACP92_14420	53.4022	152.478	1.51363	0.0349038					0	0	hypothetical protein	0	0	0	0	0	0	0	0	0	0	0	0	0	0	0	0	0	0	0	0
ACP92_RS09730	ACP92_09755	737.395	227.816	-1.69457	0.0350227					K03415	two-component system, chemotaxis family, chemotaxis protein CheV	chemotaxis protein CheV	0	chemotaxis protein CheV	WP_013233950.1	0	D8ISB7	Hsero_1957	Chemotaxis signal transduction protein (EC 2.7.3.-)	PF01584;PF00072;	2.7.3.-	0	0	Hsero_1957	0	transferase activity [GO:0016740]; chemotaxis [GO:0006935]; phosphorelay signal transduction system [GO:0000160]	IPR024181;IPR036061;IPR002545;IPR011006;IPR001789;	0	WP_013233950.1;	ADJ63461;	hse:Hsero_1957;	GO:0000160; GO:0006935; GO:0016740
ACP92_RS23655	ACP92_23685	14.2129	70.8163	2.31688	0.0352956					K04065	hyperosmotically inducible periplasmic protein	hydrogenase	0	BON domain-containing protein	WP_013236649.1	0	D8IY77	osmY Hsero_4738	Hyperosmotically inducible periplasmic protein	PF04972;	0	0	osmY	Hsero_4738	0	0	IPR007055;IPR014004;	0	WP_013236649.1;	ADJ66199;	hse:Hsero_4738;	0
ACP92_RS22370	ACP92_22400	525.44	208.763	-1.33166	0.0355522					K01118	FMN-dependent NADH-azoreductase	FMN-dependent NADH-azoreductase	[EC:1.7.1.17]	FMN-dependent NADH-azoreductase	WP_013236405.1	0	D8IWR5	acpD azoR Hsero_4486	FMN dependent NADH:quinone oxidoreductase (EC 1.6.5.-) (Azo-dye reductase) (FMN-dependent NADH-azo compound oxidoreductase) (FMN-dependent NADH-azoreductase) (EC 1.7.1.17)	PF02525;	1.6.5.-; 1.7.1.17	0	acpD	Hsero_4486	FUNCTION: Also exhibits azoreductase activity. Catalyzes the reductive cleavage of the azo bond in aromatic azo compounds to the corresponding amines. {ECO:0000256|HAMAP-Rule:MF_01216}.; FUNCTION: Quinone reductase that provides resistance to thiol-specific stress caused by electrophilic quinones. {ECO:0000256|HAMAP-Rule:MF_01216}.	electron transfer activity [GO:0009055]; FMN binding [GO:0010181]; hydrolase activity [GO:0016787]; oxidoreductase activity, acting on NAD(P)H, NAD(P) as acceptor [GO:0016652]; oxidoreductase activity, acting on other nitrogenous compounds as donors [GO:0016661]	IPR003680;IPR029039;IPR023048;	0	WP_013236405.1;	ADJ65952;	hse:Hsero_4486;	GO:0009055; GO:0010181; GO:0016652; GO:0016661; GO:0016787
ACP92_RS16550	ACP92_16580	1346.41	477.273	-1.49623	0.0357397					K00383	glutathione reductase (NADPH)	glutathione reductase	[EC:1.8.1.7]	glutathione-disulfide reductase	WP_013235256.1	gorA	D8J209	gor Hsero_3311	Glutathione reductase protein (EC 1.8.1.7)	PF07992;PF02852;	1.8.1.7	0	gor	Hsero_3311	0	flavin adenine dinucleotide binding [GO:0050660]; glutathione-disulfide reductase activity [GO:0004362]; cell redox homeostasis [GO:0045454]	IPR036188;IPR023753;IPR016156;IPR001100;IPR004099;IPR012999;	0	WP_013235256.1;	ADJ64792;	hse:Hsero_3311;	GO:0004362; GO:0045454; GO:0050660
ACP92_RS13500	ACP92_13530	969.417	313.964	-1.62652	0.0357483					0	0	hypothetical protein	0	DUF3034 family protein	WP_048348713.1	0	0	0	0	0	0	0	0	0	0	0	0	0	0	0	0	0
ACP92_RS05725	ACP92_05750	685.561	196.054	-1.80604	0.035793					K00077	2-dehydropantoate 2-reductase	2-dehydropantoate 2-reductase	[EC:1.1.1.169]	2-dehydropantoate 2-reductase	WP_013233175.1	0	D8J1P3	Hsero_1147	2-dehydropantoate 2-reductase (EC 1.1.1.169) (Ketopantoate reductase)	PF02558;PF08546;	1.1.1.169	PATHWAY: Cofactor biosynthesis; (R)-pantothenate biosynthesis; (R)-pantoate from 3-methyl-2-oxobutanoate: step 2/2. {ECO:0000256|ARBA:ARBA00004994, ECO:0000256|RuleBase:RU362068}.	0	Hsero_1147	FUNCTION: Catalyzes the NADPH-dependent reduction of ketopantoate into pantoic acid. {ECO:0000256|RuleBase:RU362068}.	2-dehydropantoate 2-reductase activity [GO:0008677]; pantothenate biosynthetic process [GO:0015940]	IPR008927;IPR013328;IPR003710;IPR013752;IPR013332;IPR036291;	0	WP_013233175.1;	ADJ62664;	hse:Hsero_1147;	GO:0008677; GO:0015940
ACP92_RS09390	ACP92_09415	2056.45	629.027	-1.70896	0.0358576					K04773	protease IV	peptidase S49	[EC:3.4.21.-]	S49 family peptidase	WP_013233891.1	0	D8IRS4	Hsero_1889	Periplasmic serine protease (ClpP class) protein	PF01343;	0	0	0	Hsero_1889	0	integral component of membrane [GO:0016021]; peptidase activity [GO:0008233]	IPR029045;IPR002142;	0	WP_013233891.1;	ADJ63398;	hse:Hsero_1889;	GO:0008233; GO:0016021
ACP92_RS07345	ACP92_07370	503.441	160.698	-1.64747	0.035862					0	0	hypothetical protein	0	hypothetical protein	WP_048348514.1	0	0	0	0	0	0	0	0	0	0	0	0	0	0	0	0	0
ACP92_RS00925	ACP92_00925	1267.01	380.884	-1.73401	0.0359373					K07126	uncharacterized protein	hypothetical protein	0	sel1 repeat family protein	WP_013232234.1	0	D8IUZ3	Hsero_0186	TPR repeat, SEL1 subfamily protein	PF08238;	0	0	0	Hsero_0186	0	0	IPR006597;IPR011990;	0	WP_013232234.1;	ADJ61712;	hse:Hsero_0186;	0
ACP92_RS14225	ACP92_14255	19.0986	89.8657	2.23431	0.0359422					0	0	hypothetical protein	0	NifX-associated nitrogen fixation protein	WP_013234815.1	0	A0A6M3ZSB0	C798_13240	Uncharacterized protein	PF03270;	0	0	0	0	0	0	IPR004952;	0	WP_013234815.1;	0	0	0
ACP92_RS02755	ACP92_02755	4623.53	695.53	-2.73281	0.0359439					0	0	hypothetical protein	0	hypothetical protein	WP_013232589.1	0	D8IYB1	Hsero_0552	Uncharacterized protein	0	0	0	0	Hsero_0552	0	0	0	0	WP_013232589.1;	ADJ62071;	hse:Hsero_0552;	0
ACP92_RS15810	ACP92_15840	10674.5	4352.04	-1.29441	0.0360337					K03702	excinuclease ABC subunit B	excinuclease ABC subunit B	0	excinuclease ABC subunit UvrB	WP_013235104.1	uvrB	D8J171	uvrB Hsero_3158	UvrABC system protein B (Protein UvrB) (Excinuclease ABC subunit B)	PF00271;PF04851;PF02151;PF12344;PF17757;	0	0	uvrB	Hsero_3158	FUNCTION: The UvrABC repair system catalyzes the recognition and processing of DNA lesions. A damage recognition complex composed of 2 UvrA and 2 UvrB subunits scans DNA for abnormalities. Upon binding of the UvrA(2)B(2) complex to a putative damaged site, the DNA wraps around one UvrB monomer. DNA wrap is dependent on ATP binding by UvrB and probably causes local melting of the DNA helix, facili…	cytoplasm [GO:0005737]; excinuclease repair complex [GO:0009380]; ATP binding [GO:0005524]; ATPase activity [GO:0016887]; DNA binding [GO:0003677]; excinuclease ABC activity [GO:0009381]; nucleotide-excision repair [GO:0006289]; SOS response [GO:0009432]	IPR006935;IPR014001;IPR001650;IPR027417;IPR001943;IPR036876;IPR004807;IPR041471;IPR024759;	0	WP_013235104.1;	ADJ64640;	hse:Hsero_3158;	GO:0003677; GO:0005524; GO:0005737; GO:0006289; GO:0009380; GO:0009381; GO:0009432; GO:0016887
ACP92_RS19655	ACP92_19685	216.321	69.5799	-1.63643	0.0360644					0	0	NIPSNAP family containing protein	0	NIPSNAP family protein	WP_041311220.1	0	0	0	0	0	0	0	0	0	0	0	0	0	0	0	0	0
ACP92_RS21770	ACP92_21800	363.146	103.784	-1.80696	0.0363964					K02113	F-type H+-transporting ATPase subunit delta	ATP synthase F0F1 subunit delta	0	F0F1 ATP synthase subunit delta	WP_013236287.1	0	D8IVM5	atpH Hsero_4365	ATP synthase subunit delta (ATP synthase F(1) sector subunit delta) (F-type ATPase subunit delta) (F-ATPase subunit delta)	PF00213;	0	0	atpH	Hsero_4365	FUNCTION: F(1)F(0) ATP synthase produces ATP from ADP in the presence of a proton or sodium gradient. F-type ATPases consist of two structural domains, F(1) containing the extramembraneous catalytic core and F(0) containing the membrane proton channel, linked together by a central stalk and a peripheral stalk. During catalysis, ATP synthesis in the catalytic domain of F(1) is coupled via a rotary…	plasma membrane [GO:0005886]; proton-transporting ATP synthase complex, catalytic core F(1) [GO:0045261]; hydrolase activity [GO:0016787]; proton-transporting ATP synthase activity, rotational mechanism [GO:0046933]	IPR026015;IPR000711;	0	WP_013236287.1;	ADJ65833;	hse:Hsero_4365;	GO:0005886; GO:0016787; GO:0045261; GO:0046933
ACP92_RS04165		1844.1	495.16	-1.89695	0.0381372					0	0	#N/A	0	hypothetical protein	WP_048348498.1	0	0	0	0	0	0	0	0	0	0	0	0	0	0	0	0	0
ACP92_RS08760	ACP92_08785	65.0541	161.722	1.31381	0.0385828					0	0	transcriptional regulator	0	winged helix DNA-binding protein	WP_048348685.1	0	0	0	0	0	0	0	0	0	0	0	0	0	0	0	0	0
ACP92_RS18065	ACP92_18095	296.891	86.3797	-1.78117	0.0386335					0	0	hypothetical protein	0	DUF3861 domain-containing protein	WP_013235571.1	0	D8IQJ6	Hsero_3630	Uncharacterized protein	PF12977;	0	0	0	Hsero_3630	0	0	IPR024476;IPR038194;	0	WP_013235571.1;	ADJ65108;	hse:Hsero_3630;	0
ACP92_RS00120	ACP92_00120	45.5114	92.5077	1.02335	0.0387098					0	0	hypothetical protein	0	alpha/beta hydrolase	0	0	0	0	0	0	0	0	0	0	0	0	0	0	0	0	0	0
ACP92_RS01820	ACP92_01820	313.769	109.308	-1.5213	0.0390504					0	0	hypothetical protein	0	CNP1-like family protein	WP_013232413.1	0	D8IW95	Hsero_0368	CNP1 domain-containing protein	PF08750;	0	0	0	Hsero_0368	0	0	IPR014861;	0	WP_013232413.1;	ADJ61893;	hse:Hsero_0368;	0
ACP92_RS20150	ACP92_20180	115.867	22.1141	-2.38943	0.0391785					K11892	type VI secretion system protein ImpK	type VI secretion system protein ImpK	0	type IVB secretion system protein IcmH/DotU	WP_013235972.1	icmH	0	0	0	0	0	0	0	0	0	0	0	0	0	0	0	0
ACP92_RS06330	ACP92_06355	8.88305	67.951	2.93537	0.0391975					0	0	TetR family transcriptional regulator	0	TetR/AcrR family transcriptional regulator	WP_013233286.1	0	D8INW1	Hsero_1265	Transcription regulator protein	PF00440;	0	0	0	Hsero_1265	FUNCTION: Repressor involved in the biosynthesis of the osmoprotectant glycine betaine. It represses transcription of the choline transporter BetT and the genes of BetAB involved in the synthesis of glycine betaine. {ECO:0000256|ARBA:ARBA00002785}.	DNA binding [GO:0003677]	IPR009057;IPR001647;IPR036271;	0	WP_013233286.1;	ADJ62781;	hse:Hsero_1265;	GO:0003677
ACP92_RS12425	ACP92_12450	20.431	97.6477	2.25682	0.039248					0	0	hypothetical protein	0	hypothetical protein	WP_041310764.1	0	0	0	0	0	0	0	0	0	0	0	0	0	0	0	0	0
ACP92_RS16555	ACP92_16585	1528.12	597.048	-1.35584	0.0395572					K02011	iron(III) transport system permease protein	iron ABC transporter permease	0	iron ABC transporter permease	WP_013235257.1	0	D8J210	Hsero_3312	ABC-type Fe3+ transport system, permease component protein	PF00528;	0	0	0	Hsero_3312	0	integral component of membrane [GO:0016021]; plasma membrane [GO:0005886]; transmembrane transport [GO:0055085]	IPR000515;IPR035906;	0	WP_013235257.1;	ADJ64793;	hse:Hsero_3312;	GO:0005886; GO:0016021; GO:0055085
ACP92_RS06645	ACP92_06670	640.835	199.976	-1.68012	0.0397038					K07402	xanthine dehydrogenase accessory factor	lipoprotein	0	XdhC family protein	WP_013233353.1	0	D8IP28	xdhC Hsero_1332	Xanthine/CO dehydrogenase maturation factor, XdhC/CoxF family protein	PF13478;PF02625;	0	0	xdhC	Hsero_1332	0	0	IPR036291;IPR003777;IPR027051;	0	WP_013233353.1;	ADJ62848;	hse:Hsero_1332;	0
ACP92_RS22720	ACP92_22750	327.728	693.781	1.08198	0.0397514					K03576	LysR family transcriptional regulator, regulator for metE and metH	LysR family transcriptional regulator	0	LysR family transcriptional regulator	WP_013236476.1	0	D8IWY6	metR Hsero_4557	HTH-type transcriptional regulator MetR	PF00126;PF03466;	0	0	metR	Hsero_4557	0	cytoplasm [GO:0005737]; DNA-binding transcription factor activity [GO:0003700]; methionine biosynthetic process [GO:0009086]	IPR005119;IPR037406;IPR000847;IPR036388;IPR036390;	0	WP_013236476.1;	ADJ66023;	hse:Hsero_4557;	GO:0003700; GO:0005737; GO:0009086
ACP92_RS16055	ACP92_16085	958.526	384.856	-1.3165	0.0398716					0	0	membrane protein	0	aromatic amino acid DMT transporter YddG	WP_013235155.1	yddG	D8J1C2	Hsero_3209	Permease of the drug/metabolite transporter (DMT) superfamily protein	PF00892;	0	0	0	Hsero_3209	0	integral component of membrane [GO:0016021]	IPR000620;	0	WP_013235155.1;	ADJ64691;	hse:Hsero_3209;	GO:0016021
ACP92_RS15890	ACP92_15920	9.32721	50.151	2.42676	0.0401568					0	0	hypothetical protein	0	hypothetical protein	WP_041310986.1	0	A0A5B8E754	EJD96_15595	Uncharacterized protein	0	0	0	0	0	0	integral component of membrane [GO:0016021]	0	0	WP_041310986.1;	0	hsz:ACP92_15920;	GO:0016021
ACP92_RS12730	ACP92_12755	617.9	241.076	-1.35789	0.0402959					K06998	trans-2,3-dihydro-3-hydroxyanthranilate isomerase	phenazine biosynthesis protein PhzC/PhzF	[EC:5.3.3.17]	PhzF family phenazine biosynthesis protein	WP_013234530.1	0	D8IWN1	Hsero_2552	Phenazine biosynthesis epimerase protein	PF02567;	0	0	0	Hsero_2552	0	catalytic activity [GO:0003824]; biosynthetic process [GO:0009058]	IPR003719;	0	WP_013234530.1;	ADJ64051;	hse:Hsero_2552;	GO:0003824; GO:0009058
ACP92_RS17045	ACP92_17075	0.444153	15.5497	5.12969	0.0407354					K07172	antitoxin MazE	antitoxin	0	AbrB/MazE/SpoVT family DNA-binding domain-containing protein	WP_041311057.1	0	0	0	0	0	0	0	0	0	0	0	0	0	0	0	0	0
ACP92_RS19110	ACP92_19140	1333.85	547.208	-1.28543	0.0409041					K16267	zinc and cadmium transporter	divalent cation transporter	0	ZIP family metal transporter	WP_085943904.1	0	0	0	0	0	0	0	0	0	0	0	0	0	0	0	0	0
ACP92_RS08265	ACP92_08290	276.045	92.4747	-1.57777	0.0409964					0	0	hypothetical protein	0	hypothetical protein	WP_013233681.1	0	0	0	0	0	0	0	0	0	0	0	0	0	0	0	0	0
ACP92_RS24135		0.444153	14.1189	4.99043	0.0413923					0	0	#N/A	0	DUF2256 domain-containing protein	WP_081441873.1	0	0	0	0	0	0	0	0	0	0	0	0	0	0	0	0	0
ACP92_RS15515	ACP92_15545	854.802	247.678	-1.78712	0.0415893					K07090	uncharacterized protein	membrane protein	0	sulfite exporter TauE/SafE family protein	WP_013235048.1	0	D8J0M6	Hsero_3098	Probable membrane transporter protein	PF01925;	0	0	0	Hsero_3098	0	integral component of membrane [GO:0016021]; plasma membrane [GO:0005886]	IPR002781;	0	WP_013235048.1;	ADJ64582;	hse:Hsero_3098;	GO:0005886; GO:0016021
ACP92_RS11875	ACP92_11900	171.594	53.6298	-1.67789	0.0416827					0	0	acyl-phosphate glycerol 3-phosphate acyltransferase	0	AMP-binding protein	WP_013234360.1	0	0	0	0	0	0	0	0	0	0	0	0	0	0	0	0	0
ACP92_RS03290	ACP92_03290	894.568	315.676	-1.50275	0.041685					0	0	membrane protein	0	TerC family protein	WP_013232696.1	0	D8IYL8	terC Hsero_0659	Tellurium resistance membrane protein	PF03741;	0	0	terC	Hsero_0659	0	integral component of membrane [GO:0016021]	IPR005496;IPR022301;	0	WP_013232696.1;	ADJ62178;	hse:Hsero_0659;	GO:0016021
ACP92_RS01625	ACP92_01625	2332.63	916.681	-1.34747	0.0417519					K03438	16S rRNA (cytosine1402-N4)-methyltransferase	16S rRNA methyltransferase	[EC:2.1.1.199]	16S rRNA (cytosine(1402)-N(4))-methyltransferase RsmH	WP_013232376.1	rsmH	D8IW56	mraW rsmH Hsero_0328	Ribosomal RNA small subunit methyltransferase H (EC 2.1.1.199) (16S rRNA m(4)C1402 methyltransferase) (rRNA (cytosine-N(4)-)-methyltransferase RsmH)	PF01795;	2.1.1.199	0	mraW	Hsero_0328	FUNCTION: Specifically methylates the N4 position of cytidine in position 1402 (C1402) of 16S rRNA. {ECO:0000256|HAMAP-Rule:MF_01007}.	cytoplasm [GO:0005737]; rRNA (cytosine-N4-)-methyltransferase activity [GO:0071424]; rRNA base methylation [GO:0070475]	IPR002903;IPR023397;IPR029063;	0	WP_013232376.1;	ADJ61854;	hse:Hsero_0328;	GO:0005737; GO:0070475; GO:0071424
ACP92_RS14650	ACP92_14680	1266.24	602.821	-1.07075	0.042063					K01999	branched-chain amino acid transport system substrate-binding protein	ABC transporter substrate-binding protein	0	ABC transporter substrate-binding protein	WP_013234893.1	0	B0RKG0	HS251.0297	Periplasmic component protein	PF13458;	0	0	0	0	0	amino acid transport [GO:0006865]	IPR028081;IPR000709;IPR028082;	0	WP_013234893.1;	0	hsz:ACP92_14680;	GO:0006865
ACP92_RS19725	ACP92_19755	4059.27	1884.4	-1.10711	0.0420995					K18146	multidrug efflux pump	acriflavine resistance protein B	0	multidrug efflux RND transporter permease subunit	WP_013235888.1	0	D8ISL2	acrF Hsero_3957	Efflux pump membrane transporter	PF00873;	0	0	acrF	Hsero_3957	0	integral component of membrane [GO:0016021]; plasma membrane [GO:0005886]; efflux transmembrane transporter activity [GO:0015562]; xenobiotic transport [GO:0042908]	IPR027463;IPR001036;IPR004764;	0	WP_013235888.1;	ADJ65428;	hse:Hsero_3957;	GO:0005886; GO:0015562; GO:0016021; GO:0042908
ACP92_RS11945	ACP92_11970	97.5526	9.82497	-3.31165	0.0422695					0	0	hypothetical protein	0	hypothetical protein	WP_013234374.1	0	D8IVF6	Hsero_2396	Uncharacterized protein	0	0	0	0	Hsero_2396	0	metal ion binding [GO:0046872]	IPR035938;	0	WP_013234374.1;	ADJ63895;	hse:Hsero_2396;	GO:0046872
ACP92_RS24240		14.3168	40.1294	1.48695	0.0423473					0	0	#N/A	0	GAF domain-containing protein	WP_081441892.1	0	0	0	0	0	0	0	0	0	0	0	0	0	0	0	0	0
ACP92_RS01615	ACP92_01615	11.1038	59.9839	2.43352	0.0426593					K03530	DNA-binding protein HU-beta	DNA-binding protein	0	HU family DNA-binding protein	WP_006465510.1	0	A0A4R8NPQ9	EJD96_01810	HU family DNA-binding protein	PF00216;	0	0	0	0	0	DNA binding [GO:0003677]	IPR000119;IPR020816;IPR010992;	0	WP_006465510.1;	0	hsz:ACP92_01615;	GO:0003677
ACP92_RS07075	ACP92_07100	81.3838	235.625	1.53368	0.0427305					K09761	16S rRNA (uracil1498-N3)-methyltransferase	16S rRNA methyltransferase	[EC:2.1.1.193]	16S rRNA (uracil(1498)-N(3))-methyltransferase	WP_013233433.1	0	D8IPB0	Hsero_1414	Ribosomal RNA small subunit methyltransferase E (EC 2.1.1.193)	PF04452;	2.1.1.193	0	0	Hsero_1414	FUNCTION: Specifically methylates the N3 position of the uracil ring of uridine 1498 (m3U1498) in 16S rRNA. Acts on the fully assembled 30S ribosomal subunit. {ECO:0000256|PIRNR:PIRNR015601}.	cytoplasm [GO:0005737]; methyltransferase activity [GO:0008168]; methylation [GO:0032259]; rRNA processing [GO:0006364]	IPR029028;IPR015947;IPR006700;IPR029026;	0	WP_013233433.1;	ADJ62930;	hse:Hsero_1414;	GO:0005737; GO:0006364; GO:0008168; GO:0032259
ACP92_RS14595	ACP92_14625	2001.64	669.508	-1.58001	0.042901					0	0	colicin transporter	0	DUF3300 domain-containing protein	WP_013234880.1	0	D8IZR7	Hsero_2918	Exported protein	PF11737;	0	0	0	Hsero_2918	0	0	IPR021728;	0	WP_013234880.1;	ADJ64407;	hse:Hsero_2918;	0
ACP92_RS08940	ACP92_08965	1147.8	332.213	-1.78869	0.0430188					K06077	outer membrane lipoprotein SlyB	membrane protein	0	glycine zipper 2TM domain-containing protein	WP_041310500.1	0	A0A5B8E4P5	EJD96_08670	Glycine zipper 2TM domain-containing protein	0	0	0	0	0	0	0	0	0	WP_041310500.1;	0	hsz:ACP92_08965;	0
ACP92_RS16985	ACP92_17015	526.64	180.323	-1.54624	0.0436504					0	0	hypothetical protein	0	0	0	0	0	0	0	0	0	0	0	0	0	0	0	0	0	0	0	0
ACP92_RS15290	ACP92_15320	802.789	303.372	-1.40393	0.0438969					0	0	permease	0	AI-2E family transporter	WP_013235010.1	0	D8J0I6	Hsero_3054	Uncharacterized protein	PF01594;	0	0	0	Hsero_3054	0	integral component of membrane [GO:0016021]	IPR002549;	0	WP_013235010.1;	ADJ64542;	hse:Hsero_3054;	GO:0016021
ACP92_RS13825	ACP92_13855	578.162	239.455	-1.27172	0.0439402					K13663	acyltransferase	hypothetical protein	[EC:2.3.1.-]	hypothetical protein	WP_013234736.1	0	D8IYS3	Hsero_2763	Uncharacterized protein	0	0	0	0	Hsero_2763	0	integral component of membrane [GO:0016021]	0	0	WP_013234736.1;	ADJ64258;	hse:Hsero_2763;	GO:0016021
ACP92_RS03745	ACP92_03745	200.019	73.6729	-1.44093	0.0439426					0	0	hypothetical protein	0	hypothetical protein	WP_013232786.1	0	D8IZE9	Hsero_0750	Uncharacterized protein	0	0	0	0	Hsero_0750	0	integral component of membrane [GO:0016021]	0	0	WP_013232786.1;	ADJ62269;	hse:Hsero_0750;	GO:0016021
ACP92_RS21020	ACP92_21050	0.888305	14.5351	4.03234	0.0442242					0	0	hypothetical protein	0	hypothetical protein	WP_041311287.1	0	0	0	0	0	0	0	0	0	0	0	0	0	0	0	0	0
ACP92_RS04925	ACP92_04950	1098.2	509.07	-1.1092	0.0442929					0	0	deacetylase	0	histone deacetylase family protein	WP_041310243.1	0	0	0	0	0	0	0	0	0	0	0	0	0	0	0	0	0
ACP92_RS22780	ACP92_22810	689.899	235.42	-1.55115	0.0450452					K00799	glutathione S-transferase	glutathione S-transferase	[EC:2.5.1.18]	glutathione S-transferase family protein	WP_013236488.1	0	D8IWZ8	gst Hsero_4569	Glutathione S-transferase protein (EC 2.5.1.18)	PF14497;PF13417;	2.5.1.18	0	gst	Hsero_4569	0	glutathione transferase activity [GO:0004364]; glutathione metabolic process [GO:0006749]	IPR010987;IPR036282;IPR040079;IPR004045;IPR004046;IPR036249;	0	WP_013236488.1;	ADJ66035;	hse:Hsero_4569;	GO:0004364; GO:0006749
ACP92_RS01780	ACP92_01780	16.8778	106.49	2.65751	0.0451192					K02518	translation initiation factor IF-1	translation initiation factor IF-1	0	translation initiation factor IF-1	WP_013232407.1	infA	D8IW88	infA Hsero_0360	Translation initiation factor IF-1	PF01176;	0	0	infA	Hsero_0360	FUNCTION: One of the essential components for the initiation of protein synthesis. Stabilizes the binding of IF-2 and IF-3 on the 30S subunit to which N-formylmethionyl-tRNA(fMet) subsequently binds. Helps modulate mRNA selection, yielding the 30S pre-initiation complex (PIC). Upon addition of the 50S ribosomal subunit IF-1, IF-2 and IF-3 are released leaving the mature 70S translation initiation…	cytoplasm [GO:0005737]; ribosome binding [GO:0043022]; rRNA binding [GO:0019843]; translation initiation factor activity [GO:0003743]	IPR012340;IPR006196;IPR004368;	0	WP_013232407.1;	ADJ61886;	hse:Hsero_0360;	GO:0003743; GO:0005737; GO:0019843; GO:0043022
ACP92_RS06375	ACP92_06400	874.846	353.82	-1.30601	0.0451866					0	0	MFS transporter	0	MFS transporter	WP_013233297.1	0	D8INX2	Hsero_1276	Permease of the major facilitator superfamily protein	PF07690;	0	0	0	Hsero_1276	0	integral component of membrane [GO:0016021]; transmembrane transporter activity [GO:0022857]	IPR011701;IPR020846;IPR036259;	0	WP_013233297.1;	ADJ62792;	hse:Hsero_1276;	GO:0016021; GO:0022857
ACP92_RS13580	ACP92_13610	4834.53	1329.78	-1.86219	0.0452901					0	0	MFS transporter	0	MFS transporter	WP_048348572.1	0	0	0	0	0	0	0	0	0	0	0	0	0	0	0	0	0
ACP92_RS20085	ACP92_20115	259.375	75.3385	-1.78358	0.0456724					K11890	type VI secretion system protein ImpM	type VI secretion protein	0	type VI secretion system-associated protein TagF	WP_013235959.1	tagF	D8IST3	Hsero_4028	Uncharacterized protein	PF09867;	0	0	0	Hsero_4028	0	0	IPR017748;IPR038225;	0	WP_013235959.1;	ADJ65499;	hse:Hsero_4028;	0
ACP92_RS13800	ACP92_13830	482.121	143.699	-1.74634	0.0456887					0	0	hypothetical protein	0	choice-of-anchor E domain-containing protein	WP_013234732.1	0	0	0	0	0	0	0	0	0	0	0	0	0	0	0	0	0
ACP92_RS13885	ACP92_13915	2694.44	963.638	-1.48342	0.0460536					K02238	competence protein ComEC	competence protein ComEC	0	DNA internalization-related competence protein ComEC/Rec2	WP_013234747.1	0	D8IYT4	Hsero_2774	Transporter DNA uptake transmembrane protein	PF03772;PF13567;PF00753;	0	0	0	Hsero_2774	0	integral component of membrane [GO:0016021]; plasma membrane [GO:0005886]; establishment of competence for transformation [GO:0030420]	IPR035681;IPR004477;IPR004797;IPR025405;IPR001279;IPR036866;	0	WP_013234747.1;	ADJ64269;	hse:Hsero_2774;	GO:0005886; GO:0016021; GO:0030420
ACP92_RS17120	ACP92_17150	1522.31	558.946	-1.44548	0.0460893					K06192	paraquat-inducible protein B	mammalian cell entry protein	0	MCE family protein	WP_013235372.1	0	D8IPL1	pqiB Hsero_3428	Paraquat-inducible B protein	PF02470;	0	0	pqiB	Hsero_3428	0	integral component of membrane [GO:0016021]	IPR003399;	0	WP_013235372.1;	ADJ64908;	hse:Hsero_3428;	GO:0016021
ACP92_RS19250	ACP92_19280	692.904	249.87	-1.47148	0.0461106					0	0	threonine transporter	0	LysE family transporter	WP_013235804.1	0	D8IS01	rhtB Hsero_3866	Threonine efflux protein	PF01810;	0	0	rhtB	Hsero_3866	0	integral component of membrane [GO:0016021]; plasma membrane [GO:0005886]; amino acid transport [GO:0006865]	IPR001123;	0	WP_013235804.1;	ADJ65344;	hse:Hsero_3866;	GO:0005886; GO:0006865; GO:0016021
ACP92_RS12775	ACP92_12800	191.193	524.568	1.4561	0.0462026					K01912	phenylacetate-CoA ligase	AMP-dependent synthetase	[EC:6.2.1.30]	AMP-binding protein	WP_013234539.1	0	D8IWP0	paaK Hsero_2561	Phenylacetyl-CoA-ligase protein (EC 6.2.1.30)	PF00501;	6.2.1.30	0	paaK	Hsero_2561	0	phenylacetate-CoA ligase activity [GO:0047475]	IPR000873;IPR042099;	0	WP_013234539.1;	ADJ64060;	hse:Hsero_2561;	GO:0047475
ACP92_RS20030	ACP92_20060	5.77399	38.075	2.72121	0.0463795					0	0	hypothetical protein	0	hypothetical protein	WP_171941793.1	0	0	0	0	0	0	0	0	0	0	0	0	0	0	0	0	0
ACP92_RS12510	ACP92_12535	40.914	126.695	1.63069	0.0466642					0	0	hemerythrin	0	hemerythrin domain-containing protein	WP_041311897.1	0	A0A5B8ECY9	EJD96_12450	Hemerythrin domain-containing protein	PF01814;	0	0	0	0	0	0	IPR012312;	0	WP_041311897.1;	0	hsz:ACP92_12535;	0
ACP92_RS11665	ACP92_11690	1418.44	533.384	-1.41106	0.0467686					K02014	iron complex outermembrane recepter protein	TonB-dependent receptor	0	TonB-dependent siderophore receptor	WP_156181776.1	0	0	0	0	0	0	0	0	0	0	0	0	0	0	0	0	0
ACP92_RS13585	ACP92_13615	130.685	400.414	1.6154	0.046805					0	0	aldo/keto reductase	0	NADP(H)-dependent aldo-keto reductase	WP_013234690.1	0	D8IYM7	Hsero_2716	Oxidoreductase protein (EC 1.1.1.90) (EC 1.1.1.91)	PF00248;	1.1.1.90; 1.1.1.91	0	0	Hsero_2716	0	aryl-alcohol dehydrogenase (NAD+) activity [GO:0018456]; aryl-alcohol dehydrogenase (NADP+) activity [GO:0047681]; D-threo-aldose 1-dehydrogenase activity [GO:0047834]	IPR023210;IPR036812;	0	WP_013234690.1;	ADJ64212;	hse:Hsero_2716;	GO:0018456; GO:0047681; GO:0047834
ACP92_RS01430	ACP92_01430	1215.99	446.584	-1.44513	0.0468641	265.762	747.204	1.49137	0.0367468	0	0	phospholipase	0	phospholipase	WP_013232337.1	0	D8IW17	Hsero_0289	Phospholipase D/ transphosphatidylase protein	PF13091;	0	0	0	Hsero_0289	0	catalytic activity [GO:0003824]	IPR025202;IPR001736;IPR006311;	0	WP_013232337.1;	ADJ61815;	hse:Hsero_0289;	GO:0003824
ACP92_RS10050	ACP92_10075	402.439	124.421	-1.69354	0.0475678					K16137	TetR/AcrR family transcriptional regulator, transcriptional repressor for nem operon	transcriptional regulator	0	TetR/AcrR family transcriptional regulator	WP_041310569.1	0	0	0	0	0	0	0	0	0	0	0	0	0	0	0	0	0
ACP92_RS05425	ACP92_05450	9424.39	3792.12	-1.31339	0.0476152					K20276	large repetitive protein	hypothetical protein	0	hypothetical protein	WP_048348505.1	0	0	0	0	0	0	0	0	0	0	0	0	0	0	0	0	0
ACP92_RS02505	ACP92_02505	879.934	177.939	-2.30601	0.0476762					K03704	cold shock protein	cold-shock protein	0	cold-shock protein	WP_013232542.1	0	D8IXE9	cspC Hsero_0505	Cold-shock transcription regulator protein	PF00313;	0	0	cspC	Hsero_0505	0	cytoplasm [GO:0005737]; nucleic acid binding [GO:0003676]	IPR012156;IPR011129;IPR002059;IPR012340;	0	WP_013232542.1;	ADJ62024;	hse:Hsero_0505;	GO:0003676; GO:0005737
ACP92_RS23455	ACP92_23485	465.924	155.952	-1.57899	0.0479509					0	0	transcriptional regulator	0	HD domain-containing protein	WP_013236615.1	0	D8IY42	Hsero_4698	Two component response regulator protein	0	0	0	0	Hsero_4698	0	0	IPR003607;IPR037522;	0	WP_013236615.1;	ADJ66164;	hse:Hsero_4698;	0
ACP92_RS01495	ACP92_01495	551.409	214.658	-1.36109	0.0481717					K04034	anaerobic magnesium-protoporphyrin IX monomethyl ester cyclase	Fe-S oxidoreductase	[EC:1.21.98.3]	B12-binding domain-containing radical SAM protein	WP_013232350.1	0	D8IW30	Hsero_0302	Fe-S oxidoreductase protein	PF02310;PF04055;	0	0	0	Hsero_0302	0	catalytic activity [GO:0003824]; cobalamin binding [GO:0031419]; iron-sulfur cluster binding [GO:0051536]; metal ion binding [GO:0046872]	IPR006158;IPR006638;IPR034466;IPR007197;IPR023404;	0	WP_013232350.1;	ADJ61828;	hse:Hsero_0302;	GO:0003824; GO:0031419; GO:0046872; GO:0051536
ACP92_RS18505	ACP92_18535	390.579	140.999	-1.46993	0.0481748					K06133	4'-phosphopantetheinyl transferase	phosphopantetheinyl transferase	[EC:2.7.8.-]	4'-phosphopantetheinyl transferase superfamily protein	WP_041311167.1	0	0	0	0	0	0	0	0	0	0	0	0	0	0	0	0	0
ACP92_RS04115	ACP92_04115	2552.56	599.761	-2.08949	0.0482358					0	0	hypothetical protein	0	hypothetical protein	WP_156181713.1	0	0	0	0	0	0	0	0	0	0	0	0	0	0	0	0	0
ACP92_RS01335	ACP92_01335	1593.87	492.713	-1.69372	0.048569					K02026	multiple sugar transport system permease protein	sugar ABC transporter permease	0	carbohydrate ABC transporter permease	WP_013232318.1	0	D8IVZ8	Hsero_0270	ABC-type sugar transport system, permease component protein	PF00528;	0	0	0	Hsero_0270	0	integral component of membrane [GO:0016021]; plasma membrane [GO:0005886]; carbohydrate transport [GO:0008643]; transmembrane transport [GO:0055085]	IPR000515;IPR035906;	0	WP_013232318.1;	ADJ61796;	hse:Hsero_0270;	GO:0005886; GO:0008643; GO:0016021; GO:0055085
ACP92_RS11525	ACP92_11550	495.89	166.191	-1.57717	0.0486001					K02351	putative membrane protein	hypothetical protein	0	cytochrome c oxidase assembly protein	WP_013234287.1	0	D8IV69	Hsero_2309	Uncharacterized protein	PF09678;	0	0	0	Hsero_2309	0	integral component of membrane [GO:0016021]; plasma membrane [GO:0005886]	IPR019108;	0	WP_013234287.1;	ADJ63808;	hse:Hsero_2309;	GO:0005886; GO:0016021
ACP92_RS13910	ACP92_13940	2402.37	1137.34	-1.07879	0.0486851					K03657	DNA helicase II / ATP-dependent DNA helicase PcrA	ATP-dependent DNA helicase	[EC:3.6.4.12]	ATP-dependent helicase	WP_013234752.1	0	D8IYT9	uvrD Hsero_2779	DNA helicase (EC 3.6.4.12)	PF00580;PF13361;	3.6.4.12	0	uvrD	Hsero_2779	0	ATP binding [GO:0005524]; DNA binding [GO:0003677]; DNA helicase activity [GO:0003678]	IPR013986;IPR014017;IPR000212;IPR027417;IPR014016;IPR034739;	0	WP_013234752.1;	ADJ64274;	hse:Hsero_2779;	GO:0003677; GO:0003678; GO:0005524
ACP92_RS03905	ACP92_03905	279.125	75.7331	-1.88192	0.0486987					0	0	RNA polymerase subunit sigma-24	0	RNA polymerase sigma factor	WP_085943914.1	0	0	0	0	0	0	0	0	0	0	0	0	0	0	0	0	0
ACP92_RS17260	ACP92_17290	730.317	286.75	-1.34873	0.0493369					0	0	hypothetical protein	0	hypothetical protein	WP_013235401.1	0	0	0	0	0	0	0	0	0	0	0	0	0	0	0	0	0
ACP92_RS20060	ACP92_20090	669.704	242.787	-1.46383	0.0495948					K10439	ribose transport system substrate-binding protein	ABC transporter substrate-binding protein	0	substrate-binding domain-containing protein	WP_041311229.1	0	A0A5B8E7Z1	EJD96_20180	ABC transporter substrate-binding protein	PF13407;	0	0	0	0	0	0	IPR028082;IPR025997;	0	WP_041311229.1;	0	hsz:ACP92_20090;	0
ACP92_RS00025	ACP92_00025					6.7595	43.8884	2.69885	0.0332249	0	0	reverse transcriptase	0	RNA-directed DNA polymerase	WP_013232091.1	0	D8ITP5	Hsero_0006	Reverse transcriptase of bacterial retrotransposons protein	PF00078;	0	0	0	Hsero_0006	0	RNA-directed DNA polymerase activity [GO:0003964]	IPR036526;IPR000477;	0	WP_013232091.1;	ADJ61536;	hse:Hsero_0006;	GO:0003964
ACP92_RS00580	ACP92_00580					1144.19	506.608	-1.17539	0.0151172	K02886	large subunit ribosomal protein L2	50S ribosomal protein L2	0	50S ribosomal protein L2	WP_006464931.1	rplB	A0A6M3ZJE8	rplB C798_00850	50S ribosomal protein L2	PF00181;PF03947;	0	0	rplB	0	FUNCTION: One of the primary rRNA binding proteins. Required for association of the 30S and 50S subunits to form the 70S ribosome, for tRNA binding and peptide bond formation. It has been suggested to have peptidyltransferase activity; this is somewhat controversial. Makes several contacts with the 16S rRNA in the 70S ribosome. {ECO:0000256|HAMAP-Rule:MF_01320}.	large ribosomal subunit [GO:0015934]; rRNA binding [GO:0019843]; structural constituent of ribosome [GO:0003735]; transferase activity [GO:0016740]; translation [GO:0006412]	IPR012340;IPR022666;IPR014722;IPR002171;IPR005880;IPR022669;IPR022671;IPR014726;IPR008991;	0	WP_006464931.1;	0	0	GO:0003735; GO:0006412; GO:0015934; GO:0016740; GO:0019843
ACP92_RS00630	ACP92_00630					123.691	56.3551	-1.13412	0.0308879	K02954	small subunit ribosomal protein S14	30S ribosomal protein S14	0	30S ribosomal protein S14	WP_008334139.1	rpsN	A0A4R8P1B5	rpsN EJD96_00960	30S ribosomal protein S14	PF00253;	0	0	rpsN	0	FUNCTION: Binds 16S rRNA, required for the assembly of 30S particles and may also be responsible for determining the conformation of the 16S rRNA at the A site. {ECO:0000256|ARBA:ARBA00003686, ECO:0000256|HAMAP-Rule:MF_00537}.	ribosome [GO:0005840]; rRNA binding [GO:0019843]; structural constituent of ribosome [GO:0003735]; translation [GO:0006412]	IPR001209;IPR043140;IPR023036;	0	WP_008334139.1;	0	hsz:ACP92_00630;	GO:0003735; GO:0005840; GO:0006412; GO:0019843
ACP92_RS01130	ACP92_01130					110.255	223.929	1.0222	0.0352495	K17733	peptidoglycan LD-endopeptidase CwlK	hypothetical protein	[EC:3.4.-.-]	M15 family metallopeptidase	WP_013232277.1	0	0	0	0	0	0	0	0	0	0	0	0	0	0	0	0	0
ACP92_RS03705	ACP92_03705					1380.11	552.865	-1.31979	0.0250036	K11900	type VI secretion system protein ImpC	EvpB family type VI secretion protein	0	type VI secretion system contractile sheath large subunit	WP_013232778.1	tssC	D8IZE1	Hsero_0742	Uncharacterized protein	PF05943;PF18945;	0	0	0	Hsero_0742	0	0	IPR010269;IPR044032;IPR044031;	0	WP_013232778.1;	ADJ62261;	hse:Hsero_0742;	0
ACP92_RS06480	ACP92_06505					324.06	930.116	1.52115	0.00156116	0	0	hypothetical protein	0	hypothetical protein	WP_013233321.1	0	D8INZ6	Hsero_1300	Uncharacterized protein	0	0	0	0	Hsero_1300	0	0	0	0	WP_013233321.1;	ADJ62816;	hse:Hsero_1300;	0
ACP92_RS08415	ACP92_08440					582.956	1319.9	1.17898	0.0328072	K03406	methyl-accepting chemotaxis protein	chemotaxis protein	0	chemotaxis protein	WP_013233710.1	0	D8IQV0	Hsero_1698	Methyl-accepting chemotaxis protein	PF00015;	0	0	0	Hsero_1698	0	membrane [GO:0016020]; signal transduction [GO:0007165]	IPR004089;	0	WP_013233710.1;	ADJ63211;	hse:Hsero_1698;	GO:0007165; GO:0016020
ACP92_RS09430	ACP92_09455					121.355	30.3401	-1.99994	0.0487907	K09959	uncharacterized protein	acetaldehyde dehydrogenase	0	DUF779 domain-containing protein	WP_041310527.1	0	A0A5B8E409	EJD96_09225	DUF779 domain-containing protein	PF05610;	0	0	0	0	0	0	IPR008497;	0	WP_041310527.1;	0	hsz:ACP92_09455;	0
ACP92_RS10775	ACP92_10800					817.944	1870.57	1.19341	0.0190335	K03406	methyl-accepting chemotaxis protein	membrane protein	0	methyl-accepting chemotaxis protein	WP_013234143.1	0	D8ITA4	tar Hsero_2164	Methyl-accepting chemotaxis transmembrane protein	PF00015;PF17200;	0	0	tar	Hsero_2164	0	integral component of membrane [GO:0016021]; plasma membrane [GO:0005886]; signal transduction [GO:0007165]	IPR004089;IPR033480;	0	WP_013234143.1;	ADJ63663;	hse:Hsero_2164;	GO:0005886; GO:0007165; GO:0016021
ACP92_RS15525	ACP92_15555					299.308	130.541	-1.19713	0.0262711	0	0	oxidoreductase	0	DUF934 domain-containing protein	WP_013235050.1	0	D8J0M8	Hsero_3100	Uncharacterized protein	PF06073;	0	0	0	Hsero_3100	0	0	IPR008318;	0	WP_013235050.1;	ADJ64584;	hse:Hsero_3100;	0
ACP92_RS17035	ACP92_17065					358.881	982.374	1.45277	0.0189635	0	0	hypothetical protein	0	DUF2130 domain-containing protein	WP_013235357.1	0	D8IPJ6	Hsero_3412	Uncharacterized protein	PF09903;	0	0	0	Hsero_3412	0	0	IPR019219;	0	WP_013235357.1;	ADJ64893;	hse:Hsero_3412;	0
ACP92_RS17050	ACP92_17080					42.6627	261.155	2.61386	0.00236423	K14237	tRNA Val	tRNA-Val	0	tRNA-Val	0	0	0	0	0	0	0	0	0	0	0	0	0	0	0	0	0	0
ACP92_RS20925	ACP92_20955					38.1357	215.937	2.50139	0.000274845	K02473	UDP-N-acetylglucosamine/UDP-N-acetylgalactosamine 4-epimerase	Vi polysaccharide biosynthesis protein VipB/TviC	[EC:5.1.3.7 5.1.3.-]	Vi polysaccharide biosynthesis UDP-N-acetylglucosaminuronic acid C-4 epimerase TviC	WP_013236120.1	tviC	D8ITN3	galE Hsero_4194	UDP-galactose-4-epimerase protein (EC 5.1.3.2)	PF01370;	5.1.3.2	0	galE	Hsero_4194	0	UDP-glucose 4-epimerase activity [GO:0003978]	IPR001509;IPR036291;	0	WP_013236120.1;	ADJ65663;	hse:Hsero_4194;	GO:0003978
ACP92_RS22530	ACP92_22560					137.171	63.1469	-1.11919	0.0244538	K15977	putative oxidoreductase	LysR family transcriptional regulator	0	DoxX family protein	WP_013236437.1	0	D8IWU7	Hsero_4518	Transmembrane protein	PF07681;	0	0	0	Hsero_4518	0	integral component of membrane [GO:0016021]	IPR032808;	0	WP_013236437.1;	ADJ65984;	hse:Hsero_4518;	GO:0016021
ACP92_RS22750	ACP92_22780					147.3	662.567	2.16931	0.00210864	K06152	gluconate 2-dehydrogenase gamma chain	gluconate 2-dehydrogenase	[EC:1.1.99.3]	gluconate 2-dehydrogenase subunit 3 family protein	WP_013236482.1	0	D8IWZ2	Hsero_4563	Exported protein	PF13618;	0	0	0	Hsero_4563	0	0	IPR027056;IPR006311;	0	WP_013236482.1;	ADJ66029;	hse:Hsero_4563;	0
ACP92_RS22755	ACP92_22785					742.708	2517.9	1.76136	0.00636554	K06151	gluconate 2-dehydrogenase alpha chain	GMC family oxidoreductase	[EC:1.1.99.3]	GMC family oxidoreductase	WP_013236483.1	0	D8IWZ3	betA Hsero_4564	Choline dehydrogenase and related flavoproteins	PF05199;PF00732;	0	0	betA	Hsero_4564	0	flavin adenine dinucleotide binding [GO:0050660]; oxidoreductase activity, acting on CH-OH group of donors [GO:0016614]	IPR036188;IPR000172;IPR007867;	0	WP_013236483.1;	ADJ66030;	hse:Hsero_4564;	GO:0016614; GO:0050660
ACP92_RS23875	ACP92_23905					1321.27	3384.24	1.3569	0.0432048	K18893	ATP-binding cassette, subfamily B, multidrug efflux pump	multidrug ABC transporter ATP-binding protein	0	ABC transporter ATP-binding protein	WP_013236692.1	0	D8IZ39	Hsero_4782	ABC-type multidrug transport system, ATPase/permease components hybrid protein	PF00664;PF00005;	0	0	0	Hsero_4782	0	integral component of membrane [GO:0016021]; ATP binding [GO:0005524]; ATPase activity [GO:0016887]; ATPase-coupled transmembrane transporter activity [GO:0042626]	IPR003593;IPR011527;IPR036640;IPR003439;IPR017871;IPR027417;IPR039421;	0	WP_013236692.1;	ADJ66243;	hse:Hsero_4782;	GO:0005524; GO:0016021; GO:0016887; GO:0042626
ACP92_RS07400	ACP92_07425					200.112	407.673	1.0266	0.0269372	K02379	FdhD protein	formate dehydrogenase	0	formate dehydrogenase accessory sulfurtransferase FdhD	WP_013233496.1	fdhD	D8IPH3	fdsC fdhD Hsero_1478	Sulfur carrier protein FdhD	PF02634;	0	0	fdsC	Hsero_1478	FUNCTION: Required for formate dehydrogenase (FDH) activity. Acts as a sulfur carrier protein that transfers sulfur from IscS to the molybdenum cofactor prior to its insertion into FDH. {ECO:0000256|HAMAP-Rule:MF_00187}.	cytoplasm [GO:0005737]; oxidoreductase activity [GO:0016491]; sulfur carrier activity [GO:0097163]; sulfurtransferase activity [GO:0016783]; Mo-molybdopterin cofactor biosynthetic process [GO:0006777]	IPR016193;IPR003786;	0	WP_013233496.1;	ADJ62993;	hse:Hsero_1478;	GO:0005737; GO:0006777; GO:0016491; GO:0016783; GO:0097163
ACP92_RS04240	ACP92_04255					706.813	1997.6	1.49887	0.000154046	K11690	C4-dicarboxylate transporter, DctM subunit	C4-dicarboxylate transporter permease	0	TRAP transporter large permease subunit	WP_013232881.1	0	D8J027	dctM Hsero_0846	TRAP-type C4-dicarboxylate transport system, large permease component protein	PF06808;	0	0	dctM	Hsero_0846	0	integral component of membrane [GO:0016021]; plasma membrane [GO:0005886]	IPR010656;IPR004681;	0	WP_013232881.1;	ADJ62364;	hse:Hsero_0846;	GO:0005886; GO:0016021
ACP92_RS08795	ACP92_08820					824.218	384.803	-1.09891	0.0138562	K00332	NADH-quinone oxidoreductase subunit C	NADH dehydrogenase	[EC:7.1.1.2]	NADH-quinone oxidoreductase subunit C	WP_013233775.1	0	D8IRF7	nuoC Hsero_1769	NADH-quinone oxidoreductase subunit C (EC 7.1.1.-) (NADH dehydrogenase I subunit C) (NDH-1 subunit C)	PF00329;	7.1.1.-	0	nuoC	Hsero_1769	FUNCTION: NDH-1 shuttles electrons from NADH, via FMN and iron-sulfur (Fe-S) centers, to quinones in the respiratory chain. The immediate electron acceptor for the enzyme in this species is believed to be ubiquinone. Couples the redox reaction to proton translocation (for every two electrons transferred, four hydrogen ions are translocated across the cytoplasmic membrane), and thus conserves the …	plasma membrane [GO:0005886]; NADH dehydrogenase (ubiquinone) activity [GO:0008137]; quinone binding [GO:0048038]	IPR010218;IPR037232;IPR001268;IPR020396;	0	WP_013233775.1;	ADJ63281;	hse:Hsero_1769;	GO:0005886; GO:0008137; GO:0048038
ACP92_RS12005	ACP92_12030					1	14.8131	3.8888	0.000999292	0	0	hypothetical protein	0	hypothetical protein	WP_013234386.1	0	D8IVG8	Hsero_2408	Uncharacterized protein	0	0	0	0	Hsero_2408	0	integral component of membrane [GO:0016021]	0	0	WP_013234386.1;	ADJ63907;	hse:Hsero_2408;	GO:0016021
ACP92_RS12540	ACP92_12565					5336.13	2634.93	-1.01803	0.049634	K00031	isocitrate dehydrogenase	isocitrate dehydrogenase	[EC:1.1.1.42]	NADP-dependent isocitrate dehydrogenase	WP_013234493.1	0	D8IWJ4	icd Hsero_2515	Isocitrate dehydrogenase [NADP] (EC 1.1.1.42) (Oxalosuccinate decarboxylase)	PF03971;	1.1.1.42	0	icd	Hsero_2515	0	isocitrate dehydrogenase (NADP+) activity [GO:0004450]; metal ion binding [GO:0046872]; glyoxylate cycle [GO:0006097]; tricarboxylic acid cycle [GO:0006099]	IPR004436;	0	WP_013234493.1;	ADJ64014;	hse:Hsero_2515;	GO:0004450; GO:0006097; GO:0006099; GO:0046872
ACP92_RS19885	ACP92_19915					120.567	245.096	1.02351	0.0165914	K01055	3-oxoadipate enol-lactonase	hydrolase	[EC:3.1.1.24]	3-oxoadipate enol-lactonase	WP_041311226.1	pcaD	0	0	0	0	0	0	0	0	0	0	0	0	0	0	0	0
ACP92_RS22540	ACP92_22570					2337.39	1113.07	-1.07036	0.0395448	0	0	chloroperoxidase	0	hydrolase	WP_013236439.1	0	A0A5B8E941	EJD96_22550	Hydrolase	PF00857;	0	0	0	0	0	hydrolase activity [GO:0016787]	IPR000868;IPR036380;	0	WP_013236439.1;	0	hsz:ACP92_22570;	GO:0016787
ACP92_RS00695	ACP92_00695					1904.53	951.745	-1.00079	0.00892143	K03040	DNA-directed RNA polymerase subunit alpha	DNA-directed RNA polymerase subunit alpha	[EC:2.7.7.6]	DNA-directed RNA polymerase subunit alpha	WP_006464909.1	rpoA	A2RQ11	rpoA EJD96_01025	DNA-directed RNA polymerase subunit alpha (RNAP subunit alpha) (EC 2.7.7.6) (RNA polymerase subunit alpha) (Transcriptase subunit alpha)	PF01000;PF03118;PF01193;	2.7.7.6	0	rpoA	0	FUNCTION: DNA-dependent RNA polymerase catalyzes the transcription of DNA into RNA using the four ribonucleoside triphosphates as substrates. {ECO:0000256|HAMAP-Rule:MF_00059}.	DNA binding [GO:0003677]; DNA-directed 5'-3' RNA polymerase activity [GO:0003899]; protein dimerization activity [GO:0046983]; transcription, DNA-templated [GO:0006351]	IPR011262;IPR011263;IPR011773;IPR036603;IPR011260;IPR036643;	0	WP_006464909.1;	0	hsz:ACP92_00695;	GO:0003677; GO:0003899; GO:0006351; GO:0046983
ACP92_RS01100	ACP92_01100					2.86811	29.3788	3.3566	0.0446194	0	0	BcepMu gp16 family phage-associated protein	0	DNA-binding protein	WP_013232271.1	0	D8IV30	Hsero_0223	Uncharacterized protein	0	0	0	0	Hsero_0223	0	0	IPR026365;	0	WP_013232271.1;	ADJ61749;	hse:Hsero_0223;	0
ACP92_RS24125						1.43405	12.0287	3.06831	0.0475712	0	0	#N/A	0	0	0	0	0	0	0	0	0	0	0	0	0	0	0	0	0	0	0	0
ACP92_RS01950	ACP92_01950					111.04	273.507	1.30049	0.049088	0	0	transcriptional regulator	0	helix-turn-helix transcriptional regulator	WP_013232438.1	0	D8IX43	Hsero_0393	Transcription regulator protein	PF14525;PF12833;	0	0	0	Hsero_0393	0	DNA-binding transcription factor activity [GO:0003700]; sequence-specific DNA binding [GO:0043565]	IPR035418;IPR009057;IPR018060;	0	WP_013232438.1;	ADJ61918;	hse:Hsero_0393;	GO:0003700; GO:0043565
ACP92_RS02450	ACP92_02450					49.1794	121.332	1.30284	0.0096682	K00537	arsenate reductase (glutaredoxin)	arsenate reductase	[EC:1.20.4.1]	arsenate reductase (glutaredoxin)	WP_013232529.1	arsC	D8IXD6	arsC Hsero_0491	Arsenate reductase (EC 1.20.4.1)	PF03960;	1.20.4.1	0	arsC	Hsero_0491	0	arsenate reductase (glutaredoxin) activity [GO:0008794]	IPR006659;IPR006660;IPR036249;	0	WP_013232529.1;	ADJ62011;	hse:Hsero_0491;	GO:0008794
ACP92_RS02770	ACP92_02770					9.05399	34.0363	1.91045	0.0362142	0	0	hypothetical protein	0	hypothetical protein	WP_041310081.1	0	0	0	0	0	0	0	0	0	0	0	0	0	0	0	0	0
ACP92_RS03325	ACP92_03325					78.0622	25.1243	-1.63554	0.0260437	0	0	hypothetical protein	0	zinc-finger domain-containing protein	WP_013232703.1	0	D8IZ65	Hsero_0666	zf-CHCC domain-containing protein	PF10276;	0	0	0	Hsero_0666	0	0	IPR019401;	0	WP_013232703.1;	ADJ62185;	hse:Hsero_0666;	0
ACP92_RS03695	ACP92_03695					99.7409	257.462	1.3681	0.019029	0	0	lipoprotein	0	hypothetical protein	WP_013232776.1	0	D8IZD9	Hsero_0740	Lipoprotein	0	0	0	0	Hsero_0740	0	0	IPR013026;IPR011990;IPR019734;	0	WP_013232776.1;	ADJ62259;	hse:Hsero_0740;	0
ACP92_RS03795	ACP92_03795					59.7835	19.4564	-1.6195	0.0202791	0	0	PAAR repeat-containing protein	0	PAAR domain-containing protein	WP_013232796.1	0	A0A5B8E0Y4	EJD96_04065	PAAR domain-containing protein	PF05488;	0	0	0	0	0	0	IPR008727;	0	WP_013232796.1;	0	hsz:ACP92_03795;	0
ACP92_RS04020	ACP92_04020					53.6883	152.04	1.50177	0.0154278	0	0	hypothetical protein	0	hypothetical protein	WP_013232839.1	0	D8IZY5	Hsero_0803	Uncharacterized protein	0	0	0	0	Hsero_0803	0	0	0	0	WP_013232839.1;	ADJ62322;	hse:Hsero_0803;	0
ACP92_RS24180						0.935376	29.5133	4.97967	0.000985559	0	0	#N/A	0	hypothetical protein	WP_013232905.1	0	0	0	0	0	0	0	0	0	0	0	0	0	0	0	0	0
ACP92_RS04480	ACP92_04500					109.469	31.8666	-1.78041	0.0256328	0	0	oxidoreductase	0	phage baseplate assembly protein V	WP_013232928.1	0	D8J077	Hsero_0897	Phage P2 baseplate assembly gpV protein	PF18946;PF04717;	0	0	0	Hsero_0897	0	0	IPR006531;IPR013046;IPR044033;IPR037026;	0	WP_013232928.1;	ADJ62414;	hse:Hsero_0897;	0
ACP92_RS05635	ACP92_05660					234.218	93.19	-1.3296	0.00361527	K01560	2-haloacid dehalogenase	dehalogenase	[EC:3.8.1.2]	haloacid dehalogenase type II	WP_013233157.1	0	D8J1M5	hadL Hsero_1129	HAD superfamily haloalkanoic acid dehalogenase protein (EC 3.8.1.2)	PF13419;	3.8.1.2	0	hadL	Hsero_1129	0	(S)-2-haloacid dehalogenase activity [GO:0018784]	IPR006328;IPR036412;IPR006439;IPR041492;IPR023214;	0	WP_013233157.1;	ADJ62646;	hse:Hsero_1129;	GO:0018784
ACP92_RS05955	ACP92_05980					8.69223	50.8004	2.54704	0.0195269	0	0	hypothetical protein	0	CsbD family protein	WP_039788837.1	0	A0A5B8E4U5	EJD96_05720	CsbD family protein	0	0	0	0	0	0	0	IPR036629;	0	WP_039788837.1;	0	hsz:ACP92_05980;	0
ACP92_RS06365	ACP92_06390					124.82	270.44	1.11545	0.0115894	0	0	DSBA oxidoreductase	0	2-hydroxychromene-2-carboxylate isomerase	WP_013233293.1	0	D8INW8	nahD Hsero_1272	2-hydroxychromene-2-carboxylate isomerase (EC 5.99.1.4)	PF01323;	5.99.1.4	0	nahD	Hsero_1272	0	2-hydroxychromene-2-carboxylate isomerase activity [GO:0018845]; oxidoreductase activity [GO:0016491]; naphthalene catabolic process [GO:1901170]	IPR001853;IPR014440;IPR044087;IPR036249;	0	WP_013233293.1;	ADJ62788;	hse:Hsero_1272;	GO:0016491; GO:0018845; GO:1901170
ACP92_RS06485	ACP92_06510					1436.29	2943.06	1.03497	0.0210992	0	0	ATPase AAA	0	AAA family ATPase	WP_013233322.1	0	D8INZ7	Hsero_1301	SMC domain protein	PF02463;	0	0	0	Hsero_1301	0	0	IPR027417;IPR003395;	0	WP_013233322.1;	ADJ62817;	hse:Hsero_1301;	0
ACP92_RS07085	ACP92_07110					57.9206	118.745	1.03572	0.0194096	0	0	acetyltransferase	0	GNAT family N-acetyltransferase	WP_171941776.1	0	0	0	0	0	0	0	0	0	0	0	0	0	0	0	0	0
ACP92_RS07460	ACP92_07485					23.8442	73.8047	1.63007	0.0194138	0	0	hypothetical protein	0	hypothetical protein	WP_156181752.1	0	0	0	0	0	0	0	0	0	0	0	0	0	0	0	0	0
ACP92_RS08305	ACP92_08330					85.2195	174.91	1.03735	0.0333973	K03719	Lrp/AsnC family transcriptional regulator, leucine-responsive regulatory protein	AsnC family transcriptional regulator	0	Lrp/AsnC family transcriptional regulator	WP_013233690.1	0	A0A5B8E3G9	EJD96_08035	Lrp/AsnC family transcriptional regulator	PF01037;PF13404;	0	0	0	0	0	sequence-specific DNA binding [GO:0043565]	IPR000485;IPR011008;IPR019888;IPR019887;IPR036388;IPR036390;	0	WP_013233690.1;	0	hsz:ACP92_08330;	GO:0043565
ACP92_RS08620	ACP92_08645					1004.52	446.684	-1.16918	0.0454021	K01653	acetolactate synthase I/III small subunit	acetolactate synthase	[EC:2.2.1.6]	acetolactate synthase small subunit	WP_008327594.1	ilvN	D8IQY8	ilvH Hsero_1736	Acetolactate synthase (EC 2.2.1.6)	PF10369;	2.2.1.6	PATHWAY: Amino-acid biosynthesis; L-isoleucine biosynthesis; L-isoleucine from 2-oxobutanoate: step 1/4. {ECO:0000256|ARBA:ARBA00004974}.; PATHWAY: Amino-acid biosynthesis; L-valine biosynthesis; L-valine from pyruvate: step 1/4. {ECO:0000256|ARBA:ARBA00005025}.	ilvH	Hsero_1736	0	acetolactate synthase activity [GO:0003984]; acetolactate synthase regulator activity [GO:1990610]; isoleucine biosynthetic process [GO:0009097]; valine biosynthetic process [GO:0009099]	IPR004789;IPR027271;IPR019455;IPR002912;IPR039557;	0	WP_008327594.1;	ADJ63249;	hse:Hsero_1736;	GO:0003984; GO:0009097; GO:0009099; GO:1990610
ACP92_RS08800	ACP92_08825					3020.22	1397.09	-1.11222	0.036368	K00333	NADH-quinone oxidoreductase subunit D	NADH dehydrogenase	[EC:7.1.1.2]	NADH-quinone oxidoreductase subunit D	WP_013233776.1	0	D8IRF8	nuoD Hsero_1770	NADH-quinone oxidoreductase subunit D (EC 7.1.1.-) (NADH dehydrogenase I subunit D) (NDH-1 subunit D)	PF00346;	7.1.1.-	0	nuoD	Hsero_1770	FUNCTION: NDH-1 shuttles electrons from NADH, via FMN and iron-sulfur (Fe-S) centers, to quinones in the respiratory chain. The immediate electron acceptor for the enzyme in this species is believed to be ubiquinone. Couples the redox reaction to proton translocation (for every two electrons transferred, four hydrogen ions are translocated across the cytoplasmic membrane), and thus conserves the …	plasma membrane [GO:0005886]; NAD binding [GO:0051287]; NADH dehydrogenase (quinone) activity [GO:0050136]; quinone binding [GO:0048038]	IPR001135;IPR038290;IPR014029;IPR022885;IPR029014;	0	WP_013233776.1;	ADJ63282;	hse:Hsero_1770;	GO:0005886; GO:0048038; GO:0050136; GO:0051287
ACP92_RS08810	ACP92_08835					3505.51	1564.57	-1.16385	0.0244675	K00335	NADH-quinone oxidoreductase subunit F	NADH dehydrogenase	[EC:7.1.1.2]	NADH-quinone oxidoreductase subunit NuoF	WP_013233778.1	nuoF	D8IRG0	nuoF Hsero_1772	NADH-quinone oxidoreductase subunit F (EC 7.1.1.-)	PF01512;PF10589;PF10531;	7.1.1.-	0	nuoF	Hsero_1772	FUNCTION: NDH-1 shuttles electrons from NADH, via FMN and iron-sulfur (Fe-S) centers, to quinones in the respiratory chain. {ECO:0000256|RuleBase:RU364066}.	4 iron, 4 sulfur cluster binding [GO:0051539]; FMN binding [GO:0010181]; metal ion binding [GO:0046872]; NAD binding [GO:0051287]; NADH dehydrogenase (ubiquinone) activity [GO:0008137]; quinone binding [GO:0048038]	IPR001949;IPR011537;IPR011538;IPR037225;IPR019575;IPR037207;IPR019554;	0	WP_013233778.1;	ADJ63284;	hse:Hsero_1772;	GO:0008137; GO:0010181; GO:0046872; GO:0048038; GO:0051287; GO:0051539
ACP92_RS08820	ACP92_08845					2027.36	967.153	-1.06778	0.00413314	K00337	NADH-quinone oxidoreductase subunit H	NADH:ubiquinone oxidoreductase subunit H	[EC:7.1.1.2]	NADH-quinone oxidoreductase subunit NuoH	WP_013233780.1	nuoH	D8IRG2	nuoH Hsero_1774	NADH-quinone oxidoreductase subunit H (EC 7.1.1.-) (NADH dehydrogenase I subunit H) (NDH-1 subunit H)	PF00146;	7.1.1.-	0	nuoH	Hsero_1774	FUNCTION: NDH-1 shuttles electrons from NADH, via FMN and iron-sulfur (Fe-S) centers, to quinones in the respiratory chain. The immediate electron acceptor for the enzyme in this species is believed to be ubiquinone. Couples the redox reaction to proton translocation (for every two electrons transferred, four hydrogen ions are translocated across the cytoplasmic membrane), and thus conserves the …	integral component of membrane [GO:0016021]; plasma membrane [GO:0005886]; oxidoreductase activity, acting on NAD(P)H, quinone or similar compound as acceptor [GO:0016655]; quinone binding [GO:0048038]	IPR001694;IPR018086;	0	WP_013233780.1;	ADJ63286;	hse:Hsero_1774;	GO:0005886; GO:0016021; GO:0016655; GO:0048038
ACP92_RS08825	ACP92_08850					1092.25	516.693	-1.07993	0.0201011	K00338	NADH-quinone oxidoreductase subunit I	NADH dehydrogenase	[EC:7.1.1.2]	NADH-quinone oxidoreductase subunit NuoI	WP_006712947.1	nuoI	D8IRG3	nuoI Hsero_1775	NADH-quinone oxidoreductase subunit I (EC 7.1.1.-) (NADH dehydrogenase I subunit I) (NDH-1 subunit I)	PF12838;	7.1.1.-	0	nuoI	Hsero_1775	FUNCTION: NDH-1 shuttles electrons from NADH, via FMN and iron-sulfur (Fe-S) centers, to quinones in the respiratory chain. The immediate electron acceptor for the enzyme in this species is believed to be ubiquinone. Couples the redox reaction to proton translocation (for every two electrons transferred, four hydrogen ions are translocated across the cytoplasmic membrane), and thus conserves the …	plasma membrane [GO:0005886]; 4 iron, 4 sulfur cluster binding [GO:0051539]; iron ion binding [GO:0005506]; NADH dehydrogenase (quinone) activity [GO:0050136]; quinone binding [GO:0048038]	IPR017896;IPR017900;IPR010226;	0	WP_006712947.1;	ADJ63287;	hse:Hsero_1775;	GO:0005506; GO:0005886; GO:0048038; GO:0050136; GO:0051539
ACP92_RS08840	ACP92_08865					4468.52	2022.26	-1.14383	0.00606778	K00341	NADH-quinone oxidoreductase subunit L	NADH:ubiquinone oxidoreductase subunit L	[EC:7.1.1.2]	NADH-quinone oxidoreductase subunit L	WP_013233783.1	nuoL	D8IRG6	nuoL Hsero_1778	Transmembrane NADH dehydrogenase I (Chain L) oxidoreductase protein (EC 1.6.5.3)	PF00361;PF00662;	1.6.5.3	0	nuoL	Hsero_1778	0	integral component of membrane [GO:0016021]; NADH dehydrogenase (ubiquinone) activity [GO:0008137]; ATP synthesis coupled electron transport [GO:0042773]	IPR003945;IPR018393;IPR001750;IPR001516;	0	WP_013233783.1;	ADJ63290;	hse:Hsero_1778;	GO:0008137; GO:0016021; GO:0042773
ACP92_RS08845	ACP92_08870					2318.06	1129	-1.03788	0.0427042	K00342	NADH-quinone oxidoreductase subunit M	NADH:ubiquinone oxidoreductase subunit M	[EC:7.1.1.2]	NADH-quinone oxidoreductase subunit M	WP_013233784.1	0	D8IRG7	nuoM Hsero_1779	Transmembrane NADH dehydrogenase I (Chain M) oxidoreductase protein (EC 1.6.5.3)	PF00361;	1.6.5.3	0	nuoM	Hsero_1779	0	integral component of membrane [GO:0016021]; NADH dehydrogenase (ubiquinone) activity [GO:0008137]; ATP synthesis coupled electron transport [GO:0042773]	IPR010227;IPR003918;IPR001750;	0	WP_013233784.1;	ADJ63291;	hse:Hsero_1779;	GO:0008137; GO:0016021; GO:0042773
ACP92_RS09795	ACP92_09820					60.9696	145.75	1.25733	0.0305761	0	0	membrane protein	0	DUF2242 domain-containing protein	WP_013233962.1	0	D8ISC9	Hsero_1969	Lipoprotein protein	PF10001;	0	0	0	Hsero_1969	0	0	IPR018718;	0	WP_013233962.1;	ADJ63473;	hse:Hsero_1969;	0
ACP92_RS09825	ACP92_09850					158.843	54.673	-1.5387	0.00107459	K14237	tRNA Val	tRNA-Val	0	tRNA-Val	0	0	0	0	0	0	0	0	0	0	0	0	0	0	0	0	0	0
ACP92_RS09830	ACP92_09855					314.701	120.243	-1.38802	0.0113208	K14237	tRNA Val	tRNA-Val	0	tRNA-Val	0	0	0	0	0	0	0	0	0	0	0	0	0	0	0	0	0	0
ACP92_RS09890	ACP92_09915					55.683	146.018	1.39084	0.0123763	0	0	hypothetical protein	0	phosphatase PAP2 family protein	WP_013233974.1	0	D8ISE3	Hsero_1986	acidPPc domain-containing protein	PF01569;	0	0	0	Hsero_1986	0	integral component of membrane [GO:0016021]	IPR036938;IPR000326;	0	WP_013233974.1;	ADJ63487;	hse:Hsero_1986;	GO:0016021
ACP92_RS10290	ACP92_10315					30.3039	111.58	1.8805	0.0318764	K04061	flagellar biosynthesis protein	flagellar biosynthesis protein	0	EscU/YscU/HrcU family type III secretion system export apparatus switch protein	WP_013234048.1	0	A0A5B8E4B6	EJD96_10060	Flagellar biosynthesis protein	PF01312;	0	0	0	0	0	membrane [GO:0016020]; protein secretion [GO:0009306]	IPR006135;IPR029025;	0	WP_013234048.1;	0	hsz:ACP92_10315;	GO:0009306; GO:0016020
ACP92_RS10335	ACP92_10360					531.723	207.773	-1.35566	0.0235719	K02990	small subunit ribosomal protein S6	30S ribosomal protein S6	0	30S ribosomal protein S6	WP_006462645.1	rpsF	A2RPY5	rpsF EJD96_10105	30S ribosomal protein S6	PF01250;	0	0	rpsF	0	FUNCTION: Binds together with S18 to 16S ribosomal RNA. {ECO:0000256|ARBA:ARBA00003052, ECO:0000256|HAMAP-Rule:MF_00360}.	ribosome [GO:0005840]; rRNA binding [GO:0019843]; structural constituent of ribosome [GO:0003735]; translation [GO:0006412]	IPR000529;IPR020814;IPR035980;IPR014717;	0	WP_006462645.1;	0	hsz:ACP92_10360;	GO:0003735; GO:0005840; GO:0006412; GO:0019843
ACP92_RS10375	ACP92_10400					255.69	99.2606	-1.3651	0.00616157	K03564	thioredoxin-dependent peroxiredoxin	alkyl hydroperoxide reductase	[EC:1.11.1.24]	peroxiredoxin	WP_013234065.1	0	D8IT24	bcp Hsero_2083	Thioredoxin peroxidase	PF00578;	0	0	bcp	Hsero_2083	0	peroxidase activity [GO:0004601]	IPR000866;IPR024706;IPR036249;IPR013766;	0	WP_013234065.1;	ADJ63583;	hse:Hsero_2083;	GO:0004601
ACP92_RS11825	ACP92_11850					8.9041	32.6085	1.87271	0.0471963	0	0	hypothetical protein	0	hypothetical protein	WP_048348557.1	0	0	0	0	0	0	0	0	0	0	0	0	0	0	0	0	0
ACP92_RS12630	ACP92_12655					319.597	733.671	1.19888	0.0139757	K06911	quercetin 2,3-dioxygenase	pirin	[EC:1.13.11.24]	pirin family protein	WP_085943900.1	0	0	0	0	0	0	0	0	0	0	0	0	0	0	0	0	0
ACP92_RS12785	ACP92_12810					1091.87	431.015	-1.34099	0.0294958	K01999	branched-chain amino acid transport system substrate-binding protein	ABC transporter permease	0	ABC transporter substrate-binding protein	WP_013234541.1	0	0	0	0	0	0	0	0	0	0	0	0	0	0	0	0	0
ACP92_RS13090	ACP92_13120					197.663	88.5325	-1.15876	0.0269326	0	0	stress responsive protein	0	Dabb family protein	WP_013234596.1	0	D8IXL6	Hsero_2622	Stress-response A/B barrel domain-containing protein	PF07876;	0	0	0	Hsero_2622	0	0	IPR013097;IPR011008;	0	WP_013234596.1;	ADJ64118;	hse:Hsero_2622;	0
ACP92_RS13145	ACP92_13175					1706.78	770.813	-1.14682	0.00798881	K11961	urea transport system permease protein	urea ABC transporter permease	0	urea ABC transporter permease subunit UrtC	WP_013234607.1	urtC	D8IXM7	Hsero_2633	ABC-type branched-chain amino acid transport system, permease component protein	PF02653;	0	0	0	Hsero_2633	0	integral component of membrane [GO:0016021]; plasma membrane [GO:0005886]; branched-chain amino acid transmembrane transporter activity [GO:0015658]	IPR001851;IPR017778;IPR043428;	0	WP_013234607.1;	ADJ64129;	hse:Hsero_2633;	GO:0005886; GO:0015658; GO:0016021
ACP92_RS13300	ACP92_13330					48.4818	139.736	1.52719	0.0240434	0	0	glutathione peroxidase	0	DUF3297 family protein	WP_041311114.1	0	0	0	0	0	0	0	0	0	0	0	0	0	0	0	0	0
ACP92_RS13460	ACP92_13490					4.66392	27.5203	2.56088	0.0397285	0	0	hypothetical protein	0	YjfB family protein	WP_013234665.1	0	D8IXT5	Hsero_2691	Uncharacterized protein	PF14070;	0	0	0	Hsero_2691	0	0	IPR025906;	0	WP_013234665.1;	ADJ64187;	hse:Hsero_2691;	0
ACP92_RS13990	ACP92_14020					310.3	718.334	1.21099	0.0199808	K11688	C4-dicarboxylate-binding protein DctP	C4-dicarboxylate ABC transporter	0	TRAP transporter substrate-binding protein	WP_013234767.1	0	D8IYV4	Hsero_2794	TRAP-type C4-dicarboxylate-binding periplasmic protein	PF03480;	0	0	0	Hsero_2794	0	outer membrane-bounded periplasmic space [GO:0030288]; transmembrane transport [GO:0055085]	IPR004682;IPR018389;IPR038404;	0	WP_013234767.1;	ADJ64289;	hse:Hsero_2794;	GO:0030288; GO:0055085
ACP92_RS14270	ACP92_14300					41.8462	171.539	2.03537	0.0095044	0	0	hypothetical protein	0	hypothetical protein	WP_013234823.1	0	A0A6M3ZUG9	C798_13285	Uncharacterized protein	0	0	0	0	0	0	0	0	0	WP_013234823.1;	0	0	0
ACP92_RS15680	ACP92_15710					334.008	717.571	1.10324	0.00874186	0	0	hypothetical protein	0	DUF1800 domain-containing protein	WP_041310976.1	0	0	0	0	0	0	0	0	0	0	0	0	0	0	0	0	0
ACP92_RS15980	ACP92_16010					128.164	545.39	2.0893	0.00303508	K07275	outer membrane protein	membrane protein	0	OmpW family protein	WP_013235140.1	0	B0RKG8	ompW EJD96_15690 HS271.0244	OmpW family protein (Outer membrane protein W)	PF03922;	0	0	ompW	0	0	outer membrane [GO:0019867]	IPR011250;IPR005618;	0	WP_013235140.1;	0	hsz:ACP92_16010;	GO:0019867
ACP92_RS16095	ACP92_16125					8.11861	74.0517	3.18923	0.000154466	0	0	hypothetical protein	0	hypothetical protein	WP_013235164.1	0	D8J1D1	Hsero_3218	Uncharacterized protein	0	0	0	0	Hsero_3218	0	0	0	0	WP_013235164.1;	ADJ64700;	hse:Hsero_3218;	0
ACP92_RS16860	ACP92_16890					6.97137	46.0227	2.72283	0.0184064	0	0	hypothetical protein	0	DUF1311 domain-containing protein	WP_013235318.1	0	D8J271	Hsero_3373	LprI domain-containing protein	PF07007;	0	0	0	Hsero_3373	0	0	IPR009739;	0	WP_013235318.1;	ADJ64854;	hse:Hsero_3373;	0
ACP92_RS17015	ACP92_17045					2.08262	17.2656	3.05143	0.0264837	0	0	hypothetical protein	0	hypothetical protein	WP_013235353.1	0	D8IPJ2	Hsero_3408	Uncharacterized protein	0	0	0	0	Hsero_3408	0	integral component of membrane [GO:0016021]	0	0	WP_013235353.1;	ADJ64889;	hse:Hsero_3408;	GO:0016021
ACP92_RS17040	ACP92_17070					1	10.4315	3.38287	0.0264494	K07171	mRNA interferase MazF	growth inhibitor PemK	[EC:3.1.-.-]	type II toxin-antitoxin system PemK/MazF family toxin	WP_013235358.1	0	D8IPJ7	Hsero_3413	mRNA interferase (EC 3.1.-.-)	PF02452;	3.1.-.-	0	0	Hsero_3413	FUNCTION: Toxic component of a type II toxin-antitoxin (TA) system. {ECO:0000256|PIRNR:PIRNR033490}.	DNA binding [GO:0003677]; endonuclease activity [GO:0004519]	IPR003477;IPR011067;	0	WP_013235358.1;	ADJ64894;	hse:Hsero_3413;	GO:0003677; GO:0004519
ACP92_RS17510	ACP92_17540					479.067	203.257	-1.23693	0.0343703	K10002	glutamate/aspartate transport system permease protein	amino acid ABC transporter permease	0	glutamate/aspartate ABC transporter permease GltK	WP_013235460.1	gltK	D8IPU9	gltK Hsero_3517	ABC-type glutamate/aspartate transport system, permease component protein	PF00528;	0	0	gltK	Hsero_3517	0	ATP-binding cassette (ABC) transporter complex [GO:0043190]; transmembrane transporter activity [GO:0022857]; amino acid transport [GO:0006865]	IPR010065;IPR043429;IPR030205;IPR000515;IPR035906;	0	WP_013235460.1;	ADJ64996;	hse:Hsero_3517;	GO:0006865; GO:0022857; GO:0043190
ACP92_RS17515	ACP92_17545					145.781	63.3163	-1.20316	0.0371645	K10003	glutamate/aspartate transport system permease protein	amino acid ABC transporter permease	0	amino acid ABC transporter permease	WP_013235461.1	0	D8IPV0	gltJ Hsero_3518	ABC-type glutamate/aspartate transport system, permease component protein	PF00528;	0	0	gltJ	Hsero_3518	0	ATP-binding cassette (ABC) transporter complex [GO:0043190]; transmembrane transporter activity [GO:0022857]; amino acid transport [GO:0006865]	IPR010065;IPR043429;IPR030202;IPR000515;IPR035906;	0	WP_013235461.1;	ADJ64997;	hse:Hsero_3518;	GO:0006865; GO:0022857; GO:0043190
ACP92_RS17635	ACP92_17665					40.8618	160.38	1.97267	0.0249683	0	0	glutathione peroxidase	0	DUF3297 family protein	WP_041311114.1	0	0	0	0	0	0	0	0	0	0	0	0	0	0	0	0	0
ACP92_RS18235	ACP92_18265					1302.35	602.597	-1.11185	0.0225612	K16319	anthranilate 1,2-dioxygenase large subunit	Rieske (2Fe-2S) protein	[EC:1.14.12.1]	aromatic ring-hydroxylating dioxygenase subunit alpha	WP_013235605.1	0	D8IR16	nagG Hsero_3664	Anthranilate dioxygenase large subunit protein (EC 1.14.12.1)	PF00355;PF00848;	1.14.12.1	0	nagG	Hsero_3664	0	2 iron, 2 sulfur cluster binding [GO:0051537]; anthranilate 1,2-dioxygenase (deaminating, decarboxylating) activity [GO:0018618]; iron ion binding [GO:0005506]; cellular metabolic process [GO:0044237]	IPR043264;IPR017941;IPR036922;IPR015881;IPR015879;IPR001663;	0	WP_013235605.1;	ADJ65142;	hse:Hsero_3664;	GO:0005506; GO:0018618; GO:0044237; GO:0051537
ACP92_RS18290	ACP92_18320					1167.95	572.199	-1.02938	0.0438749	K02049	NitT/TauT family transport system ATP-binding protein	mannosyltransferase	0	ABC transporter ATP-binding protein	WP_013235616.1	0	D8IR27	tauB Hsero_3675	ABC-type nitrate/sulfonate/bicarbonate transport system, ATPase component protein	PF00005;	0	0	tauB	Hsero_3675	0	ATP binding [GO:0005524]; ATPase activity [GO:0016887]	IPR003593;IPR003439;IPR017871;IPR027417;	0	WP_013235616.1;	ADJ65153;	hse:Hsero_3675;	GO:0005524; GO:0016887
ACP92_RS24405						960.666	186.487	-2.36496	0.0141047	0	0	#N/A	0	transfer-messenger RNA	0	ssrA	0	0	0	0	0	0	0	0	0	0	0	0	0	0	0	0
ACP92_RS18930	ACP92_18960					43.2493	108.294	1.3242	0.0371805	0	0	hypothetical protein	0	hypothetical protein	WP_013235740.1	0	A0A5B8E7P5	EJD96_18975	Uncharacterized protein	0	0	0	0	0	0	0	0	0	WP_013235740.1;	0	hsz:ACP92_18960;	0
ACP92_RS18990	ACP92_19020					16.5111	77.0063	2.22154	0.0300626	0	0	hypothetical protein	0	hypothetical protein	WP_013235752.1	0	D8IRU7	Hsero_3812	Uncharacterized protein	0	0	0	0	Hsero_3812	0	integral component of membrane [GO:0016021]	0	0	WP_013235752.1;	ADJ65290;	hse:Hsero_3812;	GO:0016021
ACP92_RS19260	ACP92_19290					114.637	346.781	1.59695	0.0345861	K08987	putative membrane protein	membrane protein	0	DUF1304 domain-containing protein	WP_013235805.1	0	D8IS02	Hsero_3867	Uncharacterized protein	PF06993;	0	0	0	Hsero_3867	0	integral component of membrane [GO:0016021]	IPR009732;	0	WP_013235805.1;	ADJ65345;	hse:Hsero_3867;	GO:0016021
ACP92_RS20025	ACP92_20055					90.4339	197.328	1.12566	0.0339297	0	0	MarR family transcriptional regulator	0	MarR family transcriptional regulator	WP_013235948.1	0	A0A5B8E7Z4	EJD96_20140	MarR family transcriptional regulator	PF01047;	0	0	0	0	0	DNA-binding transcription factor activity [GO:0003700]	IPR000835;IPR036388;IPR036390;	0	WP_013235948.1;	0	hsz:ACP92_20055;	GO:0003700
ACP92_RS24410						1	7.88721	2.97951	0.0172667	0	0	#N/A	0	hypothetical protein	WP_013236011.1	0	0	0	0	0	0	0	0	0	0	0	0	0	0	0	0	0
ACP92_RS21005	ACP92_21035					31.0894	115.474	1.89307	0.0393517	0	0	hypothetical protein	0	glycosyltransferase	WP_041311285.1	0	0	0	0	0	0	0	0	0	0	0	0	0	0	0	0	0
ACP92_RS21675	ACP92_21705					112.227	30.4108	-1.88376	0.0365909	0	0	polyketide cyclase	0	nuclear transport factor 2 family protein	WP_013236270.1	0	D8IVK7	Hsero_4347	SnoaL-like domain-containing protein	PF12680;	0	0	0	Hsero_4347	0	0	IPR032710;IPR037401;	0	WP_013236270.1;	ADJ65815;	hse:Hsero_4347;	0
ACP92_RS21705	ACP92_21735					219.543	645.088	1.55499	0.000309234	0	0	short-chain dehydrogenase	0	SDR family oxidoreductase	WP_013236275.1	0	D8IVL2	Hsero_4352	Short-chain alcohol dehydrogenase protein	PF00106;	0	0	0	Hsero_4352	0	oxidoreductase activity [GO:0016491]	IPR036291;IPR020904;IPR002347;	0	WP_013236275.1;	ADJ65820;	hse:Hsero_4352;	GO:0016491
ACP92_RS22085	ACP92_22115					13.4931	52.2704	1.95378	0.0432396	0	0	hypothetical protein	0	DEAD/DEAH box helicase	WP_013236348.1	0	0	0	0	0	0	0	0	0	0	0	0	0	0	0	0	0
ACP92_RS22185	ACP92_22215					1078.79	2178.69	1.01405	0.00525492	0	0	short-chain dehydrogenase	0	bifunctional rhamnulose-1-phosphate aldolase/short-chain dehydrogenase	WP_013236368.1	0	D8IVV7	Hsero_4449	Sugar phosphate dehydrogenase oxidoreductase protein (EC 1.1.1.140)	PF00596;	1.1.1.140	0	0	Hsero_4449	0	sorbitol-6-phosphate 2-dehydrogenase activity [GO:0009010]	IPR001303;IPR036409;IPR013454;IPR036291;IPR002347;	0	WP_013236368.1;	ADJ65915;	hse:Hsero_4449;	GO:0009010
ACP92_RS22190	ACP92_22220					588.458	1351.23	1.19926	0.0143664	K01820	L-rhamnose isomerase / sugar isomerase	sugar isomerase	[EC:5.3.1.14 5.3.1.-]	L-rhamnose catabolism isomerase	WP_013236369.1	rhaI	D8IVV8	rhaI Hsero_4450	L-rhamnose isomerase protein (EC 5.3.1.14)	PF01261;	5.3.1.14	0	rhaI	Hsero_4450	0	L-rhamnose isomerase activity [GO:0008740]	IPR013451;IPR036237;IPR013022;	0	WP_013236369.1;	ADJ65916;	hse:Hsero_4450;	GO:0008740
ACP92_RS22275	ACP92_22305					73.4834	167.32	1.18712	0.0468006	0	0	hypothetical protein	0	hypothetical protein	WP_041311333.1	0	A0A5B8EBN4	EJD96_22295	Uncharacterized protein	0	0	0	0	0	0	integral component of membrane [GO:0016021]	0	0	WP_041311333.1;	0	hsz:ACP92_22305;	GO:0016021
ACP92_RS22760	ACP92_22790					416.434	922.235	1.14705	0.00825846	0	0	alcohol dehydrogenase	0	cytochrome c	WP_013236484.1	0	D8IWZ4	Hsero_4565	Membrane-bound D-gluconate 2-dehydrogenase cytochrome c subunit protein (EC 1.1.99.3)	PF00034;PF13442;	1.1.99.3	0	0	Hsero_4565	0	plasma membrane [GO:0005886]; electron transfer activity [GO:0009055]; gluconate 2-dehydrogenase (acceptor) activity [GO:0033717]; heme binding [GO:0020037]; iron ion binding [GO:0005506]	IPR009056;IPR036909;IPR008168;IPR014353;	0	WP_013236484.1;	ADJ66031;	hse:Hsero_4565;	GO:0005506; GO:0005886; GO:0009055; GO:0020037; GO:0033717
ACP92_RS22840	ACP92_22870					27.3169	113.757	2.05808	0.0120963	0	0	hypothetical protein	0	DUF4148 domain-containing protein	WP_013236499.1	0	D8IX09	Hsero_4580	Uncharacterized protein	PF13663;	0	0	0	Hsero_4580	0	0	IPR025421;	0	WP_013236499.1;	ADJ66046;	hse:Hsero_4580;	0
ACP92_RS23170	ACP92_23200					1	31.0893	4.95835	0.000202233	0	0	hypothetical protein	0	hypothetical protein	WP_049788080.1	0	0	0	0	0	0	0	0	0	0	0	0	0	0	0	0	0
ACP92_RS23430	ACP92_23460					65.2227	273.929	2.07036	0.0157334	0	0	hypothetical protein	0	0	0	0	0	0	0	0	0	0	0	0	0	0	0	0	0	0	0	0
ACP92_RS23665	ACP92_23695					53.6675	141.085	1.39445	0.00700515	0	0	hypothetical protein	0	hypothetical protein	WP_013236651.1	0	D8IY79	Hsero_4740	Uncharacterized protein	0	0	0	0	Hsero_4740	0	0	0	0	WP_013236651.1;	ADJ66201;	hse:Hsero_4740;	0
ACP92_RS23705	ACP92_23735					30.198	73.7121	1.28745	0.0475302	0	0	cell division protein FtsI	0	hypothetical protein	WP_013236659.1	0	D8IZ05	Hsero_4748	Cell division FtsI protein	0	0	0	0	Hsero_4748	0	cell division [GO:0051301]	0	0	WP_013236659.1;	ADJ66209;	hse:Hsero_4748;	GO:0051301

## Sheet: Transdução de sinal
Hesbaspirillum locus name		INN+vsINN-				INN+vsCTN+				INN-vsCTN-				KEGG Annotation				NCBI - RefSeq assembly			UNIPROT																	Comentários
New Description	Old Description	RPKM INN-	RPKM INN+	log2FoldChange	pvalue	RPKM CTNA	RPKM INNA	log2FoldChange	pvalue	CTN-	INN-	log2FoldChange	pvalue	KO	KO description	Genbank description	EC	Description	Product_accesion(proteinID)	Symbol	Entry	Gene names	Protein names	Cross-reference (Pfam)	EC number	Pathway	Gene names (primary )	Gene names (ordered locus )	Function [CC]	Gene ontology (GO)	Cross-reference (InterPro)	Cross-reference (CAZy)	Cross-reference (RefSeq)	EnsemblBacteria transcript	Cross-reference (KEGG)		Gene ontology IDs
ACP92_RS08415	ACP92_08440	1319.9	530.626	-1.31277	0.0173534					582.956	1319.9	1.17898	0.0328072	K03406	methyl-accepting chemotaxis protein	chemotaxis protein	0	chemotaxis protein	WP_013233710.1	0	D8IQV0	Hsero_1698	Methyl-accepting chemotaxis protein	PF00015;	0	0	0	Hsero_1698	0	membrane [GO:0016020]; signal transduction [GO:0007165]	IPR004089;	0	WP_013233710.1;	ADJ63211;	hse:Hsero_1698;		GO:0007165; GO:0016020
ACP92_RS08435	ACP92_08460	596.141	247.025	-1.26789	0.0173325									K00575	chemotaxis protein methyltransferase CheR	chemotaxis protein	[EC:2.1.1.80]	protein-glutamate O-methyltransferase CheR	WP_013233714.1	0	D8IQV4	cheR Hsero_1702	Chemotaxis protein methyltransferase (EC 2.1.1.80)	PF01739;PF03705;	2.1.1.80	0	cheR	Hsero_1702	FUNCTION: Methylation of the membrane-bound methyl-accepting chemotaxis proteins (MCP) to form gamma-glutamyl methyl ester residues in MCP. {ECO:0000256|PIRNR:PIRNR000410}.	protein-glutamate O-methyltransferase activity [GO:0008983]	IPR026024;IPR022642;IPR000780;IPR022641;IPR036804;IPR029063;	0	WP_013233714.1;	ADJ63215;	hse:Hsero_1702;		GO:0008983
ACP92_RS08455	ACP92_08480	388.607	158.798	-1.28552	0.0314291									K03413	two-component system, chemotaxis family, chemotaxis protein CheY	chemotaxis protein CheY	0	response regulator	WP_013233717.1	0	D8IQV7	cheY Hsero_1705	Chemotaxis response regulator protein	PF00072;	0	0	cheY	Hsero_1705	0	phosphorelay signal transduction system [GO:0000160]	IPR011006;IPR001789;	0	WP_013233717.1;	ADJ63218;	hse:Hsero_1705;		GO:0000160
ACP92_RS10775	ACP92_10800	1870.57	853.823	-1.13043	0.0262783					817.944	1870.57	1.19341	0.0190335	K03406	methyl-accepting chemotaxis protein	membrane protein	0	methyl-accepting chemotaxis protein	WP_013234143.1	0	D8ITA4	tar Hsero_2164	Methyl-accepting chemotaxis transmembrane protein	PF00015;PF17200;	0	0	tar	Hsero_2164	0	integral component of membrane [GO:0016021]; plasma membrane [GO:0005886]; signal transduction [GO:0007165]	IPR004089;IPR033480;	0	WP_013234143.1;	ADJ63663;	hse:Hsero_2164;		GO:0005886; GO:0007165; GO:0016021
ACP92_RS03600	ACP92_03600					1275.85	554.454	-1.20232	0.03125					0	0	chemotaxis protein	0	MCP four helix bundle domain-containing protein	WP_013232756.1	0	0	0	0	0	0	0	0	0	0	0	0	0	0	0	0		0
ACP92_RS00925	ACP92_00925					1267.01	380.884	-1.73401	0.0359373					K07126	uncharacterized protein	hypothetical protein	0	sel1 repeat family protein	WP_013232234.1	0	D8IUZ3	Hsero_0186	TPR repeat, SEL1 subfamily protein	PF08238;	0	0	0	Hsero_0186	0	0	IPR006597;IPR011990;	0	WP_013232234.1;	ADJ61712;	hse:Hsero_0186;		0
ACP92_RS05600	ACP92_05625					33.3115	170.493	2.35562	0.0218678					0	0	AsnC family transcriptional regulator	0	Lrp/AsnC family transcriptional regulator	WP_013233150.1	0	D8J1L8	Hsero_1122	AsnC family transcription regulator protein	PF01037;	0	0	0	Hsero_1122	0	sequence-specific DNA binding [GO:0043565]	IPR011991;IPR000485;IPR011008;IPR019888;IPR019887;IPR036388;IPR036390;	0	WP_013233150.1;	ADJ62639;	hse:Hsero_1122;		GO:0043565
ACP92_RS06810	ACP92_06835					4358.22	1016.67	-2.09988	0.00356325					0	0	chemotaxis protein	0	CHASE3 domain-containing protein	WP_013233384.1	0	D8IP59	Hsero_1363	Methyl-accepting chemotaxis sensory transducer transmembrane protein	PF05227;PF00672;PF00015;	0	0	0	Hsero_1363	0	integral component of membrane [GO:0016021]; transmembrane signaling receptor activity [GO:0004888]; chemotaxis [GO:0006935]; signal transduction [GO:0007165]	IPR007891;IPR004090;IPR003660;IPR004089;	0	WP_013233384.1;	ADJ62879;	hse:Hsero_1363;		GO:0004888; GO:0006935; GO:0007165; GO:0016021
ACP92_RS19745	ACP92_19775					992.939	463.395	-1.09946	0.0339795					K03111	single-strand DNA-binding protein	single-stranded DNA-binding protein	0	single-stranded DNA-binding protein	WP_013235892.1	ssb	A2RPZ6	ssb EJD96_19845	Single-stranded DNA-binding protein (SSB)	PF00436;	0	0	ssb	0	FUNCTION: Plays an important role in DNA replication, recombination and repair. Binds to ssDNA and to an array of partner proteins to recruit them to their sites of action during DNA metabolism. {ECO:0000256|HAMAP-Rule:MF_00984}.	single-stranded DNA binding [GO:0003697]; DNA recombination [GO:0006310]; DNA repair [GO:0006281]; DNA replication [GO:0006260]	IPR012340;IPR000424;IPR011344;	0	WP_013235892.1;	0	hsz:ACP92_19775;		GO:0003697; GO:0006260; GO:0006281; GO:0006310
ACP92_RS23025	ACP92_23055					7963.22	1567.54	-2.34485	0.00885243					0	0	chemotaxis protein	0	methyl-accepting chemotaxis protein	WP_013236534.1	0	D8IXV9	Hsero_4615	Methyl-accepting chemotaxis protein I, serine sensor receptor protein	PF12729;PF00672;PF00015;	0	0	0	Hsero_4615	0	integral component of membrane [GO:0016021]; transmembrane signaling receptor activity [GO:0004888]; chemotaxis [GO:0006935]; signal transduction [GO:0007165]	IPR004090;IPR003660;IPR024478;IPR004089;	0	WP_013236534.1;	ADJ66081;	hse:Hsero_4615;		GO:0004888; GO:0006935; GO:0007165; GO:0016021
ACP92_RS04720	ACP92_04745					15974.8	509.646	-4.97016	3.19176e-05					K02014	iron complex outermembrane recepter protein	ligand-gated channel protein	0	TonB-dependent siderophore receptor	WP_156181839.1	0	0	0	0	0	0	0	0	0	0	0	0	0	0	0	0		0
ACP92_RS05695	ACP92_05720					2587.21	972.353	-1.41184	0.021102					K03406	methyl-accepting chemotaxis protein	chemotaxis protein	0	MCP four helix bundle domain-containing protein	WP_013233169.1	0	D8J1N7	Hsero_1141	Methyl-accepting chemotaxis transducer transmembrane protein	PF12729;PF00672;PF00015;	0	0	0	Hsero_1141	0	integral component of membrane [GO:0016021]; transmembrane signaling receptor activity [GO:0004888]; chemotaxis [GO:0006935]; signal transduction [GO:0007165]	IPR004090;IPR003660;IPR024478;IPR004089;	0	WP_013233169.1;	ADJ62658;	hse:Hsero_1141;		GO:0004888; GO:0006935; GO:0007165; GO:0016021
ACP92_RS05785	ACP92_05810					15.5453	94.7724	2.60798	0.0141945					K07397	putative redox protein	osmotically inducible protein C	0	OsmC family protein	WP_013233187.1	0	D8J1Q5	Hsero_1159	Regulator of disulfide bond formation redox protein	PF02566;	0	0	0	Hsero_1159	0	0	IPR015946;IPR003718;IPR036102;	0	WP_013233187.1;	ADJ62676;	hse:Hsero_1159;		0
ACP92_RS06000	ACP92_06025					1.77661	35.6281	4.32582	0.00621926					0	0	general stress protein CsbD	0	CsbD family protein	WP_013233225.1	0	A0A5B8E294	EJD96_05765	CsbD family protein	PF05532;	0	0	0	0	0	0	IPR008462;IPR036629;	0	WP_013233225.1;	0	hsz:ACP92_06025;		0
ACP92_RS06010	ACP92_06035					3317.1	164.589	-4.33298	8.93987e-05					K04062	osmotically inducible lipoprotein OsmB	membrane protein	0	osmotically-inducible lipoprotein OsmB	WP_013233227.1	osmB	D8J1V0	Hsero_1204	Rick_17kDa_Anti domain-containing protein	PF05433;	0	0	0	Hsero_1204	0	outer membrane [GO:0019867]	IPR008816;	0	WP_013233227.1;	ADJ62721;	hse:Hsero_1204;		GO:0019867
ACP92_RS06315	ACP92_06340					3708.96	1050.86	-1.81944	0.00720865					K03406	methyl-accepting chemotaxis protein	membrane protein	0	MCP four helix bundle domain-containing protein	WP_013233283.1	0	D8INV8	Hsero_1262	Methyl-accepting chemotaxis protein I	PF12729;PF00672;PF00015;	0	0	0	Hsero_1262	0	integral component of membrane [GO:0016021]; signal transduction [GO:0007165]	IPR003660;IPR024478;IPR004089;	0	WP_013233283.1;	ADJ62778;	hse:Hsero_1262;		GO:0007165; GO:0016021
ACP92_RS06435	ACP92_06460					927.17	242.132	-1.93704	0.0216951					0	0	cell envelope biogenesis protein OmpA	0	OmpA family protein	WP_081441885.1	0	0	0	0	0	0	0	0	0	0	0	0	0	0	0	0		0
ACP92_RS08445	ACP92_08470					2700.27	782.598	-1.78676	0.0128149					K03407	two-component system, chemotaxis family, sensor kinase CheA	chemotaxis protein CheA	[EC:2.7.13.3]	chemotaxis protein CheA	WP_048348522.1	0	0	0	0	0	0	0	0	0	0	0	0	0	0	0	0		0
ACP92_RS09730	ACP92_09755					737.395	227.816	-1.69457	0.0350227					K03415	two-component system, chemotaxis family, chemotaxis protein CheV	chemotaxis protein CheV	0	chemotaxis protein CheV	WP_013233950.1	0	D8ISB7	Hsero_1957	Chemotaxis signal transduction protein (EC 2.7.3.-)	PF01584;PF00072;	2.7.3.-	0	0	Hsero_1957	0	transferase activity [GO:0016740]; chemotaxis [GO:0006935]; phosphorelay signal transduction system [GO:0000160]	IPR024181;IPR036061;IPR002545;IPR011006;IPR001789;	0	WP_013233950.1;	ADJ63461;	hse:Hsero_1957;		GO:0000160; GO:0006935; GO:0016740
ACP92_RS11665	ACP92_11690					1418.44	533.384	-1.41106	0.0467686					K02014	iron complex outermembrane recepter protein	TonB-dependent receptor	0	TonB-dependent siderophore receptor	WP_156181776.1	0	0	0	0	0	0	0	0	0	0	0	0	0	0	0	0		0
ACP92_RS13180	ACP92_13210					2682.62	431.647	-2.63572	0.00483223					K15721	pesticin/yersiniabactin receptor	ligand-gated channel	0	TonB-dependent siderophore receptor	WP_013234613.1	0	D8IXN3	fyuA Hsero_2639	Siderophore (Yersiniabactin/pesticin) receptor FyuA protein	PF07715;PF00593;	0	0	fyuA	Hsero_2639	0	cell outer membrane [GO:0009279]; siderophore uptake transmembrane transporter activity [GO:0015344]; signaling receptor activity [GO:0038023]	IPR039426;IPR012910;IPR000531;IPR036942;IPR010105;	0	WP_013234613.1;	ADJ64135;	hse:Hsero_2639;		GO:0009279; GO:0015344; GO:0038023
ACP92_RS13355	ACP92_13385					1891.15	219.429	-3.10743	0.000938787					0	0	chemotaxis protein	0	MCP four helix bundle domain-containing protein	WP_013234645.1	0	D8IXR5	Hsero_2671	Methyl-accepting chemotaxis II protein	PF12729;PF00672;PF00015;	0	0	0	Hsero_2671	0	integral component of membrane [GO:0016021]; transmembrane signaling receptor activity [GO:0004888]; chemotaxis [GO:0006935]; signal transduction [GO:0007165]	IPR004090;IPR003660;IPR024478;IPR004089;	0	WP_013234645.1;	ADJ64167;	hse:Hsero_2671;		GO:0004888; GO:0006935; GO:0007165; GO:0016021
ACP92_RS13635	ACP92_13665					2843.77	743.4	-1.9356	0.0134619					0	0	chemotaxis protein	0	MCP four helix bundle domain-containing protein	WP_013234700.1	0	D8IYN7	cheD Hsero_2726	Methyl-accepting chemotaxis transmembrane I protein	PF12729;PF00672;PF00015;	0	0	cheD	Hsero_2726	0	integral component of membrane [GO:0016021]; transmembrane signaling receptor activity [GO:0004888]; chemotaxis [GO:0006935]; signal transduction [GO:0007165]	IPR004090;IPR003660;IPR024478;IPR004089;	0	WP_013234700.1;	ADJ64222;	hse:Hsero_2726;		GO:0004888; GO:0006935; GO:0007165; GO:0016021
ACP92_RS15500	ACP92_15530					580.544	261.179	-1.15237	0.00699531					K03414	chemotaxis protein CheZ	chemotaxis protein CheZ	0	protein phosphatase CheZ	WP_013235046.1	0	D8J0M3	cheZ Hsero_3095	Protein phosphatase CheZ (EC 3.1.3.-) (Chemotaxis protein CheZ)	PF04344;	3.1.3.-	0	cheZ	Hsero_3095	FUNCTION: Plays an important role in bacterial chemotaxis signal transduction pathway by accelerating the dephosphorylation of phosphorylated CheY (CheY-P). {ECO:0000256|PIRNR:PIRNR002884}.	bacterial-type flagellum [GO:0009288]; cytoplasm [GO:0005737]; phosphoprotein phosphatase activity [GO:0004721]; transferase activity [GO:0016740]; archaeal or bacterial-type flagellum-dependent cell motility [GO:0097588]; chemotaxis [GO:0006935]; regulation of chemotaxis [GO:0050920]	IPR007439;	0	WP_013235046.1;	ADJ64579;	hse:Hsero_3095;		GO:0004721; GO:0005737; GO:0006935; GO:0009288; GO:0016740; GO:0050920; GO:0097588
ACP92_RS17540	ACP92_17570					181.365	50.1474	-1.85465	0.0117461					0	0	chemotaxis protein	0	chemotaxis sensory transducer	WP_013235466.1	0	D8IQ90	tsr Hsero_3523	Methyl-accepting chemotaxis protein I, serine sensor receptor transmembrane protein	PF00015;	0	0	tsr	Hsero_3523	0	integral component of membrane [GO:0016021]; signal transduction [GO:0007165]	IPR004089;	0	WP_013235466.1;	ADJ65002;	hse:Hsero_3523;		GO:0007165; GO:0016021
ACP92_RS17645	ACP92_17675					3209.82	742.638	-2.11176	0.00479435					0	0	chemotaxis protein	0	methyl-accepting chemotaxis protein	WP_013235488.1	0	D8IQB2	cheD4 Hsero_3545	Methyl-accepting chemotaxis I protein	PF00672;PF00015;PF08376;	0	0	cheD4	Hsero_3545	0	integral component of membrane [GO:0016021]; transmembrane signaling receptor activity [GO:0004888]; chemotaxis [GO:0006935]; signal transduction [GO:0007165]	IPR004090;IPR003660;IPR004089;IPR013587;	0	WP_013235488.1;	ADJ65024;	hse:Hsero_3545;		GO:0004888; GO:0006935; GO:0007165; GO:0016021
ACP92_RS18515	ACP92_18545					7249.48	1070.59	-2.75947	0.00655293					K03406	methyl-accepting chemotaxis protein	chemotaxis protein	0	methyl-accepting chemotaxis protein	WP_041311169.1	0	0	0	0	0	0	0	0	0	0	0	0	0	0	0	0		0
ACP92_RS18695	ACP92_18725					2926.38	732.143	-1.99892	0.00955735					0	0	chemotaxis protein	0	MCP four helix bundle domain-containing protein	WP_013235695.1	0	D8IRA7	cheD3 Hsero_3755	Methyl-accepting chemotaxis I protein	PF12729;PF00672;PF00015;	0	0	cheD3	Hsero_3755	0	integral component of membrane [GO:0016021]; transmembrane signaling receptor activity [GO:0004888]; chemotaxis [GO:0006935]; signal transduction [GO:0007165]	IPR004090;IPR003660;IPR024478;IPR004089;	0	WP_013235695.1;	ADJ65233;	hse:Hsero_3755;		GO:0004888; GO:0006935; GO:0007165; GO:0016021
ACP92_RS05955	ACP92_05980									8.69223	50.8004	2.54704	0.0195269	0	0	hypothetical protein	0	CsbD family protein	WP_039788837.1	0	A0A5B8E4U5	EJD96_05720	CsbD family protein	0	0	0	0	0	0	0	IPR036629;	0	WP_039788837.1;	0	hsz:ACP92_05980;		0
Hesbaspirillum locus name		INN+vsINN-	INN+vsCTN+	INN-vsCTN-		Hesbaspirillum locus name		INN+vsINN-	INN+vsCTN+	INN-vsCTN-	Gene
New Description	Old Description	log2FoldChange	log2FoldChange	log2FoldChange		New Description	Old Description	log2FoldChange	log2FoldChange	log2FoldChange
ACP92_RS08415	ACP92_08440	-1.31277		1.17898		ACP92_RS08415	ACP92_08440	-1.31277		1.17898	MCP (Hsero_1698)
ACP92_RS08435	ACP92_08460	-1.26789				ACP92_RS08435	ACP92_08460	-1.26789			Che R	não vou colocar mais
ACP92_RS08455	ACP92_08480	-1.28552				ACP92_RS08455	ACP92_08480	-1.28552			CheY	não vou colocar mais
ACP92_RS10775	ACP92_10800	-1.13043		1.19341		ACP92_RS10775	ACP92_10800	-1.13043		1.19341	MCP (Hsero_2164)
ACP92_RS03600	ACP92_03600		-1.20232			ACP92_RS23025	ACP92_23055		-2.34485		MCP (Hsero_4615)
ACP92_RS00925	ACP92_00925		-1.73401			ACP92_RS05695	ACP92_05720		-1.41184		MCP (Hsero_1141)
ACP92_RS05600	ACP92_05625		2.35562			ACP92_RS06315	ACP92_06340		-1.81944		MCP (Hsero_1262)
ACP92_RS06810	ACP92_06835		-2.09988			ACP92_RS08445	ACP92_08470		-1.78676		CheA
ACP92_RS19745	ACP92_19775		-1.09946			ACP92_RS09730	ACP92_09755		-1.69457		CheV
ACP92_RS23025	ACP92_23055		-2.34485			ACP92_RS13355	ACP92_13385		-3.10743		MCP (Hsero_2671)
ACP92_RS04720	ACP92_04745		-4.97016			ACP92_RS13635	ACP92_13665		-1.9356		CheD
ACP92_RS05695	ACP92_05720		-1.41184			ACP92_RS15500	ACP92_15530		-1.15237		CheZ
ACP92_RS05785	ACP92_05810		2.60798			ACP92_RS17645	ACP92_17675		-2.11176		CheD3	não vou colocar mais
ACP92_RS06000	ACP92_06025		4.32582			ACP92_RS18695	ACP92_18725		-1.99892		CheD4	não vou colocar mais
ACP92_RS06010	ACP92_06035		-4.33298
ACP92_RS06315	ACP92_06340		-1.81944
ACP92_RS06435	ACP92_06460		-1.93704
ACP92_RS08445	ACP92_08470		-1.78676
ACP92_RS09730	ACP92_09755		-1.69457
ACP92_RS11665	ACP92_11690		-1.41106
ACP92_RS13180	ACP92_13210		-2.63572
ACP92_RS13355	ACP92_13385		-3.10743
ACP92_RS13635	ACP92_13665		-1.9356
ACP92_RS15500	ACP92_15530		-1.15237
ACP92_RS17540	ACP92_17570		-1.85465
ACP92_RS17645	ACP92_17675		-2.11176
ACP92_RS18515	ACP92_18545		-2.75947
ACP92_RS18695	ACP92_18725		-1.99892

## Sheet: Adesão
Hesbaspirillum locus name		INN+vsINN-				INN+vsCTN+				INN-vsCTN-				KEGG Annotation				NCBI - RefSeq assembly			UNIPROT																	Comentários
New Description	Old Description	RPKM INN-	RPKM INN+	log2FoldChange	pvalue	RPKM CTNA	RPKM INNA	log2FoldChange	pvalue	CTN-	INN-	log2FoldChange	pvalue	KO	KO description	Genbank description	EC	Description	Product_accesion(proteinID)	Symbol	Entry	Gene names	Protein names	Cross-reference (Pfam)	EC number	Pathway	Gene names (primary )	Gene names (ordered locus )	Function [CC]	Gene ontology (GO)	Cross-reference (InterPro)	Cross-reference (CAZy)	Cross-reference (RefSeq)	EnsemblBacteria transcript	Cross-reference (KEGG)		Gene ontology IDs
ACP92_RS02360	ACP92_02360					745.995	297.625	-1.32567	0.0234328					K02841	heptosyltransferase I	ADP-heptose--LPS heptosyltransferase	[EC:2.4.-.-]	lipopolysaccharide heptosyltransferase I	WP_013232516.1	waaC	D8IXC3	rfaC Hsero_0473	ADP-heptose:LPS heptosyltransferase protein (EC 2.4.1.-)	PF01075;	2.4.1.-	0	rfaC	Hsero_0473	0	lipopolysaccharide heptosyltransferase activity [GO:0008920]; lipopolysaccharide core region biosynthetic process [GO:0009244]	IPR002201;IPR011908;	GT9;	WP_013232516.1;	ADJ61998;	hse:Hsero_0473;		GO:0008920; GO:0009244
ACP92_RS02370	ACP92_02370					1784.27	309.084	-2.52926	0.00805871					K02527	3-deoxy-D-manno-octulosonic-acid transferase	3-deoxy-D-manno-octulosonic acid transferase	[EC:2.4.99.12 2.4.99.13 2.4.99.14 2.4.99.15]	lipid IV(A) 3-deoxy-D-manno-octulosonic acid transferase	WP_013232518.1	waaA	D8IXC5	kdtA Hsero_0475	3-deoxy-D-manno-octulosonic acid transferase (Kdo transferase) (EC 2.4.99.12) (Lipid IV(A) 3-deoxy-D-manno-octulosonic acid transferase)	PF04413;	2.4.99.12	PATHWAY: Bacterial outer membrane biogenesis; LPS core biosynthesis. {ECO:0000256|ARBA:ARBA00004713, ECO:0000256|RuleBase:RU365103}.	kdtA	Hsero_0475	FUNCTION: Involved in lipopolysaccharide (LPS) biosynthesis. Catalyzes the transfer of 3-deoxy-D-manno-octulosonate (Kdo) residue(s) from CMP-Kdo to lipid IV(A), the tetraacyldisaccharide-1,4'-bisphosphate precursor of lipid A. {ECO:0000256|RuleBase:RU365103}.	integral component of membrane [GO:0016021]; plasma membrane [GO:0005886]; Kdo transferase activity [GO:0043842]; lipopolysaccharide core region biosynthetic process [GO:0009244]	IPR007507;IPR038107;IPR039901;	GT30;	WP_013232518.1;	ADJ62000;	hse:Hsero_0475;		GO:0005886; GO:0009244; GO:0016021; GO:0043842
ACP92_RS21400	ACP92_21430					662.24	246.252	-1.42722	0.00729242					K02517	Kdo2-lipid IVA lauroyltransferase/acyltransferase	lipid A biosynthesis acyltransferase	[EC:2.3.1.241 2.3.1.-]	lipid A biosynthesis acyltransferase	WP_013236217.1	0	D8IUM9	htrB Hsero_4292	Lipid A biosynthesis lauroyl acyltransferase protein (EC 2.3.1.-)	PF03279;	2.3.1.-	0	htrB	Hsero_4292	0	integral component of membrane [GO:0016021]; plasma membrane [GO:0005886]; transferase activity, transferring acyl groups [GO:0016746]	IPR004960;	0	WP_013236217.1;	ADJ65761;	hse:Hsero_4292;		GO:0005886; GO:0016021; GO:0016746
ACP92_RS03775	ACP92_03775					563.534	234.572	-1.26447	0.0233459					K03286	OmpA-OmpF porin, OOP family	cell envelope biogenesis protein OmpA	0	OmpA family protein	WP_013232792.1	0	D8IZF5	Hsero_0756	Outer membrane protein and related peptidoglycan-associated (Lipo)proteins	PF04972;PF00691;	0	0	0	Hsero_0756	0	integral component of membrane [GO:0016021]	IPR007055;IPR006664;IPR006665;IPR036737;	0	WP_013232792.1;	ADJ62275;	hse:Hsero_0756;		GO:0016021
ACP92_RS05195	ACP92_05220					51.2854	149.847	1.54687	0.00203514					0	0	porin	0	porin	WP_041310257.1	0	0	0	0	0	0	0	0	0	0	0	0	8	0	0	0		0
ACP92_RS07930	ACP92_07955					1304.81	124.008	-3.39534	0.00134929					0	0	cell shape determination protein CcmA	0	polymer-forming cytoskeletal protein	WP_013233605.1	0	D8IQ58	Hsero_1591	Integral membrane protein	PF04519;	0	0	0	Hsero_1591	0	0	IPR007607;IPR010916;	0	WP_013233605.1;	ADJ63104;	hse:Hsero_1591;		0
ACP92_RS13830	ACP92_13860					7183.49	454.563	-3.98213	0.00011188					0	0	O-antigen polymerase	0	putative O-glycosylation ligase, exosortase A system-associated	WP_013234737.1	0	0	0	0	0	0	0	0	0	0	0	0	0	0	0	0		0
Hesbaspirillum locus name		INN+vsINN-	INN+vsCTN+	INN-vsCTN-	Gene (figure)
New Description	Old Description	log2FoldChange	log2FoldChange	log2FoldChange
ACP92_RS02360	ACP92_02360	0	-1.32567	0	rfaC
ACP92_RS02370	ACP92_02370	0	-2.52926	0	waaA
ACP92_RS21400	ACP92_21430	0	-1.42722	0	htrB
ACP92_RS03775	ACP92_03775	0	-1.26447	0	Hsero_0756

## Sheet: Ligação e divisão celular
Hesbaspirillum locus name		INN+vsINN-				INN+vsCTN+				INN-vsCTN-				KEGG Annotation				NCBI - RefSeq assembly			UNIPROT																	Comentários
New Description	Old Description	RPKM INN-	RPKM INN+	log2FoldChange	pvalue	RPKM CTNA	RPKM INNA	log2FoldChange	pvalue	CTN-	INN-	log2FoldChange	pvalue	KO	KO description	Genbank description	EC	Description	Product_accesion(proteinID)	Symbol	Entry	Gene names	Protein names	Cross-reference (Pfam)	EC number	Pathway	Gene names (primary )	Gene names (ordered locus )	Function [CC]	Gene ontology (GO)	Cross-reference (InterPro)	Cross-reference (CAZy)	Cross-reference (RefSeq)	EnsemblBacteria transcript	Cross-reference (KEGG)		Gene ontology IDs
ACP92_RS00025	ACP92_00025	43.8884	5.32006	-3.01662	0.0184658					6.7595	43.8884	2.69885	0.0332249	0	0	reverse transcriptase	0	RNA-directed DNA polymerase	WP_013232091.1	0	D8ITP5	Hsero_0006	Reverse transcriptase of bacterial retrotransposons protein	PF00078;	0	0	0	Hsero_0006	0	RNA-directed DNA polymerase activity [GO:0003964]	IPR036526;IPR000477;	0	WP_013232091.1;	ADJ61536;	hse:Hsero_0006;		GO:0003964
ACP92_RS05285	ACP92_05310	77.0198	195.886	1.33947	0.0127781									0	0	AraC family transcriptional regulator	0	AraC family transcriptional regulator	WP_013233091.1	0	D8J123	Hsero_1061	AraC family transcription regulator protein	PF02311;PF12833;	0	0	0	Hsero_1061	0	DNA-binding transcription factor activity [GO:0003700]; sequence-specific DNA binding [GO:0043565]	IPR003313;IPR009057;IPR037923;IPR018060;IPR014710;IPR020449;	0	WP_013233091.1;	ADJ62578;	hse:Hsero_1061;		GO:0003700; GO:0043565
ACP92_RS06620	ACP92_06645	103.388	211.043	1.0275	0.0106635									K22296	MarR family transcriptional regulator, lower aerobic nicotinate degradation pathway regulator	MarR family transcriptional regulator	0	winged helix-turn-helix transcriptional regulator	WP_041310362.1	0	A0A5B8E557	EJD96_06395	MarR family transcriptional regulator	PF01047;	0	0	0	0	0	DNA-binding transcription factor activity [GO:0003700]	IPR000835;IPR036388;IPR036390;	0	WP_041310362.1;	0	hsz:ACP92_06645;		GO:0003700
ACP92_RS12055	ACP92_12080	17.9652	100.269	2.49029	0.00353134									0	0	RNA polymerase sigma factor	0	sigma-70 family RNA polymerase sigma factor	WP_013234397.1	0	D8IVH9	rpoE Hsero_2419	RNA polymerase sigma-E factor protein	PF04542;PF08281;	0	0	rpoE	Hsero_2419	0	DNA binding [GO:0003677]; DNA-binding transcription factor activity [GO:0003700]; sigma factor activity [GO:0016987]; DNA-templated transcription, initiation [GO:0006352]	IPR039425;IPR014284;IPR007627;IPR013249;IPR013325;IPR013324;IPR036388;	0	WP_013234397.1;	ADJ63918;	hse:Hsero_2419;		GO:0003677; GO:0003700; GO:0006352; GO:0016987
ACP92_RS18855	ACP92_18885	87.3383	176.259	1.01118	0.020265									K16137	TetR/AcrR family transcriptional regulator, transcriptional repressor for nem operon	TetR family transcriptional regulator	0	TetR/AcrR family transcriptional regulator	WP_013235725.1	0	D8IRD7	Hsero_3785	Transcription regulator protein	PF16925;PF00440;	0	0	0	Hsero_3785	FUNCTION: Repressor involved in the biosynthesis of the osmoprotectant glycine betaine. It represses transcription of the choline transporter BetT and the genes of BetAB involved in the synthesis of glycine betaine. {ECO:0000256|ARBA:ARBA00002785}.	DNA binding [GO:0003677]	IPR009057;IPR001647;IPR036271;IPR011075;	0	WP_013235725.1;	ADJ65263;	hse:Hsero_3785;		GO:0003677
ACP92_RS19150	ACP92_19180	24.3471	62.2371	1.36377	0.0305002									0	0	cell shape determination protein CcmA	0	polymer-forming cytoskeletal protein	WP_013235785.1	0	A0A5B8E7E3	EJD96_19180	Polymer-forming cytoskeletal protein	PF04519;	0	0	0	0	0	0	IPR007607;	0	WP_013235785.1;	0	hsz:ACP92_19180;		0
ACP92_RS22180	ACP92_22210	556.045	251.963	-1.14129	0.013436									K03477	DeoR family transcriptional regulator, ulaG and ulaABCDEF operon transcriptional repressor	DeoR faimly transcriptional regulator	0	DeoR/GlpR transcriptional regulator	WP_013236367.1	0	D8IVV6	Hsero_4448	DeoR family transcription regulator protein	PF00455;PF08220;	0	0	0	Hsero_4448	0	DNA binding [GO:0003677]; DNA-binding transcription factor activity [GO:0003700]	IPR014036;IPR001034;IPR037171;IPR018356;IPR036390;	0	WP_013236367.1;	ADJ65914;	hse:Hsero_4448;		GO:0003677; GO:0003700
ACP92_RS03145	ACP92_03145					4626.94	1971.94	-1.23044	0.00715347					K00970	poly(A) polymerase	poly(A) polymerase	[EC:2.7.7.19]	polynucleotide adenylyltransferase PcnB	WP_013232666.1	pcnB	D8IYI8	pcnB Hsero_0629	Poly(A) polymerase I (PAP I) (EC 2.7.7.19)	PF01743;PF12626;PF12627;	2.7.7.19	0	pcnB	Hsero_0629	FUNCTION: Adds poly(A) tail to the 3' end of many RNAs, which usually targets these RNAs for decay. Plays a significant role in the global control of gene expression, through influencing the rate of transcript degradation, and in the general RNA quality control. {ECO:0000256|HAMAP-Rule:MF_00957}.	ATP binding [GO:0005524]; polynucleotide adenylyltransferase activity [GO:0004652]; RNA binding [GO:0003723]; mRNA polyadenylation [GO:0006378]	IPR043519;IPR002646;IPR010206;IPR025866;IPR032828;	0	WP_013232666.1;	ADJ62148;	hse:Hsero_0629;		GO:0003723; GO:0004652; GO:0005524; GO:0006378
ACP92_RS00045	ACP92_00045					263.136	24.5639	-3.4212	0.00348372					0	0	hypothetical protein	0	AraC family transcriptional regulator	WP_013232095.1	0	D8ITP9	Hsero_0010	AraC family transcription regulator protein	PF12625;PF12833;	0	0	0	Hsero_0010	0	DNA-binding transcription factor activity [GO:0003700]; sequence-specific DNA binding [GO:0043565]	IPR032687;IPR009057;IPR018060;IPR020449;	0	WP_013232095.1;	ADJ61540;	hse:Hsero_0010;		GO:0003700; GO:0043565
ACP92_RS01580	ACP92_01580					1574.15	433.319	-1.86107	0.00959009					0	0	AraC family transcriptional regulator	0	AraC family transcriptional regulator	WP_013232367.1	0	D8IW47	Hsero_0319	AraC family transcription regulator protein	PF06719;PF12833;	0	0	0	Hsero_0319	0	DNA-binding transcription factor activity [GO:0003700]; sequence-specific DNA binding [GO:0043565]	IPR009057;IPR018060;IPR018062;IPR009594;	0	WP_013232367.1;	ADJ61845;	hse:Hsero_0319;		GO:0003700; GO:0043565
ACP92_RS01615	ACP92_01615					11.1038	59.9839	2.43352	0.0426593					K03530	DNA-binding protein HU-beta	DNA-binding protein	0	HU family DNA-binding protein	WP_006465510.1	0	A0A4R8NPQ9	EJD96_01810	HU family DNA-binding protein	PF00216;	0	0	0	0	0	DNA binding [GO:0003677]	IPR000119;IPR020816;IPR010992;	0	WP_006465510.1;	0	hsz:ACP92_01615;		GO:0003677
ACP92_RS01780	ACP92_01780					16.8778	106.49	2.65751	0.0451192					K02518	translation initiation factor IF-1	translation initiation factor IF-1	0	translation initiation factor IF-1	WP_013232407.1	infA	D8IW88	infA Hsero_0360	Translation initiation factor IF-1	PF01176;	0	0	infA	Hsero_0360	FUNCTION: One of the essential components for the initiation of protein synthesis. Stabilizes the binding of IF-2 and IF-3 on the 30S subunit to which N-formylmethionyl-tRNA(fMet) subsequently binds. Helps modulate mRNA selection, yielding the 30S pre-initiation complex (PIC). Upon addition of the 50S ribosomal subunit IF-1, IF-2 and IF-3 are released leaving the mature 70S translation initiation…	cytoplasm [GO:0005737]; ribosome binding [GO:0043022]; rRNA binding [GO:0019843]; translation initiation factor activity [GO:0003743]	IPR012340;IPR006196;IPR004368;	0	WP_013232407.1;	ADJ61886;	hse:Hsero_0360;		GO:0003743; GO:0005737; GO:0019843; GO:0043022
ACP92_RS02505	ACP92_02505					879.934	177.939	-2.30601	0.0476762					K03704	cold shock protein	cold-shock protein	0	cold-shock protein	WP_013232542.1	0	D8IXE9	cspC Hsero_0505	Cold-shock transcription regulator protein	PF00313;	0	0	cspC	Hsero_0505	0	cytoplasm [GO:0005737]; nucleic acid binding [GO:0003676]	IPR012156;IPR011129;IPR002059;IPR012340;	0	WP_013232542.1;	ADJ62024;	hse:Hsero_0505;		GO:0003676; GO:0005737
ACP92_RS03905	ACP92_03905					279.125	75.7331	-1.88192	0.0486987					0	0	RNA polymerase subunit sigma-24	0	RNA polymerase sigma factor	WP_085943914.1	0	0	0	0	0	0	0	0	0	0	0	0	0	0	0	0		0
ACP92_RS04595	ACP92_04620					197.666	32.9551	-2.58449	0.00605465					0	0	AraC family transcriptional regulator	0	AraC family transcriptional regulator	WP_013232954.1	0	D8J0A3	Hsero_0923	AraC family transcription regulator protein	PF12625;PF12833;	0	0	0	Hsero_0923	0	integral component of membrane [GO:0016021]; DNA-binding transcription factor activity [GO:0003700]; sequence-specific DNA binding [GO:0043565]	IPR032687;IPR009057;IPR018060;IPR020449;	0	WP_013232954.1;	ADJ62440;	hse:Hsero_0923;		GO:0003700; GO:0016021; GO:0043565
ACP92_RS05765	ACP92_05790					1668.56	515.58	-1.69434	0.0348623					K06145	LacI family transcriptional regulator, gluconate utilization system Gnt-I transcriptional rep	GntR family transcriptional regulator	0	LacI family DNA-binding transcriptional regulator	WP_156181840.1	0	0	0	0	0	0	0	0	0	0	0	0	0	0	0	0		0
ACP92_RS05890	ACP92_05915					2374.03	252.955	-3.23038	0.000952042					0	0	endonuclease	0	phospholipase D family protein	WP_013233207.1	0	D8J1S5	Hsero_1179	Phosphatidylserine/phosphatidylglycerophosphate/ cardiolipin synthase protein (EC 2.7.8.-)	PF13091;	2.7.8.-	0	0	Hsero_1179	0	transferase activity [GO:0016740]	IPR025202;IPR001736;	0	WP_013233207.1;	ADJ62696;	hse:Hsero_1179;		GO:0016740
ACP92_RS06330	ACP92_06355					8.88305	67.951	2.93537	0.0391975					0	0	TetR family transcriptional regulator	0	TetR/AcrR family transcriptional regulator	WP_013233286.1	0	D8INW1	Hsero_1265	Transcription regulator protein	PF00440;	0	0	0	Hsero_1265	FUNCTION: Repressor involved in the biosynthesis of the osmoprotectant glycine betaine. It represses transcription of the choline transporter BetT and the genes of BetAB involved in the synthesis of glycine betaine. {ECO:0000256|ARBA:ARBA00002785}.	DNA binding [GO:0003677]	IPR009057;IPR001647;IPR036271;	0	WP_013233286.1;	ADJ62781;	hse:Hsero_1265;		GO:0003677
ACP92_RS06370	ACP92_06395					1036.17	304.964	-1.76455	0.0304663					K03566	LysR family transcriptional regulator, glycine cleavage system transcriptional activator	LysR family transcriptional regulator	0	LysR family transcriptional regulator	WP_013233294.1	0	D8INW9	Hsero_1273	LysR family transcription regulator protein	PF00126;PF03466;	0	0	0	Hsero_1273	0	DNA-binding transcription factor activity [GO:0003700]	IPR005119;IPR000847;IPR036388;IPR036390;	0	WP_013233294.1;	ADJ62789;	hse:Hsero_1273;		GO:0003700
ACP92_RS08760	ACP92_08785					65.0541	161.722	1.31381	0.0385828					0	0	transcriptional regulator	0	winged helix DNA-binding protein	WP_048348685.1	0	0	0	0	0	0	0	0	0	0	0	0	0	0	0	0		0
ACP92_RS10050	ACP92_10075					402.439	124.421	-1.69354	0.0475678					K16137	TetR/AcrR family transcriptional regulator, transcriptional repressor for nem operon	transcriptional regulator	0	TetR/AcrR family transcriptional regulator	WP_041310569.1	0	0	0	0	0	0	0	0	0	0	0	0	0	0	0	0		0
ACP92_RS11085	ACP92_11110					946.061	234.14	-2.01456	0.00756537					K17737	LysR family transcriptional regulator, carnitine catabolism transcriptional activator	LysR family transcriptional regulator	0	LysR family transcriptional regulator	0	0	0	0	0	0	0	0	0	0	0	0	0	0	0	0	0		0
ACP92_RS11175	ACP92_11200					1515.83	290.71	-2.38246	0.0065408					K06190	intracellular septation protein	septation protein A	0	septation protein A	WP_041310663.1	0	A0A5B8E4Y9	EJD96_11055	Probable intracellular septation protein A	PF04279;	0	0	0	0	FUNCTION: Involved in cell division; probably involved in intracellular septation. {ECO:0000256|HAMAP-Rule:MF_00189}.	integral component of plasma membrane [GO:0005887]; division septum assembly [GO:0000917]	IPR006008;	0	WP_041310663.1;	0	hsz:ACP92_11200;		GO:0000917; GO:0005887
ACP92_RS11235	ACP92_11260					3613.32	611.443	-2.56304	0.00265774					K19338	LysR family transcriptional regulator, nitrogen assimilation regulatory protein	LysR family transcriptional regulator	0	LysR family transcriptional regulator	WP_013234234.1	0	D8IU93	Hsero_2256	LysR family transcription regulator protein	PF00126;PF03466;	0	0	0	Hsero_2256	0	DNA-binding transcription factor activity [GO:0003700]	IPR005119;IPR000847;IPR036388;IPR036390;	0	WP_013234234.1;	ADJ63755;	hse:Hsero_2256;		GO:0003700
ACP92_RS12645	ACP92_12670					672.917	205.704	-1.70986	0.0285043					0	0	transcriptional regulator	0	GlxA family transcriptional regulator	WP_013234513.1	0	D8IWL4	Hsero_2535	AraC family transcription regulator protein	PF01965;PF12833;	0	0	0	Hsero_2535	0	DNA-binding transcription factor activity [GO:0003700]; sequence-specific DNA binding [GO:0043565]	IPR029062;IPR002818;IPR009057;IPR018060;IPR018062;	0	WP_013234513.1;	ADJ64034;	hse:Hsero_2535;		GO:0003700; GO:0043565
ACP92_RS13465	ACP92_13495					363.457	5.11843	-6.14994	0.000358748					0	0	toxin RelE	0	type II toxin-antitoxin system RelE/ParE family toxin	WP_013234666.1	0	D8IXT6	Hsero_2692	Phage-related protein	PF05973;	0	0	0	Hsero_2692	0	0	IPR009241;	0	WP_013234666.1;	ADJ64188;	hse:Hsero_2692;		0
ACP92_RS14045	ACP92_14075					112.758	17.2002	-2.71273	0.0300389					K07448	restriction system protein	restriction endonuclease	0	restriction endonuclease	WP_013234778.1	0	D8IYW5	mrr Hsero_2806	Mrr restriction system protein	PF04471;	0	0	mrr	Hsero_2806	0	DNA binding [GO:0003677]; endonuclease activity [GO:0004519]; DNA restriction-modification system [GO:0009307]	IPR011335;IPR007560;	0	WP_013234778.1;	ADJ64300;	hse:Hsero_2806;		GO:0003677; GO:0004519; GO:0009307
ACP92_RS16310	ACP92_16340					1088.39	129.154	-3.07503	0.00665673					0	0	transcriptional regulator	0	TetR/AcrR family transcriptional regulator	WP_013235211.1	0	D8J1W4	Hsero_3266	Transcription regulator protein	PF14246;PF00440;	0	0	0	Hsero_3266	FUNCTION: Repressor involved in the biosynthesis of the osmoprotectant glycine betaine. It represses transcription of the choline transporter BetT and the genes of BetAB involved in the synthesis of glycine betaine. {ECO:0000256|ARBA:ARBA00002785}.	DNA binding [GO:0003677]	IPR009057;IPR001647;IPR039536;	0	WP_013235211.1;	ADJ64747;	hse:Hsero_3266;		GO:0003677
ACP92_RS16870	ACP92_16900					15.1531	62.857	2.05246	0.017144					0	0	TetR family transcriptional regulator	0	TetR/AcrR family transcriptional regulator	WP_013235320.1	0	D8J273	Hsero_3375	TetR family transcription regulator protein	PF00440;	0	0	0	Hsero_3375	FUNCTION: Repressor involved in the biosynthesis of the osmoprotectant glycine betaine. It represses transcription of the choline transporter BetT and the genes of BetAB involved in the synthesis of glycine betaine. {ECO:0000256|ARBA:ARBA00002785}.	DNA binding [GO:0003677]	IPR009057;IPR001647;IPR036271;	0	WP_013235320.1;	ADJ64856;	hse:Hsero_3375;		GO:0003677
ACP92_RS17045	ACP92_17075					0.444153	15.5497	5.12969	0.0407354					K07172	antitoxin MazE	antitoxin	0	AbrB/MazE/SpoVT family DNA-binding domain-containing protein	WP_041311057.1	0	0	0	0	0	0	0	0	0	0	0	0	0	0	0	0		0
ACP92_RS17535	ACP92_17565					433.945	68.5581	-2.66211	0.00586386					0	0	DNA-binding protein	0	MurR/RpiR family transcriptional regulator	WP_013235465.1	0	D8IQ89	Hsero_3522	Transcription regulator protein	PF01418;PF01380;	0	0	0	Hsero_3522	0	carbohydrate derivative binding [GO:0097367]; DNA-binding transcription factor activity [GO:0003700]; glycolytic process [GO:0006096]	IPR009057;IPR000281;IPR035472;IPR001347;IPR036388;	0	WP_013235465.1;	ADJ65001;	hse:Hsero_3522;		GO:0003700; GO:0006096; GO:0097367
ACP92_RS17900	ACP92_17930					7161.61	104.414	-6.0999	0.00149239					0	0	hypothetical protein	0	helix-turn-helix domain-containing protein	WP_013235537.1	0	D8IQG2	Hsero_3596	HTH_17 domain-containing protein	PF12728;	0	0	0	Hsero_3596	0	DNA binding [GO:0003677]	IPR041657;IPR010093;	0	WP_013235537.1;	ADJ65074;	hse:Hsero_3596;		GO:0003677
ACP92_RS18530	ACP92_18560					2235.09	296.984	-2.91188	0.00139729					0	0	LysR family transcriptional regulator	0	LysR family transcriptional regulator	WP_013235663.1	0	D8IR75	Hsero_3723	LysR family transcription regulator protein	PF00126;PF03466;	0	0	0	Hsero_3723	0	DNA-binding transcription factor activity [GO:0003700]	IPR005119;IPR000847;IPR036388;IPR036390;	0	WP_013235663.1;	ADJ65201;	hse:Hsero_3723;		GO:0003700
ACP92_RS18610	ACP92_18640					4420.22	218.172	-4.34058	0.000299593					0	0	transcriptional regulator	0	response regulator transcription factor	WP_013235677.1	0	D8IR89	Hsero_3737	Two component response regulator protein	PF00196;	0	0	0	Hsero_3737	0	DNA binding [GO:0003677]; regulation of transcription, DNA-templated [GO:0006355]	IPR011006;IPR016032;IPR000792;IPR036388;	0	WP_013235677.1;	ADJ65215;	hse:Hsero_3737;		GO:0003677; GO:0006355
ACP92_RS18755	ACP92_18785					5989.16	186.677	-5.00374	1.55108e-05					K02624	IclR family transcriptional regulator, pca regulon regulatory protein	IclR family transcriptional regulator	0	helix-turn-helix domain-containing protein	WP_013235708.1	0	D8IRC0	pcaR Hsero_3768	IclR family transcription regulator protein	PF09339;PF01614;	0	0	pcaR	Hsero_3768	0	DNA binding [GO:0003677]; regulation of transcription, DNA-templated [GO:0006355]	IPR029016;IPR014757;IPR005471;IPR036388;IPR036390;	0	WP_013235708.1;	ADJ65246;	hse:Hsero_3768;		GO:0003677; GO:0006355
ACP92_RS19035	ACP92_19065					37.753	179.715	2.25105	0.0238902					K06934	uncharacterized protein	DNA-binding protein	0	DNA-binding protein	WP_156181810.1	0	0	0	0	0	0	0	0	0	0	0	0	0	0	0	0		0
ACP92_RS19690	ACP92_19720					647.024	80.6592	-3.00391	0.00368074					0	0	transcriptional regulator	0	helix-turn-helix domain-containing protein	WP_013235883.1	0	D8ISK7	Hsero_3952	Transcription regulator protein	PF09339;PF01614;	0	0	0	Hsero_3952	0	DNA binding [GO:0003677]; regulation of transcription, DNA-templated [GO:0006355]	IPR029016;IPR014757;IPR005471;IPR036388;IPR036390;	0	WP_013235883.1;	ADJ65423;	hse:Hsero_3952;		GO:0003677; GO:0006355
ACP92_RS19695	ACP92_19725					633.757	153.708	-2.04374	0.00246754					K04033	AraC family transcriptional regulator, ethanolamine operon transcriptional activator	AraC family transcriptional regulator	0	helix-turn-helix domain-containing protein	WP_013235884.1	0	D8ISK8	Hsero_3953	AraC family transcription regulator protein	PF12833;	0	0	0	Hsero_3953	0	DNA-binding transcription factor activity [GO:0003700]; sequence-specific DNA binding [GO:0043565]	IPR009057;IPR018060;IPR018062;	0	WP_013235884.1;	ADJ65424;	hse:Hsero_3953;		GO:0003700; GO:0043565
ACP92_RS21585	ACP92_21615					2155.06	743.745	-1.53484	0.0228385					K02346	DNA polymerase IV	DNA polymerase	[EC:2.7.7.7]	DNA polymerase IV	WP_013236253.1	dinB	D8IUR5	dinP dinB Hsero_4328	DNA polymerase IV (Pol IV) (EC 2.7.7.7)	PF00817;PF11799;PF11798;	2.7.7.7	0	dinP	Hsero_4328	FUNCTION: Poorly processive, error-prone DNA polymerase involved in untargeted mutagenesis. Copies undamaged DNA at stalled replication forks, which arise in vivo from mismatched or misaligned primer ends. These misaligned primers can be extended by PolIV. Exhibits no 3'-5' exonuclease (proofreading) activity. May be involved in translesional synthesis, in conjunction with the beta clamp from Pol…	cytoplasm [GO:0005737]; damaged DNA binding [GO:0003684]; DNA-directed DNA polymerase activity [GO:0003887]; magnesium ion binding [GO:0000287]; DNA repair [GO:0006281]; DNA-dependent DNA replication [GO:0006261]	IPR043502;IPR036775;IPR017961;IPR022880;IPR024728;IPR043128;IPR001126;	0	WP_013236253.1;	ADJ65797;	hse:Hsero_4328;		GO:0000287; GO:0003684; GO:0003887; GO:0005737; GO:0006261; GO:0006281
ACP92_RS22720	ACP92_22750					327.728	693.781	1.08198	0.0397514					K03576	LysR family transcriptional regulator, regulator for metE and metH	LysR family transcriptional regulator	0	LysR family transcriptional regulator	WP_013236476.1	0	D8IWY6	metR Hsero_4557	HTH-type transcriptional regulator MetR	PF00126;PF03466;	0	0	metR	Hsero_4557	0	cytoplasm [GO:0005737]; DNA-binding transcription factor activity [GO:0003700]; methionine biosynthetic process [GO:0009086]	IPR005119;IPR037406;IPR000847;IPR036388;IPR036390;	0	WP_013236476.1;	ADJ66023;	hse:Hsero_4557;		GO:0003700; GO:0005737; GO:0009086
ACP92_RS22800	ACP92_22830					3246.15	466.203	-2.7997	0.00231218					0	0	hypothetical protein	0	class I SAM-dependent methyltransferase	WP_013236492.1	0	D8IX02	Hsero_4573	Methyltransferase (EC 2.1.1.-)	PF01555;	2.1.1.-	0	0	Hsero_4573	0	DNA binding [GO:0003677]; N-methyltransferase activity [GO:0008170]; DNA methylation [GO:0006306]	IPR002941;IPR001091;IPR029063;	0	WP_013236492.1;	ADJ66039;	hse:Hsero_4573;		GO:0003677; GO:0006306; GO:0008170
ACP92_RS23350	ACP92_23380					2681.92	423.415	-2.66312	0.00339912					K04096	DNA processing protein	DNA processing protein DprA	0	DNA-processing protein DprA	WP_013236596.1	dprA	D8IY23	smf Hsero_4679	SMF protein involved in DNA uptake protein	PF02481;PF17782;	0	0	smf	Hsero_4679	0	DNA mediated transformation [GO:0009294]	IPR003488;IPR041614;IPR010994;IPR036388;	0	WP_013236596.1;	ADJ66145;	hse:Hsero_4679;		GO:0009294
ACP92_RS23385	ACP92_23415					630.751	185.691	-1.76417	0.0312935					0	0	MerR family transcriptional regulator	0	MerR family DNA-binding transcriptional regulator	WP_013236603.1	0	A0A5B8ECC0	EJD96_23400	MerR family DNA-binding transcriptional regulator	PF13411;	0	0	0	0	0	DNA binding [GO:0003677]; regulation of transcription, DNA-templated [GO:0006355]	IPR009061;IPR000551;	0	WP_013236603.1;	0	hsz:ACP92_23415;		GO:0003677; GO:0006355
ACP92_RS00695	ACP92_00695									1904.53	951.745	-1.00079	0.00892143	K03040	DNA-directed RNA polymerase subunit alpha	DNA-directed RNA polymerase subunit alpha	[EC:2.7.7.6]	DNA-directed RNA polymerase subunit alpha	WP_006464909.1	rpoA	A2RQ11	rpoA EJD96_01025	DNA-directed RNA polymerase subunit alpha (RNAP subunit alpha) (EC 2.7.7.6) (RNA polymerase subunit alpha) (Transcriptase subunit alpha)	PF01000;PF03118;PF01193;	2.7.7.6	0	rpoA	0	FUNCTION: DNA-dependent RNA polymerase catalyzes the transcription of DNA into RNA using the four ribonucleoside triphosphates as substrates. {ECO:0000256|HAMAP-Rule:MF_00059}.	DNA binding [GO:0003677]; DNA-directed 5'-3' RNA polymerase activity [GO:0003899]; protein dimerization activity [GO:0046983]; transcription, DNA-templated [GO:0006351]	IPR011262;IPR011263;IPR011773;IPR036603;IPR011260;IPR036643;	0	WP_006464909.1;	0	hsz:ACP92_00695;		GO:0003677; GO:0003899; GO:0006351; GO:0046983
ACP92_RS01100	ACP92_01100									2.86811	29.3788	3.3566	0.0446194	0	0	BcepMu gp16 family phage-associated protein	0	DNA-binding protein	WP_013232271.1	0	D8IV30	Hsero_0223	Uncharacterized protein	0	0	0	0	Hsero_0223	0	0	IPR026365;	0	WP_013232271.1;	ADJ61749;	hse:Hsero_0223;		0
ACP92_RS01950	ACP92_01950									111.04	273.507	1.30049	0.049088	0	0	transcriptional regulator	0	helix-turn-helix transcriptional regulator	WP_013232438.1	0	D8IX43	Hsero_0393	Transcription regulator protein	PF14525;PF12833;	0	0	0	Hsero_0393	0	DNA-binding transcription factor activity [GO:0003700]; sequence-specific DNA binding [GO:0043565]	IPR035418;IPR009057;IPR018060;	0	WP_013232438.1;	ADJ61918;	hse:Hsero_0393;		GO:0003700; GO:0043565
ACP92_RS08305	ACP92_08330									85.2195	174.91	1.03735	0.0333973	K03719	Lrp/AsnC family transcriptional regulator, leucine-responsive regulatory protein	AsnC family transcriptional regulator	0	Lrp/AsnC family transcriptional regulator	WP_013233690.1	0	A0A5B8E3G9	EJD96_08035	Lrp/AsnC family transcriptional regulator	PF01037;PF13404;	0	0	0	0	0	sequence-specific DNA binding [GO:0043565]	IPR000485;IPR011008;IPR019888;IPR019887;IPR036388;IPR036390;	0	WP_013233690.1;	0	hsz:ACP92_08330;		GO:0043565
ACP92_RS17040	ACP92_17070									1	10.4315	3.38287	0.0264494	K07171	mRNA interferase MazF	growth inhibitor PemK	[EC:3.1.-.-]	type II toxin-antitoxin system PemK/MazF family toxin	WP_013235358.1	0	D8IPJ7	Hsero_3413	mRNA interferase (EC 3.1.-.-)	PF02452;	3.1.-.-	0	0	Hsero_3413	FUNCTION: Toxic component of a type II toxin-antitoxin (TA) system. {ECO:0000256|PIRNR:PIRNR033490}.	DNA binding [GO:0003677]; endonuclease activity [GO:0004519]	IPR003477;IPR011067;	0	WP_013235358.1;	ADJ64894;	hse:Hsero_3413;		GO:0003677; GO:0004519
ACP92_RS20025	ACP92_20055									90.4339	197.328	1.12566	0.0339297	0	0	MarR family transcriptional regulator	0	MarR family transcriptional regulator	WP_013235948.1	0	A0A5B8E7Z4	EJD96_20140	MarR family transcriptional regulator	PF01047;	0	0	0	0	0	DNA-binding transcription factor activity [GO:0003700]	IPR000835;IPR036388;IPR036390;	0	WP_013235948.1;	0	hsz:ACP92_20055;		GO:0003700
ACP92_RS22085	ACP92_22115									13.4931	52.2704	1.95378	0.0432396	0	0	hypothetical protein	0	DEAD/DEAH box helicase	WP_013236348.1	0	0	0	0	0	0	0	0	0	0	0	0	0	0	0	0		0
ACP92_RS23705	ACP92_23735									30.198	73.7121	1.28745	0.0475302	0	0	cell division protein FtsI	0	hypothetical protein	WP_013236659.1	0	D8IZ05	Hsero_4748	Cell division FtsI protein	0	0	0	0	Hsero_4748	0	cell division [GO:0051301]	0	0	WP_013236659.1;	ADJ66209;	hse:Hsero_4748;		GO:0051301
Hesbaspirillum locus name		INN+vsINN-	INN+vsCTN+	INN-vsCTN-			Hesbaspirillum locus name		INN+vsINN-	INN+vsCTN+	INN-vsCTN-	Gene
New Description	Old Description	log2FoldChange	log2FoldChange	log2FoldChange			New Description	Old Description	log2FoldChange	log2FoldChange	log2FoldChange
ACP92_RS00025	ACP92_00025	-3.01662		2.69885			ACP92_RS02505	ACP92_02505		-2.30601		cspC Hsero_0505
ACP92_RS05285	ACP92_05310	1.33947					ACP92_RS21585	ACP92_21615		-1.53484		dinB Hsero_4328
ACP92_RS06620	ACP92_06645	1.0275					ACP92_RS23705	ACP92_23735			1.28745	FtsI Hsero_4748
ACP92_RS12055	ACP92_12080	2.49029
ACP92_RS18855	ACP92_18885	1.01118
ACP92_RS19150	ACP92_19180	1.36377
ACP92_RS22180	ACP92_22210	-1.14129
ACP92_RS03145	ACP92_03145		-1.23044
ACP92_RS00045	ACP92_00045		-3.4212
ACP92_RS01580	ACP92_01580		-1.86107
ACP92_RS01615	ACP92_01615		2.43352
ACP92_RS01780	ACP92_01780		2.65751
ACP92_RS02505	ACP92_02505		-2.30601
ACP92_RS04595	ACP92_04620		-2.58449
ACP92_RS05890	ACP92_05915		-3.23038
ACP92_RS06330	ACP92_06355		2.93537
ACP92_RS06370	ACP92_06395		-1.76455
ACP92_RS11175	ACP92_11200		-2.38246
ACP92_RS11235	ACP92_11260		-2.56304
ACP92_RS12645	ACP92_12670		-1.70986
ACP92_RS13465	ACP92_13495		-6.14994
ACP92_RS14045	ACP92_14075		-2.71273
ACP92_RS16310	ACP92_16340		-3.07503
ACP92_RS16870	ACP92_16900		2.05246
ACP92_RS17535	ACP92_17565		-2.66211
ACP92_RS17900	ACP92_17930		-6.0999
ACP92_RS18530	ACP92_18560		-2.91188
ACP92_RS18610	ACP92_18640		-4.34058
ACP92_RS18755	ACP92_18785		-5.00374
ACP92_RS19690	ACP92_19720		-3.00391
ACP92_RS19695	ACP92_19725		-2.04374
ACP92_RS21585	ACP92_21615		-1.53484
ACP92_RS22720	ACP92_22750		1.08198
ACP92_RS22800	ACP92_22830		-2.7997
ACP92_RS23350	ACP92_23380		-2.66312
ACP92_RS23385	ACP92_23415		-1.76417
ACP92_RS00695	ACP92_00695			-1.00079
ACP92_RS01100	ACP92_01100			3.3566
ACP92_RS01950	ACP92_01950			1.30049
ACP92_RS08305	ACP92_08330			1.03735
ACP92_RS17040	ACP92_17070			3.38287
ACP92_RS20025	ACP92_20055			1.12566
ACP92_RS23705	ACP92_23735			1.28745

## Sheet: Oxirredutases
Hesbaspirillum locus name		INN+vsINN-				INN+vsCTN+				INN-vsCTN-				KEGG Annotation				NCBI - RefSeq assembly			UNIPROT																	Comentários
New Description	Old Description	RPKM INN-	RPKM INN+	log2FoldChange	pvalue	RPKM CTNA	RPKM INNA	log2FoldChange	pvalue	CTN-	INN-	log2FoldChange	pvalue	KO	KO description	Genbank description	EC	Description	Product_accesion(proteinID)	Symbol	Entry	Gene names	Protein names	Cross-reference (Pfam)	EC number	Pathway	Gene names (primary )	Gene names (ordered locus )	Function [CC]	Gene ontology (GO)	Cross-reference (InterPro)	Cross-reference (CAZy)	Cross-reference (RefSeq)	EnsemblBacteria transcript	Cross-reference (KEGG)		Gene ontology IDs
ACP92_RS09430	ACP92_09455	30.3401	134.958	2.14783	0.0338656					121.355	30.3401	-1.99994	0.0487907	K09959	uncharacterized protein	acetaldehyde dehydrogenase	0	DUF779 domain-containing protein	WP_041310527.1	0	A0A5B8E409	EJD96_09225	DUF779 domain-containing protein	PF05610;	0	0	0	0	0	0	IPR008497;	0	WP_041310527.1;	0	hsz:ACP92_09455;		0
ACP92_RS14880	ACP92_14910	28.5946	112.611	1.98513	0.0309465	11.1038	112.611	3.34221	0.00757742					K00241	succinate dehydrogenase / fumarate reductase, cytochrome b subunit	succinate dehydrogenase	0	succinate dehydrogenase, cytochrome b556 subunit	WP_013234932.1	sdhC	D8IZX2	sdhC Hsero_2974	Succinate dehydrogenase cytochrome b556 subunit	PF01127;	0	0	sdhC	Hsero_2974	0	integral component of membrane [GO:0016021]; succinate dehydrogenase complex [GO:0045281]; metal ion binding [GO:0046872]; succinate dehydrogenase activity [GO:0000104]; tricarboxylic acid cycle [GO:0006099]	IPR034804;IPR014314;IPR000701;	0	WP_013234932.1;	ADJ64462;	hse:Hsero_2974;		GO:0000104; GO:0006099; GO:0016021; GO:0045281; GO:0046872
ACP92_RS15525	ACP92_15555	130.541	278.834	1.09117	0.0422456					299.308	130.541	-1.19713	0.0262711	0	0	oxidoreductase	0	DUF934 domain-containing protein	WP_013235050.1	0	D8J0M8	Hsero_3100	Uncharacterized protein	PF06073;	0	0	0	Hsero_3100	0	0	IPR008318;	0	WP_013235050.1;	ADJ64584;	hse:Hsero_3100;		0
ACP92_RS16000	ACP92_16030	80.6241	169.279	1.06027	0.0198094									K09926	uncharacterized protein	cytochrome oxidase assembly protein	0	FixH family protein	WP_013235145.1	0	D8J1B2	Hsero_3199	Uncharacterized protein	PF05751;	0	0	0	Hsero_3199	0	integral component of membrane [GO:0016021]	IPR008620;	0	WP_013235145.1;	ADJ64681;	hse:Hsero_3199;		GO:0016021
ACP92_RS22530	ACP92_22560	63.1469	153.488	1.29102	0.00987511					137.171	63.1469	-1.11919	0.0244538	K15977	putative oxidoreductase	LysR family transcriptional regulator	0	DoxX family protein	WP_013236437.1	0	D8IWU7	Hsero_4518	Transmembrane protein	PF07681;	0	0	0	Hsero_4518	0	integral component of membrane [GO:0016021]	IPR032808;	0	WP_013236437.1;	ADJ65984;	hse:Hsero_4518;		GO:0016021
ACP92_RS22750	ACP92_22780	662.567	233.28	-1.50348	0.0326182					147.3	662.567	2.16931	0.00210864	K06152	gluconate 2-dehydrogenase gamma chain	gluconate 2-dehydrogenase	[EC:1.1.99.3]	gluconate 2-dehydrogenase subunit 3 family protein	WP_013236482.1	0	D8IWZ2	Hsero_4563	Exported protein	PF13618;	0	0	0	Hsero_4563	0	0	IPR027056;IPR006311;	0	WP_013236482.1;	ADJ66029;	hse:Hsero_4563;		0
ACP92_RS22755	ACP92_22785	2517.9	818.929	-1.61955	0.0120743					742.708	2517.9	1.76136	0.00636554	K06151	gluconate 2-dehydrogenase alpha chain	GMC family oxidoreductase	[EC:1.1.99.3]	GMC family oxidoreductase	WP_013236483.1	0	D8IWZ3	betA Hsero_4564	Choline dehydrogenase and related flavoproteins	PF05199;PF00732;	0	0	betA	Hsero_4564	0	flavin adenine dinucleotide binding [GO:0050660]; oxidoreductase activity, acting on CH-OH group of donors [GO:0016614]	IPR036188;IPR000172;IPR007867;	0	WP_013236483.1;	ADJ66030;	hse:Hsero_4564;		GO:0016614; GO:0050660
ACP92_RS13585	ACP92_13615					130.685	400.414	1.6154	0.046805					0	0	aldo/keto reductase	0	NADP(H)-dependent aldo-keto reductase	WP_013234690.1	0	D8IYM7	Hsero_2716	Oxidoreductase protein (EC 1.1.1.90) (EC 1.1.1.91)	PF00248;	1.1.1.90; 1.1.1.91	0	0	Hsero_2716	0	aryl-alcohol dehydrogenase (NAD+) activity [GO:0018456]; aryl-alcohol dehydrogenase (NADP+) activity [GO:0047681]; D-threo-aldose 1-dehydrogenase activity [GO:0047834]	IPR023210;IPR036812;	0	WP_013234690.1;	ADJ64212;	hse:Hsero_2716;		GO:0018456; GO:0047681; GO:0047834
ACP92_RS01495	ACP92_01495					551.409	214.658	-1.36109	0.0481717					K04034	anaerobic magnesium-protoporphyrin IX monomethyl ester cyclase	Fe-S oxidoreductase	[EC:1.21.98.3]	B12-binding domain-containing radical SAM protein	WP_013232350.1	0	D8IW30	Hsero_0302	Fe-S oxidoreductase protein	PF02310;PF04055;	0	0	0	Hsero_0302	0	catalytic activity [GO:0003824]; cobalamin binding [GO:0031419]; iron-sulfur cluster binding [GO:0051536]; metal ion binding [GO:0046872]	IPR006158;IPR006638;IPR034466;IPR007197;IPR023404;	0	WP_013232350.1;	ADJ61828;	hse:Hsero_0302;		GO:0003824; GO:0031419; GO:0046872; GO:0051536
ACP92_RS02445	ACP92_02445					4.44153	41.9563	3.23976	0.00642056	27.5727	77.5005	1.49096	0.0311939	K06940	uncharacterized protein	proteinase inhibitor	0	YkgJ family cysteine cluster protein	WP_013232528.1	0	D8IXD5	Hsero_0490	Fe-S-cluster oxidoreductase protein	PF03692;	0	0	0	Hsero_0490	0	0	IPR005358;	0	WP_013232528.1;	ADJ62010;	hse:Hsero_0490;		0
ACP92_RS02640	ACP92_02640					1384.08	459.274	-1.59151	0.0287643					0	0	dihydrofolate reductase	0	2-hydroxyacid dehydrogenase	WP_041310069.1	0	0	0	0	0	0	0	0	0	0	0	0	0	0	0	0		0
ACP92_RS02795	ACP92_02795					202.921	493.389	1.28181	0.00446043					0	0	alcohol dehydrogenase	0	glutathione-dependent formaldehyde dehydrogenase	WP_013232595.1	0	D8IYB7	adhC Hsero_0558	Glutathione-dependent formaldehyde dehydrogenase protein (EC 1.1.1.284)	PF08240;PF13823;PF00107;	1.1.1.284	0	adhC	Hsero_0558	0	S-(hydroxymethyl)glutathione dehydrogenase NAD activity [GO:0106322]; S-(hydroxymethyl)glutathione dehydrogenase NADP activity [GO:0106321]; zinc ion binding [GO:0008270]	IPR013149;IPR013154;IPR027399;IPR002328;IPR011032;IPR036291;IPR020843;	0	WP_013232595.1;	ADJ62077;	hse:Hsero_0558;		GO:0008270; GO:0106321; GO:0106322
ACP92_RS04785	ACP92_04810					2640.46	594.018	-2.15221	0.00261482					K00128	aldehyde dehydrogenase (NAD+)	aldehyde dehydrogenase	[EC:1.2.1.3]	aldehyde dehydrogenase family protein	WP_013232991.1	0	D8J0S2	Hsero_0960	NAD-dependent aldehyde dehydrogenase protein (EC 1.1.1.1) (EC 1.2.1.3)	PF00171;	1.1.1.1; 1.2.1.3	0	0	Hsero_0960	0	alcohol dehydrogenase (NAD+) activity [GO:0004022]; aldehyde dehydrogenase (NAD+) activity [GO:0004029]; glyceraldehyde-3-phosphate dehydrogenase (NAD+) (non-phosphorylating) activity [GO:0043878]	IPR016161;IPR016163;IPR029510;IPR016162;IPR015590;	0	WP_013232991.1;	ADJ62477;	hse:Hsero_0960;		GO:0004022; GO:0004029; GO:0043878
ACP92_RS04880	ACP92_04905					11091.5	1282.8	-3.11209	0.000584817					K09456	putative acyl-CoA dehydrogenase	acyl-CoA dehydrogenase	0	isovaleryl-CoA dehydrogenase	WP_013233011.1	0	D8J0U2	aidB Hsero_0980	Acyl-CoA dehydrogenase protein (EC 1.3.8.-)	PF00441;PF02770;PF18158;	1.3.8.-	0	aidB	Hsero_0980	0	flavin adenine dinucleotide binding [GO:0050660]; oxidoreductase activity, acting on the CH-CH group of donors [GO:0016627]	IPR006091;IPR036250;IPR009075;IPR009100;IPR041504;	0	WP_013233011.1;	ADJ62497;	hse:Hsero_0980;		GO:0016627; GO:0050660
ACP92_RS05215	ACP92_05240					80.1033	252.197	1.65461	0.00943166					K18333	L-fucose dehydrogenase	short-chain dehydrogenase	0	SDR family oxidoreductase	WP_013233077.1	0	D8J109	Hsero_1047	Short-chain alcohol dehydrogenase protein	0	0	0	0	Hsero_1047	0	0	IPR036291;IPR002347;	0	WP_013233077.1;	ADJ62564;	hse:Hsero_1047;		0
ACP92_RS05510	ACP92_05535					648.593	105.829	-2.61557	0.00350987					K08738	cytochrome c	cytochrome C'	0	c-type cytochrome	WP_013233132.1	0	D8J1K0	Hsero_1104	Cytochrome c551/c552 transmembrane protein	PF00034;	0	0	0	Hsero_1104	0	integral component of membrane [GO:0016021]; electron transfer activity [GO:0009055]; heme binding [GO:0020037]; iron ion binding [GO:0005506]	IPR009056;IPR036909;IPR002324;	0	WP_013233132.1;	ADJ62621;	hse:Hsero_1104;		GO:0005506; GO:0009055; GO:0016021; GO:0020037
ACP92_RS05625	ACP92_05650					1265.5	329.583	-1.94099	0.0287635					K12972	glyoxylate/hydroxypyruvate reductase	2-hydroxyacid dehydrogenase	[EC:1.1.1.79 1.1.1.81]	glyoxylate/hydroxypyruvate reductase A	WP_013233155.1	0	D8J1M3	serA Hsero_1127	D-3-phosphoglycerate dehydrogenase protein (EC 1.1.5.3)	PF02826;	1.1.5.3	0	serA	Hsero_1127	0	NAD binding [GO:0051287]; sn-glycerol-3-phosphate:ubiquinone-8 oxidoreductase activity [GO:0052591]	IPR006140;IPR036291;	0	WP_013233155.1;	ADJ62644;	hse:Hsero_1127;		GO:0051287; GO:0052591
ACP92_RS05725	ACP92_05750					685.561	196.054	-1.80604	0.035793					K00077	2-dehydropantoate 2-reductase	2-dehydropantoate 2-reductase	[EC:1.1.1.169]	2-dehydropantoate 2-reductase	WP_013233175.1	0	D8J1P3	Hsero_1147	2-dehydropantoate 2-reductase (EC 1.1.1.169) (Ketopantoate reductase)	PF02558;PF08546;	1.1.1.169	PATHWAY: Cofactor biosynthesis; (R)-pantothenate biosynthesis; (R)-pantoate from 3-methyl-2-oxobutanoate: step 2/2. {ECO:0000256|ARBA:ARBA00004994, ECO:0000256|RuleBase:RU362068}.	0	Hsero_1147	FUNCTION: Catalyzes the NADPH-dependent reduction of ketopantoate into pantoic acid. {ECO:0000256|RuleBase:RU362068}.	2-dehydropantoate 2-reductase activity [GO:0008677]; pantothenate biosynthetic process [GO:0015940]	IPR008927;IPR013328;IPR003710;IPR013752;IPR013332;IPR036291;	0	WP_013233175.1;	ADJ62664;	hse:Hsero_1147;		GO:0008677; GO:0015940
ACP92_RS06605	ACP92_06630					1684.12	656.309	-1.35955	0.0212722					K18028	2,5-dihydroxypyridine 5,6-dioxygenase	2,5-dihydroxypyridine 5,6-dioxygenase	[EC:1.13.11.9]	hypothetical protein	WP_013233346.1	0	D8IP21	Hsero_1325	Uncharacterized protein	0	0	0	0	Hsero_1325	0	0	0	0	WP_013233346.1;	ADJ62841;	hse:Hsero_1325;		0
ACP92_RS06645	ACP92_06670					640.835	199.976	-1.68012	0.0397038					K07402	xanthine dehydrogenase accessory factor	lipoprotein	0	XdhC family protein	WP_013233353.1	0	D8IP28	xdhC Hsero_1332	Xanthine/CO dehydrogenase maturation factor, XdhC/CoxF family protein	PF13478;PF02625;	0	0	xdhC	Hsero_1332	0	0	IPR036291;IPR003777;IPR027051;	0	WP_013233353.1;	ADJ62848;	hse:Hsero_1332;		0
ACP92_RS06650	ACP92_06675					961.957	446.122	-1.10853	0.0207714					K14974	6-hydroxynicotinate 3-monooxygenase	6-hydroxynicotinate 3-monooxygenase	[EC:1.14.13.114]	FAD-dependent monooxygenase	WP_013233354.1	0	D8IP29	Hsero_1333	Monooxygenase FAD-binding protein	PF01494;	0	0	0	Hsero_1333	0	FAD binding [GO:0071949]; monooxygenase activity [GO:0004497]	IPR002938;IPR036188;	0	WP_013233354.1;	ADJ62849;	hse:Hsero_1333;		GO:0004497; GO:0071949
ACP92_RS07090	ACP92_07115					8475.42	1435.68	-2.56155	0.00326016					K00134	glyceraldehyde 3-phosphate dehydrogenase	glyceraldehyde-3-phosphate dehydrogenase	[EC:1.2.1.12]	type I glyceraldehyde-3-phosphate dehydrogenase	WP_013233436.1	gap	D8IPB3	gapA Hsero_1417	Glyceraldehyde-3-phosphate dehydrogenase (EC 1.2.1.-)	PF02800;PF00044;	1.2.1.-	0	gapA	Hsero_1417	0	NAD binding [GO:0051287]; NADP binding [GO:0050661]; oxidoreductase activity, acting on the aldehyde or oxo group of donors, NAD or NADP as acceptor [GO:0016620]; glucose metabolic process [GO:0006006]	IPR020831;IPR020830;IPR020829;IPR020828;IPR006424;IPR036291;	0	WP_013233436.1;	ADJ62933;	hse:Hsero_1417;		GO:0006006; GO:0016620; GO:0050661; GO:0051287
ACP92_RS09530	ACP92_09555					507.83	42.788	-3.56907	3.9738e-05					K06938	uncharacterized protein	Fe-S oxidoreductase	0	DUF1289 domain-containing protein	WP_041310534.1	0	A0A5B8E425	EJD96_09340	DUF1289 domain-containing protein	PF06945;	0	0	0	0	0	0	IPR010710;	0	WP_041310534.1;	0	hsz:ACP92_09555;		0
ACP92_RS10055	ACP92_10080					1372.77	258.675	-2.40787	0.00569354					0	0	oxidoreductase	0	NAD(P)-dependent oxidoreductase	WP_081441901.1	0	0	0	0	0	0	0	0	0	0	0	0	0	0	0	0		0
ACP92_RS11220	ACP92_11245					1634.42	449.729	-1.86165	0.0139515					K00059	3-oxoacyl-[acyl-carrier protein] reductase	3-ketoacyl-ACP reductase	[EC:1.1.1.100]	SDR family oxidoreductase	WP_013234231.1	0	D8IU90	tsaC Hsero_2253	Toluenesulfonate Zinc-independent alcohol dehydrogenase protein (EC 1.1.1.159)	0	1.1.1.159	0	tsaC	Hsero_2253	0	cholate 7-alpha-dehydrogenase activity [GO:0008709]	IPR036291;IPR002347;	0	WP_013234231.1;	ADJ63752;	hse:Hsero_2253;		GO:0008709
ACP92_RS11520	ACP92_11545					47.1841	140.817	1.57745	0.0202157					0	0	cytochrome c1 protein	0	c-type cytochrome	WP_013234286.1	0	0	0	0	0	0	0	0	0	0	0	0	0	0	0	0		0
ACP92_RS11525	ACP92_11550					495.89	166.191	-1.57717	0.0486001					K02351	putative membrane protein	hypothetical protein	0	cytochrome c oxidase assembly protein	WP_013234287.1	0	D8IV69	Hsero_2309	Uncharacterized protein	PF09678;	0	0	0	Hsero_2309	0	integral component of membrane [GO:0016021]; plasma membrane [GO:0005886]	IPR019108;	0	WP_013234287.1;	ADJ63808;	hse:Hsero_2309;		GO:0005886; GO:0016021
ACP92_RS12095	ACP92_12120					1287.37	465.033	-1.46902	0.0321289					K03338	5-dehydro-2-deoxygluconokinase	5-dehydro-2-deoxygluconokinase	[EC:2.7.1.92]	5-dehydro-2-deoxygluconokinase	WP_013234405.1	iolC	D8IVI7	iolC Hsero_2427	Transferase kinase protein	PF09863;PF00294;	0	0	iolC	Hsero_2427	0	kinase activity [GO:0016301]; phosphotransferase activity, alcohol group as acceptor [GO:0016773]	IPR013785;IPR002173;IPR018659;IPR030830;IPR023314;IPR011611;IPR029056;	0	WP_013234405.1;	ADJ63926;	hse:Hsero_2427;		GO:0016301; GO:0016773
ACP92_RS12835	ACP92_12860					15.1012	102.143	2.75785	0.00602797					0	0	spore coat protein	0	spore coat protein U domain-containing protein	WP_048348708.1	0	0	0	0	0	0	0	0	0	0	0	0	0	0	0	0		0
ACP92_RS12855	ACP92_12880					15.1012	75.5149	2.3221	0.0347858					0	0	spore coat protein	0	spore coat U domain-containing protein	WP_013234554.1	0	D8IXH4	Hsero_2577	Signal peptide protein	PF05229;	0	0	0	Hsero_2577	0	0	IPR007893;	0	WP_013234554.1;	ADJ64076;	hse:Hsero_2577;		0
ACP92_RS13215	ACP92_13245					941.157	418.005	-1.17092	0.0200751					K04719	5,6-dimethylbenzimidazole synthase	cob(II)yrinic acid a,c-diamide reductase	[EC:1.13.11.79]	5,6-dimethylbenzimidazole synthase	WP_013234619.1	bluB	D8IXN9	nfnB Hsero_2645	Oxygen-insensitive nitroreductase protein	PF00881;	0	0	nfnB	Hsero_2645	0	oxidoreductase activity [GO:0016491]	IPR012825;IPR029479;IPR000415;	0	WP_013234619.1;	ADJ64141;	hse:Hsero_2645;		GO:0016491
ACP92_RS14860	ACP92_14890					567.89	94.3612	-2.58934	0.019772					K09159	antitoxin CptB	hypothetical protein	0	succinate dehydrogenase assembly factor 2	WP_013234931.1	0	D8IZW9	Hsero_2971	FAD assembly factor SdhE	PF03937;	0	0	0	Hsero_2971	0	0	IPR005631;IPR036714;	0	WP_013234931.1;	ADJ64459;	hse:Hsero_2971;		0
ACP92_RS14985	ACP92_15015					1	17.6027	4.13773	0.00411292					K01118	FMN-dependent NADH-azoreductase	FMN-dependent NADH-azoreductase	[EC:1.7.1.17]	NAD(P)H-dependent oxidoreductase	WP_013234952.1	0	D8J0C7	acpD azoR Hsero_2995	FMN dependent NADH:quinone oxidoreductase (EC 1.6.5.-) (Azo-dye reductase) (FMN-dependent NADH-azo compound oxidoreductase) (FMN-dependent NADH-azoreductase) (EC 1.7.1.17)	PF02525;	1.6.5.-; 1.7.1.17	0	acpD	Hsero_2995	FUNCTION: Also exhibits azoreductase activity. Catalyzes the reductive cleavage of the azo bond in aromatic azo compounds to the corresponding amines. {ECO:0000256|HAMAP-Rule:MF_01216}.; FUNCTION: Quinone reductase that provides resistance to thiol-specific stress caused by electrophilic quinones. {ECO:0000256|HAMAP-Rule:MF_01216}.	electron transfer activity [GO:0009055]; FMN binding [GO:0010181]; hydrolase activity [GO:0016787]; oxidoreductase activity, acting on NAD(P)H, NAD(P) as acceptor [GO:0016652]; oxidoreductase activity, acting on other nitrogenous compounds as donors [GO:0016661]	IPR003680;IPR029039;IPR023048;	0	WP_013234952.1;	ADJ64483;	hse:Hsero_2995;		GO:0009055; GO:0010181; GO:0016652; GO:0016661; GO:0016787
ACP92_RS15310	ACP92_15340					1708.93	674.397	-1.34143	0.0339818					K00426	cytochrome bd ubiquinol oxidase subunit II	cytochrome d ubiquinol oxidase subunit 2	[EC:7.1.1.7]	cytochrome d ubiquinol oxidase subunit II	WP_013235014.1	cydB	D8J0J0	cydB Hsero_3058	Cytochrome bd-type quinol oxidase, subunit 2, protein (EC 1.10.3.-)	PF02322;	1.10.3.-	0	cydB	Hsero_3058	0	integral component of membrane [GO:0016021]; plasma membrane [GO:0005886]; oxidoreductase activity [GO:0016491]	IPR003317;	0	WP_013235014.1;	ADJ64546;	hse:Hsero_3058;		GO:0005886; GO:0016021; GO:0016491
ACP92_RS16135	ACP92_16165					365.914	85.7532	-2.09324	0.0257235					0	0	NAD-GH domain containing protein	0	hypothetical protein	WP_013235172.1	0	D8J1D9	Hsero_3227	Uncharacterized protein	0	0	0	0	Hsero_3227	0	0	0	0	WP_013235172.1;	ADJ64708;	hse:Hsero_3227;		0
ACP92_RS16190	ACP92_16220					6051.76	183.412	-5.04419	9.18358e-06					K15977	putative oxidoreductase	DoxX family protein	0	DoxX family protein	WP_013235186.1	0	D8J1F3	Hsero_3241	Uncharacterized protein	PF07681;	0	0	0	Hsero_3241	0	integral component of membrane [GO:0016021]	IPR032808;	0	WP_013235186.1;	ADJ64722;	hse:Hsero_3241;		GO:0016021
ACP92_RS16485	ACP92_16515					14749.8	2767.39	-2.4141	0.0011044					K01703	3-isopropylmalate/(R)-2-methylmalate dehydratase large subunit	isopropylmalate isomerase	[EC:4.2.1.33 4.2.1.35]	3-isopropylmalate dehydratase large subunit	WP_013235244.1	leuC	D8J1Z7	leuC Hsero_3299	3-isopropylmalate dehydratase large subunit (EC 4.2.1.33) (Alpha-IPM isomerase) (IPMI) (Isopropylmalate isomerase)	PF00330;	4.2.1.33	PATHWAY: Amino-acid biosynthesis; L-leucine biosynthesis; L-leucine from 3-methyl-2-oxobutanoate: step 2/4. {ECO:0000256|ARBA:ARBA00004729, ECO:0000256|HAMAP-Rule:MF_01026}.	leuC	Hsero_3299	FUNCTION: Catalyzes the isomerization between 2-isopropylmalate and 3-isopropylmalate, via the formation of 2-isopropylmaleate. {ECO:0000256|ARBA:ARBA00002695, ECO:0000256|HAMAP-Rule:MF_01026}.	3-isopropylmalate dehydratase activity [GO:0003861]; 4 iron, 4 sulfur cluster binding [GO:0051539]; metal ion binding [GO:0046872]; branched-chain amino acid biosynthetic process [GO:0009082]; leucine biosynthetic process [GO:0009098]	IPR004430;IPR015931;IPR001030;IPR018136;IPR036008;IPR033941;	0	WP_013235244.1;	ADJ64780;	hse:Hsero_3299;		GO:0003861; GO:0009082; GO:0009098; GO:0046872; GO:0051539
ACP92_RS16550	ACP92_16580					1346.41	477.273	-1.49623	0.0357397					K00383	glutathione reductase (NADPH)	glutathione reductase	[EC:1.8.1.7]	glutathione-disulfide reductase	WP_013235256.1	gorA	D8J209	gor Hsero_3311	Glutathione reductase protein (EC 1.8.1.7)	PF07992;PF02852;	1.8.1.7	0	gor	Hsero_3311	0	flavin adenine dinucleotide binding [GO:0050660]; glutathione-disulfide reductase activity [GO:0004362]; cell redox homeostasis [GO:0045454]	IPR036188;IPR023753;IPR016156;IPR001100;IPR004099;IPR012999;	0	WP_013235256.1;	ADJ64792;	hse:Hsero_3311;		GO:0004362; GO:0045454; GO:0050660
ACP92_RS16575	ACP92_16605					43500.5	373.315	-6.8645	4.59859e-07					K00059	3-oxoacyl-[acyl-carrier protein] reductase	oxidoreductase	[EC:1.1.1.100]	glucose 1-dehydrogenase	WP_013235260.1	0	D8J213	phaB Hsero_3315	3-ketoacyl-CoA reductase protein (EC 1.1.1.35)	0	1.1.1.35	0	phaB	Hsero_3315	0	3-hydroxyacyl-CoA dehydrogenase activity [GO:0003857]	IPR036291;IPR020904;IPR002347;	0	WP_013235260.1;	ADJ64796;	hse:Hsero_3315;		GO:0003857
ACP92_RS16630	ACP92_16660					1225.76	386.052	-1.66681	0.0200121					0	0	NAD-dependent dehydratase	0	sugar nucleotide-binding protein	WP_013235270.1	0	D8J223	wcaG Hsero_3325	Nucleoside-diphosphate-sugar epimerase protein	PF04321;PF02254;	0	0	wcaG	Hsero_3325	0	potassium ion transport [GO:0006813]	IPR036291;IPR003148;IPR029903;	0	WP_013235270.1;	ADJ64806;	hse:Hsero_3325;		GO:0006813
ACP92_RS16715	ACP92_16745					51.0776	214.718	2.07168	0.0252268					K06152	gluconate 2-dehydrogenase gamma chain	gluconate 2-dehydrogenase	[EC:1.1.99.3]	gluconate 2-dehydrogenase subunit 3 family protein	WP_013235288.1	0	D8J241	Hsero_3343	Uncharacterized protein	PF13618;	0	0	0	Hsero_3343	0	0	IPR027056;IPR006311;	0	WP_013235288.1;	ADJ64824;	hse:Hsero_3343;		0
ACP92_RS18125	ACP92_18155					72.9449	242.339	1.73215	0.0160577					K00373	nitrate reductase molybdenum cofactor assembly chaperone NarJ/NarW	nitrate reductase	0	nitrate reductase molybdenum cofactor assembly chaperone	WP_013235583.1	narJ	0	0	0	0	0	0	0	0	0	0	0	0	0	0	0		0
ACP92_RS18230	ACP92_18260					51.0776	205.92	2.01132	0.0322412					K16320	anthranilate 1,2-dioxygenase small subunit	anthranilate 1,2-dioxygenase	[EC:1.14.12.1]	aromatic-ring-hydroxylating dioxygenase subunit beta	WP_013235604.1	0	D8IR15	nagH Hsero_3663	Anthranilate dioxygenase small subunit protein (EC 1.14.12.1)	PF13577;	1.14.12.1	0	nagH	Hsero_3663	0	anthranilate 1,2-dioxygenase (deaminating, decarboxylating) activity [GO:0018618]; cellular aromatic compound metabolic process [GO:0006725]	IPR032710;IPR000391;IPR037401;	0	WP_013235604.1;	ADJ65141;	hse:Hsero_3663;		GO:0006725; GO:0018618
ACP92_RS20945	ACP92_20975					7218.1	326.621	-4.46593	0.016274					K01784	UDP-glucose 4-epimerase	NAD-dependent dehydratase	[EC:5.1.3.2]	NAD-dependent epimerase/dehydratase family protein	WP_013236124.1	0	D8ITN7	Hsero_4198	NAD_dependent epimerase/dehydratase protein (EC 5.1.3.2)	PF01370;	5.1.3.2	0	0	Hsero_4198	0	UDP-glucose 4-epimerase activity [GO:0003978]	IPR001509;IPR036291;	0	WP_013236124.1;	ADJ65667;	hse:Hsero_4198;		GO:0003978
ACP92_RS21105	ACP92_21135					2366.4	613.23	-1.94819	0.0263529					K21948	3-dehydrotetronate 4-kinase	membrane protein	[EC:2.7.1.217]	four-carbon acid sugar kinase family protein	WP_013236159.1	0	D8IUH0	hop Hsero_4233	Type III effector HopAN1 protein	PF17042;PF07005;	0	0	hop	Hsero_4233	0	ATP binding [GO:0005524]; kinase activity [GO:0016301]; carbohydrate metabolic process [GO:0005975]	IPR037051;IPR010737;IPR031475;IPR042213;	0	WP_013236159.1;	ADJ65702;	hse:Hsero_4233;		GO:0005524; GO:0005975; GO:0016301
ACP92_RS21885	ACP92_21915					1031.7	229.458	-2.16872	0.0246263					0	0	cytochrome C	0	cytochrome c5 family protein	WP_013236307.1	0	D8IVP6	Hsero_4387	Cytochrome c family protein	PF13442;	0	0	0	Hsero_4387	0	integral component of membrane [GO:0016021]; electron transfer activity [GO:0009055]; heme binding [GO:0020037]; iron ion binding [GO:0005506]	IPR009056;IPR036909;IPR002323;	0	WP_013236307.1;	ADJ65854;	hse:Hsero_4387;		GO:0005506; GO:0009055; GO:0016021; GO:0020037
ACP92_RS21915	ACP92_21945					565.518	183.786	-1.62154	0.00645176	139.499	310.943	1.15639	0.0426144	K11748	glutathione-regulated potassium-efflux system ancillary protein KefG	NAD(P)H dehydrogenase	0	NAD(P)H-dependent oxidoreductase	WP_013236313.1	0	D8IVQ2	mdaB Hsero_4393	NADPH-quinone reductase (Modulator of drug activity B) protein (EC 1.6.5.2)	PF02525;	1.6.5.2	0	mdaB	Hsero_4393	0	NAD(P)H dehydrogenase (quinone) activity [GO:0003955]	IPR003680;IPR029039;	0	WP_013236313.1;	ADJ65860;	hse:Hsero_4393;		GO:0003955
ACP92_RS22255	ACP92_22285					1680.32	492.6	-1.77025	0.0110753					0	0	oxidoreductase	0	glucose 1-dehydrogenase	WP_013236382.1	0	D8IVX1	Hsero_4463	Short-chain alcohol dehydrogenase protein (EC 1.1.1.100)	0	1.1.1.100	0	0	Hsero_4463	0	3-oxo-glutaryl-[acp] methyl ester reductase activity [GO:0102131]; 3-oxo-pimeloyl-[acp] methyl ester reductase activity [GO:0102132]; 3-oxoacyl-[acyl-carrier-protein] reductase (NADPH) activity [GO:0004316]	IPR036291;IPR020904;IPR002347;	0	WP_013236382.1;	ADJ65929;	hse:Hsero_4463;		GO:0004316; GO:0102131; GO:0102132
ACP92_RS22340	ACP92_22370					3680.05	623.81	-2.56055	0.00189139					K22474	alcohol dehydrogenase (quinone), cytochrome c subunit	alcohol dehydrogenase	[EC:1.1.5.5]	cytochrome c	WP_013236399.1	0	0	0	0	0	0	0	0	0	0	0	0	0	0	0	0		0
ACP92_RS07400	ACP92_07425									200.112	407.673	1.0266	0.0269372	K02379	FdhD protein	formate dehydrogenase	0	formate dehydrogenase accessory sulfurtransferase FdhD	WP_013233496.1	fdhD	D8IPH3	fdsC fdhD Hsero_1478	Sulfur carrier protein FdhD	PF02634;	0	0	fdsC	Hsero_1478	FUNCTION: Required for formate dehydrogenase (FDH) activity. Acts as a sulfur carrier protein that transfers sulfur from IscS to the molybdenum cofactor prior to its insertion into FDH. {ECO:0000256|HAMAP-Rule:MF_00187}.	cytoplasm [GO:0005737]; oxidoreductase activity [GO:0016491]; sulfur carrier activity [GO:0097163]; sulfurtransferase activity [GO:0016783]; Mo-molybdopterin cofactor biosynthetic process [GO:0006777]	IPR016193;IPR003786;	0	WP_013233496.1;	ADJ62993;	hse:Hsero_1478;		GO:0005737; GO:0006777; GO:0016491; GO:0016783; GO:0097163
ACP92_RS08795	ACP92_08820									824.218	384.803	-1.09891	0.0138562	K00332	NADH-quinone oxidoreductase subunit C	NADH dehydrogenase	[EC:7.1.1.2]	NADH-quinone oxidoreductase subunit C	WP_013233775.1	0	D8IRF7	nuoC Hsero_1769	NADH-quinone oxidoreductase subunit C (EC 7.1.1.-) (NADH dehydrogenase I subunit C) (NDH-1 subunit C)	PF00329;	7.1.1.-	0	nuoC	Hsero_1769	FUNCTION: NDH-1 shuttles electrons from NADH, via FMN and iron-sulfur (Fe-S) centers, to quinones in the respiratory chain. The immediate electron acceptor for the enzyme in this species is believed to be ubiquinone. Couples the redox reaction to proton translocation (for every two electrons transferred, four hydrogen ions are translocated across the cytoplasmic membrane), and thus conserves the …	plasma membrane [GO:0005886]; NADH dehydrogenase (ubiquinone) activity [GO:0008137]; quinone binding [GO:0048038]	IPR010218;IPR037232;IPR001268;IPR020396;	0	WP_013233775.1;	ADJ63281;	hse:Hsero_1769;		GO:0005886; GO:0008137; GO:0048038
ACP92_RS12540	ACP92_12565									5336.13	2634.93	-1.01803	0.049634	K00031	isocitrate dehydrogenase	isocitrate dehydrogenase	[EC:1.1.1.42]	NADP-dependent isocitrate dehydrogenase	WP_013234493.1	0	D8IWJ4	icd Hsero_2515	Isocitrate dehydrogenase [NADP] (EC 1.1.1.42) (Oxalosuccinate decarboxylase)	PF03971;	1.1.1.42	0	icd	Hsero_2515	0	isocitrate dehydrogenase (NADP+) activity [GO:0004450]; metal ion binding [GO:0046872]; glyoxylate cycle [GO:0006097]; tricarboxylic acid cycle [GO:0006099]	IPR004436;	0	WP_013234493.1;	ADJ64014;	hse:Hsero_2515;		GO:0004450; GO:0006097; GO:0006099; GO:0046872
ACP92_RS02450	ACP92_02450									49.1794	121.332	1.30284	0.0096682	K00537	arsenate reductase (glutaredoxin)	arsenate reductase	[EC:1.20.4.1]	arsenate reductase (glutaredoxin)	WP_013232529.1	arsC	D8IXD6	arsC Hsero_0491	Arsenate reductase (EC 1.20.4.1)	PF03960;	1.20.4.1	0	arsC	Hsero_0491	0	arsenate reductase (glutaredoxin) activity [GO:0008794]	IPR006659;IPR006660;IPR036249;	0	WP_013232529.1;	ADJ62011;	hse:Hsero_0491;		GO:0008794
ACP92_RS04480	ACP92_04500									109.469	31.8666	-1.78041	0.0256328	0	0	oxidoreductase	0	phage baseplate assembly protein V	WP_013232928.1	0	D8J077	Hsero_0897	Phage P2 baseplate assembly gpV protein	PF18946;PF04717;	0	0	0	Hsero_0897	0	0	IPR006531;IPR013046;IPR044033;IPR037026;	0	WP_013232928.1;	ADJ62414;	hse:Hsero_0897;		0
ACP92_RS06365	ACP92_06390									124.82	270.44	1.11545	0.0115894	0	0	DSBA oxidoreductase	0	2-hydroxychromene-2-carboxylate isomerase	WP_013233293.1	0	D8INW8	nahD Hsero_1272	2-hydroxychromene-2-carboxylate isomerase (EC 5.99.1.4)	PF01323;	5.99.1.4	0	nahD	Hsero_1272	0	2-hydroxychromene-2-carboxylate isomerase activity [GO:0018845]; oxidoreductase activity [GO:0016491]; naphthalene catabolic process [GO:1901170]	IPR001853;IPR014440;IPR044087;IPR036249;	0	WP_013233293.1;	ADJ62788;	hse:Hsero_1272;		GO:0016491; GO:0018845; GO:1901170
ACP92_RS08800	ACP92_08825									3020.22	1397.09	-1.11222	0.036368	K00333	NADH-quinone oxidoreductase subunit D	NADH dehydrogenase	[EC:7.1.1.2]	NADH-quinone oxidoreductase subunit D	WP_013233776.1	0	D8IRF8	nuoD Hsero_1770	NADH-quinone oxidoreductase subunit D (EC 7.1.1.-) (NADH dehydrogenase I subunit D) (NDH-1 subunit D)	PF00346;	7.1.1.-	0	nuoD	Hsero_1770	FUNCTION: NDH-1 shuttles electrons from NADH, via FMN and iron-sulfur (Fe-S) centers, to quinones in the respiratory chain. The immediate electron acceptor for the enzyme in this species is believed to be ubiquinone. Couples the redox reaction to proton translocation (for every two electrons transferred, four hydrogen ions are translocated across the cytoplasmic membrane), and thus conserves the …	plasma membrane [GO:0005886]; NAD binding [GO:0051287]; NADH dehydrogenase (quinone) activity [GO:0050136]; quinone binding [GO:0048038]	IPR001135;IPR038290;IPR014029;IPR022885;IPR029014;	0	WP_013233776.1;	ADJ63282;	hse:Hsero_1770;		GO:0005886; GO:0048038; GO:0050136; GO:0051287
ACP92_RS08810	ACP92_08835									3505.51	1564.57	-1.16385	0.0244675	K00335	NADH-quinone oxidoreductase subunit F	NADH dehydrogenase	[EC:7.1.1.2]	NADH-quinone oxidoreductase subunit NuoF	WP_013233778.1	nuoF	D8IRG0	nuoF Hsero_1772	NADH-quinone oxidoreductase subunit F (EC 7.1.1.-)	PF01512;PF10589;PF10531;	7.1.1.-	0	nuoF	Hsero_1772	FUNCTION: NDH-1 shuttles electrons from NADH, via FMN and iron-sulfur (Fe-S) centers, to quinones in the respiratory chain. {ECO:0000256|RuleBase:RU364066}.	4 iron, 4 sulfur cluster binding [GO:0051539]; FMN binding [GO:0010181]; metal ion binding [GO:0046872]; NAD binding [GO:0051287]; NADH dehydrogenase (ubiquinone) activity [GO:0008137]; quinone binding [GO:0048038]	IPR001949;IPR011537;IPR011538;IPR037225;IPR019575;IPR037207;IPR019554;	0	WP_013233778.1;	ADJ63284;	hse:Hsero_1772;		GO:0008137; GO:0010181; GO:0046872; GO:0048038; GO:0051287; GO:0051539
ACP92_RS08820	ACP92_08845									2027.36	967.153	-1.06778	0.00413314	K00337	NADH-quinone oxidoreductase subunit H	NADH:ubiquinone oxidoreductase subunit H	[EC:7.1.1.2]	NADH-quinone oxidoreductase subunit NuoH	WP_013233780.1	nuoH	D8IRG2	nuoH Hsero_1774	NADH-quinone oxidoreductase subunit H (EC 7.1.1.-) (NADH dehydrogenase I subunit H) (NDH-1 subunit H)	PF00146;	7.1.1.-	0	nuoH	Hsero_1774	FUNCTION: NDH-1 shuttles electrons from NADH, via FMN and iron-sulfur (Fe-S) centers, to quinones in the respiratory chain. The immediate electron acceptor for the enzyme in this species is believed to be ubiquinone. Couples the redox reaction to proton translocation (for every two electrons transferred, four hydrogen ions are translocated across the cytoplasmic membrane), and thus conserves the …	integral component of membrane [GO:0016021]; plasma membrane [GO:0005886]; oxidoreductase activity, acting on NAD(P)H, quinone or similar compound as acceptor [GO:0016655]; quinone binding [GO:0048038]	IPR001694;IPR018086;	0	WP_013233780.1;	ADJ63286;	hse:Hsero_1774;		GO:0005886; GO:0016021; GO:0016655; GO:0048038
ACP92_RS08825	ACP92_08850									1092.25	516.693	-1.07993	0.0201011	K00338	NADH-quinone oxidoreductase subunit I	NADH dehydrogenase	[EC:7.1.1.2]	NADH-quinone oxidoreductase subunit NuoI	WP_006712947.1	nuoI	D8IRG3	nuoI Hsero_1775	NADH-quinone oxidoreductase subunit I (EC 7.1.1.-) (NADH dehydrogenase I subunit I) (NDH-1 subunit I)	PF12838;	7.1.1.-	0	nuoI	Hsero_1775	FUNCTION: NDH-1 shuttles electrons from NADH, via FMN and iron-sulfur (Fe-S) centers, to quinones in the respiratory chain. The immediate electron acceptor for the enzyme in this species is believed to be ubiquinone. Couples the redox reaction to proton translocation (for every two electrons transferred, four hydrogen ions are translocated across the cytoplasmic membrane), and thus conserves the …	plasma membrane [GO:0005886]; 4 iron, 4 sulfur cluster binding [GO:0051539]; iron ion binding [GO:0005506]; NADH dehydrogenase (quinone) activity [GO:0050136]; quinone binding [GO:0048038]	IPR017896;IPR017900;IPR010226;	0	WP_006712947.1;	ADJ63287;	hse:Hsero_1775;		GO:0005506; GO:0005886; GO:0048038; GO:0050136; GO:0051539
ACP92_RS08840	ACP92_08865									4468.52	2022.26	-1.14383	0.00606778	K00341	NADH-quinone oxidoreductase subunit L	NADH:ubiquinone oxidoreductase subunit L	[EC:7.1.1.2]	NADH-quinone oxidoreductase subunit L	WP_013233783.1	nuoL	D8IRG6	nuoL Hsero_1778	Transmembrane NADH dehydrogenase I (Chain L) oxidoreductase protein (EC 1.6.5.3)	PF00361;PF00662;	1.6.5.3	0	nuoL	Hsero_1778	0	integral component of membrane [GO:0016021]; NADH dehydrogenase (ubiquinone) activity [GO:0008137]; ATP synthesis coupled electron transport [GO:0042773]	IPR003945;IPR018393;IPR001750;IPR001516;	0	WP_013233783.1;	ADJ63290;	hse:Hsero_1778;		GO:0008137; GO:0016021; GO:0042773
ACP92_RS08845	ACP92_08870									2318.06	1129	-1.03788	0.0427042	K00342	NADH-quinone oxidoreductase subunit M	NADH:ubiquinone oxidoreductase subunit M	[EC:7.1.1.2]	NADH-quinone oxidoreductase subunit M	WP_013233784.1	0	D8IRG7	nuoM Hsero_1779	Transmembrane NADH dehydrogenase I (Chain M) oxidoreductase protein (EC 1.6.5.3)	PF00361;	1.6.5.3	0	nuoM	Hsero_1779	0	integral component of membrane [GO:0016021]; NADH dehydrogenase (ubiquinone) activity [GO:0008137]; ATP synthesis coupled electron transport [GO:0042773]	IPR010227;IPR003918;IPR001750;	0	WP_013233784.1;	ADJ63291;	hse:Hsero_1779;		GO:0008137; GO:0016021; GO:0042773
ACP92_RS12630	ACP92_12655									319.597	733.671	1.19888	0.0139757	K06911	quercetin 2,3-dioxygenase	pirin	[EC:1.13.11.24]	pirin family protein	WP_085943900.1	0	0	0	0	0	0	0	0	0	0	0	0	0	0	0	0		0
ACP92_RS13300	ACP92_13330									48.4818	139.736	1.52719	0.0240434	0	0	glutathione peroxidase	0	DUF3297 family protein	WP_041311114.1	0	0	0	0	0	0	0	0	0	0	0	0	0	0	0	0		0
ACP92_RS17635	ACP92_17665									40.8618	160.38	1.97267	0.0249683	0	0	glutathione peroxidase	0	DUF3297 family protein	WP_041311114.1	0	0	0	0	0	0	0	0	0	0	0	0	0	0	0	0		0
ACP92_RS18235	ACP92_18265									1302.35	602.597	-1.11185	0.0225612	K16319	anthranilate 1,2-dioxygenase large subunit	Rieske (2Fe-2S) protein	[EC:1.14.12.1]	aromatic ring-hydroxylating dioxygenase subunit alpha	WP_013235605.1	0	D8IR16	nagG Hsero_3664	Anthranilate dioxygenase large subunit protein (EC 1.14.12.1)	PF00355;PF00848;	1.14.12.1	0	nagG	Hsero_3664	0	2 iron, 2 sulfur cluster binding [GO:0051537]; anthranilate 1,2-dioxygenase (deaminating, decarboxylating) activity [GO:0018618]; iron ion binding [GO:0005506]; cellular metabolic process [GO:0044237]	IPR043264;IPR017941;IPR036922;IPR015881;IPR015879;IPR001663;	0	WP_013235605.1;	ADJ65142;	hse:Hsero_3664;		GO:0005506; GO:0018618; GO:0044237; GO:0051537
ACP92_RS21705	ACP92_21735									219.543	645.088	1.55499	0.000309234	0	0	short-chain dehydrogenase	0	SDR family oxidoreductase	WP_013236275.1	0	D8IVL2	Hsero_4352	Short-chain alcohol dehydrogenase protein	PF00106;	0	0	0	Hsero_4352	0	oxidoreductase activity [GO:0016491]	IPR036291;IPR020904;IPR002347;	0	WP_013236275.1;	ADJ65820;	hse:Hsero_4352;		GO:0016491
ACP92_RS22185	ACP92_22215									1078.79	2178.69	1.01405	0.00525492	0	0	short-chain dehydrogenase	0	bifunctional rhamnulose-1-phosphate aldolase/short-chain dehydrogenase	WP_013236368.1	0	D8IVV7	Hsero_4449	Sugar phosphate dehydrogenase oxidoreductase protein (EC 1.1.1.140)	PF00596;	1.1.1.140	0	0	Hsero_4449	0	sorbitol-6-phosphate 2-dehydrogenase activity [GO:0009010]	IPR001303;IPR036409;IPR013454;IPR036291;IPR002347;	0	WP_013236368.1;	ADJ65915;	hse:Hsero_4449;		GO:0009010
ACP92_RS22760	ACP92_22790									416.434	922.235	1.14705	0.00825846	0	0	alcohol dehydrogenase	0	cytochrome c	WP_013236484.1	0	D8IWZ4	Hsero_4565	Membrane-bound D-gluconate 2-dehydrogenase cytochrome c subunit protein (EC 1.1.99.3)	PF00034;PF13442;	1.1.99.3	0	0	Hsero_4565	0	plasma membrane [GO:0005886]; electron transfer activity [GO:0009055]; gluconate 2-dehydrogenase (acceptor) activity [GO:0033717]; heme binding [GO:0020037]; iron ion binding [GO:0005506]	IPR009056;IPR036909;IPR008168;IPR014353;	0	WP_013236484.1;	ADJ66031;	hse:Hsero_4565;		GO:0005506; GO:0005886; GO:0009055; GO:0020037; GO:0033717
ACP92_RS14170	ACP92_14200					0.888305	18.2184	4.3582	0.0121447					K02595	nitrogenase-stabilizing/protective protein	nitrogen fixation protein NifW	0	nitrogenase stabilizing/protective protein NifW	WP_013234806.1	nifW	D8IYZ3	nifW Hsero_2836	Nitrogenase-stabilizing/protective protein NifW	PF03206;	0	0	nifW	Hsero_2836	FUNCTION: May protect the nitrogenase Fe-Mo protein from oxidative damage. {ECO:0000256|ARBA:ARBA00002247, ECO:0000256|HAMAP-Rule:MF_00529}.	nitrogen fixation [GO:0009399]	IPR004893;	0	WP_013234806.1;	ADJ64328;	hse:Hsero_2836;		GO:0009399
ACP92_RS14225	ACP92_14255					19.0986	89.8657	2.23431	0.0359422					0	0	hypothetical protein	0	NifX-associated nitrogen fixation protein	WP_013234815.1	0	A0A6M3ZSB0	C798_13240	Uncharacterized protein	PF03270;	0	0	0	0	0	0	IPR004952;	0	WP_013234815.1;	0	0		0
ACP92_RS14300	ACP92_14330					471.669	37.4335	-3.65538	0.00300398					K02593	nitrogen fixation protein NifT	protein fixU	0	putative nitrogen fixation protein NifT	WP_026052155.1	nifT	0	0	0	0	0	0	0	0	0	0	0	0	0	0	0		0
																		NADH-quinone oxidoreductase	7
Hesbaspirillum locus name		INN+vsINN-	INN+vsCTN+	INN-vsCTN-				Hesbaspirillum locus name		INN+vsINN-	INN+vsCTN+	INN-vsCTN-	Genes					cytochrome c	4
New Description	Old Description	log2FoldChange	log2FoldChange	log2FoldChange				New Description	Old Description	log2FoldChange	log2FoldChange	log2FoldChange
ACP92_RS09430	ACP92_09455	2.14783		-1.99994				ACP92_RS08800	ACP92_08825			-1.11222	nuoC
ACP92_RS14880	ACP92_14910	1.98513	3.34221					ACP92_RS08810	ACP92_08835			-1.16385	nuoD
ACP92_RS16000	ACP92_16030	1.06027		-1.19713				ACP92_RS08820	ACP92_08845			-1.06778	nuoF
ACP92_RS15525	ACP92_15555	1.09117						ACP92_RS08825	ACP92_08850			-1.07993	nuoH
ACP92_RS22530	ACP92_22560	1.29102		-1.11919				ACP92_RS08840	ACP92_08865			-1.14383	nuoI
ACP92_RS22750	ACP92_22780	-1.50348		2.16931				ACP92_RS08845	ACP92_08870			-1.03788	nuoL
ACP92_RS22755	ACP92_22785	-1.61955		1.76136				ACP92_RS08795	ACP92_08820			-1.09891	nuoM
ACP92_RS13585	ACP92_13615		1.6154					ACP92_RS21885	ACP92_21915		-2.16872		Hsero_4387
ACP92_RS01495	ACP92_01495		-1.36109					ACP92_RS22760	ACP92_22790			1.14705	Hsero_4565
ACP92_RS02445	ACP92_02445		3.23976	1.49096				ACP92_RS11525	ACP92_11550		-1.57717		Hsero_2309
ACP92_RS02795	ACP92_02795		1.28181					ACP92_RS05510	ACP92_05535		-2.61557		Hsero_1104
ACP92_RS04785	ACP92_04810		-2.15221
ACP92_RS04880	ACP92_04905		-3.11209
ACP92_RS05215	ACP92_05240		1.65461
ACP92_RS05510	ACP92_05535		-2.61557
ACP92_RS05625	ACP92_05650		-1.94099
ACP92_RS05725	ACP92_05750		-1.80604
ACP92_RS06605	ACP92_06630		-1.35955
ACP92_RS06645	ACP92_06670		-1.68012
ACP92_RS06650	ACP92_06675		-1.10853
ACP92_RS07090	ACP92_07115		-2.56155
ACP92_RS09530	ACP92_09555		-3.56907
ACP92_RS11220	ACP92_11245		-1.86165
ACP92_RS11525	ACP92_11550		-1.57717
ACP92_RS12095	ACP92_12120		-1.46902
ACP92_RS12855	ACP92_12880		2.3221
ACP92_RS13215	ACP92_13245		-1.17092
ACP92_RS14860	ACP92_14890		-2.58934
ACP92_RS14985	ACP92_15015		4.13773
ACP92_RS15310	ACP92_15340		-1.34143
ACP92_RS16190	ACP92_16220		-5.04419
ACP92_RS16485	ACP92_16515		-2.4141
ACP92_RS16550	ACP92_16580		-1.49623
ACP92_RS16575	ACP92_16605		-6.8645
ACP92_RS16630	ACP92_16660		-1.66681
ACP92_RS16715	ACP92_16745		2.07168
ACP92_RS18125	ACP92_18155		1.73215
ACP92_RS18230	ACP92_18260		2.01132
ACP92_RS20945	ACP92_20975		-4.46593
ACP92_RS21105	ACP92_21135		-1.94819
ACP92_RS21885	ACP92_21915		-2.16872
ACP92_RS21915	ACP92_21945		-1.62154	1.15639
ACP92_RS22255	ACP92_22285		-1.77025
ACP92_RS07400	ACP92_07425			1.0266
ACP92_RS08795	ACP92_08820			-1.09891
ACP92_RS12540	ACP92_12565			-1.01803
ACP92_RS02450	ACP92_02450			1.30284
ACP92_RS04480	ACP92_04500			-1.78041
ACP92_RS06365	ACP92_06390			1.11545
ACP92_RS08800	ACP92_08825			-1.11222
ACP92_RS08810	ACP92_08835			-1.16385
ACP92_RS08820	ACP92_08845			-1.06778
ACP92_RS08825	ACP92_08850			-1.07993
ACP92_RS08840	ACP92_08865			-1.14383
ACP92_RS08845	ACP92_08870			-1.03788
ACP92_RS18235	ACP92_18265			-1.11185
ACP92_RS21705	ACP92_21735			1.55499
ACP92_RS22185	ACP92_22215			1.01405
ACP92_RS22760	ACP92_22790			1.14705
ACP92_RS14170	ACP92_14200		4.3582
ACP92_RS14225	ACP92_14255		2.23431
ACP92_RS14300	ACP92_14330		-3.65538

## Sheet: Motilidade e sistema de secreçã
Hesbaspirillum locus name		INN+vsINN-				INN+vsCTN+				INN-vsCTN-				KEGG Annotation				NCBI - RefSeq assembly			UNIPROT																	Comentários
New Description	Old Description	RPKM INN-	RPKM INN+	log2FoldChange	pvalue	RPKM CTNA	RPKM INNA	log2FoldChange	pvalue	CTN-	INN-	log2FoldChange	pvalue	KO	KO description	Genbank description	EC	Description	Product_accesion(proteinID)	Symbol	Entry	Gene names	Protein names	Cross-reference (Pfam)	EC number	Pathway	Gene names (primary )	Gene names (ordered locus )	Function [CC]	Gene ontology (GO)	Cross-reference (InterPro)	Cross-reference (CAZy)	Cross-reference (RefSeq)	EnsemblBacteria transcript	Cross-reference (KEGG)		Gene ontology IDs
ACP92_RS10290	ACP92_10315									30.3039	111.58	1.8805	0.0318764	K04061	flagellar biosynthesis protein	flagellar biosynthesis protein	0	EscU/YscU/HrcU family type III secretion system export apparatus switch protein	WP_013234048.1	0	A0A5B8E4B6	EJD96_10060	Flagellar biosynthesis protein	PF01312;	0	0	0	0	0	membrane [GO:0016020]; protein secretion [GO:0009306]	IPR006135;IPR029025;	0	WP_013234048.1;	0	hsz:ACP92_10315;		GO:0009306; GO:0016020
ACP92_RS23700	ACP92_23730					436.875	173.156	-1.33515	0.0300823					K02393	flagellar L-ring protein FlgH	flagellar L-ring protein FlgH	0	flagellar basal body L-ring protein FlgH	WP_013236658.1	0	A0A5B8E9Q0	EJD96_23730	Flagellar basal body L-ring protein FlgH	PF02107;	0	0	0	0	FUNCTION: Assembles around the rod to form the L-ring and probably protects the motor/basal body from shearing forces during rotation. {ECO:0000256|ARBA:ARBA00002591}.	bacterial-type flagellum basal body, distal rod, L ring [GO:0009427]; motor activity [GO:0003774]; bacterial-type flagellum-dependent cell motility [GO:0071973]	IPR000527;	0	WP_013236658.1;	0	hsz:ACP92_23730;		GO:0003774; GO:0009427; GO:0071973
ACP92_RS20085	ACP92_20115					259.375	75.3385	-1.78358	0.0456724					K11890	type VI secretion system protein ImpM	type VI secretion protein	0	type VI secretion system-associated protein TagF	WP_013235959.1	tagF	D8IST3	Hsero_4028	Uncharacterized protein	PF09867;	0	0	0	Hsero_4028	0	0	IPR017748;IPR038225;	0	WP_013235959.1;	ADJ65499;	hse:Hsero_4028;		0
ACP92_RS20130	ACP92_20160					373.569	72.0455	-2.37439	0.0171938					K11901	type VI secretion system protein ImpB	type VI secretion protein	0	type VI secretion system contractile sheath small subunit	WP_013235968.1	tssB	D8ISU2	Hsero_4037	Uncharacterized protein	PF05591;	0	0	0	Hsero_4037	0	0	IPR008312;	0	WP_013235968.1;	ADJ65508;	hse:Hsero_4037;		0
ACP92_RS20150	ACP92_20180					115.867	22.1141	-2.38943	0.0391785					K11892	type VI secretion system protein ImpK	type VI secretion system protein ImpK	0	type IVB secretion system protein IcmH/DotU	WP_013235972.1	icmH	0	0	0	0	0	0	0	0	0	0	0	0	0	0	0		0
ACP92_RS10140	ACP92_10165					65.9424	170.519	1.37066	0.0108439					K02386	flagellar basal body P-ring formation protein FlgA	flagellar basal body P-ring biosynthesis protein FlgA	0	flagellar basal body P-ring formation protein FlgA	WP_013234018.1	flgA	D8ISX3	flgA Hsero_2032	Flagellar basal body P-ring formation protein	PF13144;PF17656;	0	0	flgA	Hsero_2032	0	periplasmic space [GO:0042597]; bacterial-type flagellum assembly [GO:0044780]	IPR017585;IPR039246;IPR041231;IPR013974;	0	WP_013234018.1;	ADJ63532;	hse:Hsero_2032;		GO:0042597; GO:0044780
ACP92_RS10170	ACP92_10195					2060.93	543.708	-1.92239	0.00288952					K02392	flagellar basal-body rod protein FlgG	flagellar basal body rod protein FlgG	0	flagellar basal-body rod protein FlgG	WP_013234024.1	flgG	A0A5B8E6C7	flgG EJD96_09940	Flagellar basal-body rod protein FlgG (Distal rod protein)	PF00460;PF06429;	0	0	flgG	0	0	bacterial-type flagellum basal body, distal rod [GO:0009426]; bacterial-type flagellum-dependent cell motility [GO:0071973]	IPR001444;IPR019776;IPR020013;IPR010930;IPR037925;IPR012834;	0	WP_013234024.1;	0	hsz:ACP92_10195;		GO:0009426; GO:0071973
ACP92_RS09580	ACP92_09605					311.312	67.951	-2.19579	0.0196097					0	0	flagellar hook-length control protein	0	hypothetical protein	WP_013233926.1	0	D8IS92	fliK Hsero_1928	Flagellar hook-length control protein	0	0	0	fliK	Hsero_1928	0	integral component of membrane [GO:0016021]	0	0	WP_013233926.1;	ADJ63436;	hse:Hsero_1928;		GO:0016021
ACP92_RS08970	ACP92_08995					1429.62	456.653	-1.64646	0.0341915					K12542	membrane fusion protein, adhesin transport system	secretion protein HlyD	0	HlyD family type I secretion periplasmic adaptor subunit	WP_013233807.1	0	D8IRJ0	Hsero_1804	Membrane fusion protein (MFP) family protein	PF13533;	0	0	0	Hsero_1804	0	integral component of membrane [GO:0016021]; plasma membrane [GO:0005886]; protein secretion [GO:0009306]	IPR039562;IPR006144;IPR010129;	0	WP_013233807.1;	ADJ63314;	hse:Hsero_1804;		GO:0005886; GO:0009306; GO:0016021
ACP92_RS03990	ACP92_03990					1690.74	304.938	-2.47107	0.00381001					K03229	type III secretion protein U	type III secretion protein	0	type III secretion system export apparatus subunit SctU	WP_013232833.1	sctU	D8IZJ6	hrcU Hsero_0797	Type III secretion HrcU transmembrane protein	PF01312;	0	0	hrcU	Hsero_0797	0	integral component of membrane [GO:0016021]; plasma membrane [GO:0005886]; protein secretion [GO:0009306]	IPR006307;IPR006135;IPR029025;	0	WP_013232833.1;	ADJ62316;	hse:Hsero_0797;		GO:0005886; GO:0009306; GO:0016021
ACP92_RS03865	ACP92_03865					4.44153	33.1661	2.90058	0.0319153					0	0	hypothetical protein	0	CesT family type III secretion system chaperone	WP_013232810.1	0	0	0	0	0	0	0	0	0	0	0	0	0	0	0	0		0
ACP92_RS03780	ACP92_03780					8084	270.982	-4.8988	3.56345e-05					K11890	type VI secretion system protein ImpM	type VI secretion protein	0	type VI secretion system-associated protein TagF	WP_013232793.1	tagF	D8IZF6	Hsero_0757	Uncharacterized protein	PF09867;	0	0	0	Hsero_0757	0	0	IPR017748;IPR038225;	0	WP_013232793.1;	ADJ62276;	hse:Hsero_0757;		0
ACP92_RS03710	ACP92_03710					702.109	236.948	-1.56713	0.0182359					K11903	type VI secretion system secreted protein Hcp	cytoplasmic protein USSDB7A	0	type VI secretion system tube protein Hcp	WP_013232779.1	0	B0RKH0	hcp EJD96_03980 HS279.0505	Type VI secretion system tube protein Hcp	PF05638;	0	0	hcp	0	0	0	IPR036624;IPR008514;	0	WP_013232779.1;	0	hsz:ACP92_03710;		0
ACP92_RS03725	ACP92_03725					2344.4	298.265	-2.97455	0.0019409					K11895	type VI secretion system protein ImpH	type VI secretion protein	0	type VI secretion system baseplate subunit TssG	WP_013232782.1	tssG	D8IZE5	Hsero_0746	Uncharacterized protein	PF06996;	0	0	0	Hsero_0746	0	0	IPR010732;	0	WP_013232782.1;	ADJ62265;	hse:Hsero_0746;		0
ACP92_RS03705	ACP92_03705	552.865	1304.74	1.23875	0.0354689					1380.11	552.865	-1.31979	0.0250036	K11900	type VI secretion system protein ImpC	EvpB family type VI secretion protein	0	type VI secretion system contractile sheath large subunit	WP_013232778.1	tssC	D8IZE1	Hsero_0742	Uncharacterized protein	PF05943;PF18945;	0	0	0	Hsero_0742	0	0	IPR010269;IPR044032;IPR044031;	0	WP_013232778.1;	ADJ62261;	hse:Hsero_0742;		0
ACP92_RS04075	ACP92_04075					600.578	198.952	-1.59393	0.0141476					0	0	pilus assembly protein PilV	0	shufflon system plasmid conjugative transfer pilus tip adhesin PilV	WP_013232850.1	pilV	D8IZZ6	pilV Hsero_0814	Type IV prepilin PilV protein	PF04917;	0	0	pilV	Hsero_0814	0	0	IPR007001;	0	WP_013232850.1;	ADJ62333;	hse:Hsero_0814;		0
ACP92_RS16460	ACP92_16490					2223.69	895.815	-1.31168	0.0287852					K08086	pilus assembly protein FimV	fimbrial protein FimV	0	LysM peptidoglycan-binding domain-containing protein	WP_013235240.1	0	D8J1Z3	fimV Hsero_3295	Transmembrane Tfp pilus assembly FimV protein	PF01476;	0	0	fimV	Hsero_3295	0	integral component of membrane [GO:0016021]	IPR038440;IPR018392;IPR036779;IPR020011;IPR020012;	0	WP_013235240.1;	ADJ64776;	hse:Hsero_3295;		GO:0016021
Mobilidade
Hesbaspirillum locus name		INN-vsCTN-	INN+vsCTN+	INN+vsINN-			Hesbaspirillum locus name		INN-vsCTN-	INN+vsCTN+	INN+vsINN-	Gene	Hesbaspirillum locus name		INN-vsCTN-	INN+vsCTN+	INN+vsINN-	Gene
New Description	Old Description	log2FoldChange					New Description	Old Description	log2FoldChange				New Description	Old Description	log2FoldChange
ACP92_RS10290	ACP92_10315	1.8805			FlhF		ACP92_RS10290	ACP92_10315	1.8805			FlhF	ACP92_RS20085	ACP92_20115		-1.78358		Hsero_4028
ACP92_RS23700	ACP92_23730		-1.33515		FlgH		ACP92_RS23700	ACP92_23730		-1.33515		FlgH	ACP92_RS20130	ACP92_20160		-2.37439		tssB
ACP92_RS10140	ACP92_10165		1.37066		flgA		ACP92_RS10140	ACP92_10165		1.37066		flgA	ACP92_RS20150	ACP92_20180		-2.38943		icmH
ACP92_RS10170	ACP92_10195		-1.92239		flgG		ACP92_RS10170	ACP92_10195		-1.92239		flgG	ACP92_RS08970	ACP92_08995		-1.64646		Hsero_1804
ACP92_RS09580	ACP92_09605		-2.19579		fliK		ACP92_RS09580	ACP92_09605		-2.19579		fliK	ACP92_RS03990	ACP92_03990		-2.47107		hrcU
ACP92_RS04075	ACP92_04075		-1.59393		pilV Hsero_0814		ACP92_RS04075	ACP92_04075		-1.59393		pilV Hsero_0814	ACP92_RS03780	ACP92_03780		-4.8988		Hsero_0757
ACP92_RS16460	ACP92_16490		-1.31168		fimV								ACP92_RS03725	ACP92_03725		-2.97455		tssG
Secreção													ACP92_RS03705	ACP92_03705	-1.31979		1.23875	tssC
Hesbaspirillum locus name		INN-vsCTN-	INN+vsCTN+	INN+vsINN-
New Description	Old Description	log2FoldChange
ACP92_RS20085	ACP92_20115		-1.78358		Hsero_4028
ACP92_RS20130	ACP92_20160		-2.37439		tssB
ACP92_RS20150	ACP92_20180		-2.38943		icmH
ACP92_RS08970	ACP92_08995		-1.64646		Hsero_1804
ACP92_RS03990	ACP92_03990		-2.47107		hrcU
ACP92_RS03865	ACP92_03865		2.90058		CesT
ACP92_RS03780	ACP92_03780		-4.8988		Hsero_0757
ACP92_RS03710	ACP92_03710		-1.56713		hcp
ACP92_RS03725	ACP92_03725		-2.97455		tssG
ACP92_RS03705	ACP92_03705	-1.31979		1.23875	tssC

## Sheet: Sistema de transporte
Hesbaspirillum locus name		INN+vsINN-				INN+vsCTN+				INN-vsCTN-				KEGG Annotation				NCBI - RefSeq assembly			@																	Comentários
New Description	Old Description	RPKM INN-	RPKM INN+	log2FoldChange	pvalue	RPKM CTNA	RPKM INNA	log2FoldChange	pvalue	CTN-	INN-	log2FoldChange	pvalue	KO	KO description	Genbank description	EC	Description	Product_accesion(proteinID)	Symbol	Entry	Gene names	Protein names	Cross-reference (Pfam)	EC number	Pathway	Gene names (primary )	Gene names (ordered locus )	Function [CC]	Gene ontology (GO)	Cross-reference (InterPro)	Cross-reference (CAZy)	Cross-reference (RefSeq)	EnsemblBacteria transcript	Cross-reference (KEGG)		Gene ontology IDs
ACP92_RS01450	ACP92_01450	31.3648	120.207	1.92149	0.00976637									K03559	biopolymer transport protein ExbD	biopolymer transporter ExbD	0	biopolymer transporter ExbD	WP_013232341.1	0	D8IW21	exbD Hsero_0293	Biopolymer transport ExbD/TolR protein	PF02472;	0	0	exbD	Hsero_0293	0	integral component of membrane [GO:0016021]; plasma membrane [GO:0005886]; transmembrane transporter activity [GO:0022857]; protein transport [GO:0015031]	IPR003400;	0	WP_013232341.1;	ADJ61819;	hse:Hsero_0293;		GO:0005886; GO:0015031; GO:0016021; GO:0022857
ACP92_RS03220	ACP92_03220	33.259	73.4957	1.14679	0.0428254									0	0	sodium:solute symporter	0	DUF4212 domain-containing protein	WP_013232681.1	0	D8IYK3	Hsero_0644	DUF4212 domain-containing protein	PF13937;	0	0	0	Hsero_0644	0	integral component of membrane [GO:0016021]	IPR019886;	0	WP_013232681.1;	ADJ62163;	hse:Hsero_0644;		GO:0016021
ACP92_RS15925	ACP92_15955	297.974	620.646	1.06206	0.0295256									K02035	peptide/nickel transport system substrate-binding protein	ABC transporter substrate-binding protein	0	ABC transporter substrate-binding protein	WP_013235129.1	0	D8J196	ddpA1 Hsero_3183	ABC-type dipeptide transport system, periplasmic component protein	PF00496;	0	0	ddpA1	Hsero_3183	0	ATP-binding cassette (ABC) transporter complex [GO:0043190]; transmembrane transport [GO:0055085]	IPR030678;IPR039424;IPR000914;	0	WP_013235129.1;	ADJ64665;	hse:Hsero_3183;		GO:0043190; GO:0055085
ACP92_RS17235	ACP92_17265	48.5316	117.306	1.28084	0.0367062									K07240	chromate transporter	chromate transporter	0	chromate transporter	WP_013235396.1	0	D8IPN5	chrA Hsero_3452	Chromate transport protein	PF02417;	0	0	chrA	Hsero_3452	0	integral component of membrane [GO:0016021]; plasma membrane [GO:0005886]; chromate transmembrane transporter activity [GO:0015109]	IPR003370;IPR018181;	0	WP_013235396.1;	ADJ64932;	hse:Hsero_3452;		GO:0005886; GO:0015109; GO:0016021
ACP92_RS23875	ACP92_23905	3384.24	1356.77	-1.31837	0.0494488					1321.27	3384.24	1.3569	0.0432048	K18893	ATP-binding cassette, subfamily B, multidrug efflux pump	multidrug ABC transporter ATP-binding protein	0	ABC transporter ATP-binding protein	WP_013236692.1	0	D8IZ39	Hsero_4782	ABC-type multidrug transport system, ATPase/permease components hybrid protein	PF00664;PF00005;	0	0	0	Hsero_4782	0	integral component of membrane [GO:0016021]; ATP binding [GO:0005524]; ATPase activity [GO:0016887]; ATPase-coupled transmembrane transporter activity [GO:0042626]	IPR003593;IPR011527;IPR036640;IPR003439;IPR017871;IPR027417;IPR039421;	0	WP_013236692.1;	ADJ66243;	hse:Hsero_4782;		GO:0005524; GO:0016021; GO:0016887; GO:0042626
ACP92_RS07985	ACP92_08010					25330.4	1963.56	-3.68933	0.000222237					K17686	P-type Cu+ transporter	metal ABC transporter ATPase	[EC:7.2.2.8]	copper-translocating P-type ATPase	WP_013233622.1	0	D8IQ75	copA Hsero_1608	Heavy metal translocating P-type ATPase protein (EC 3.6.1.-)	PF00403;	3.6.1.-	0	copA	Hsero_1608	0	integral component of membrane [GO:0016021]; plasma membrane [GO:0005886]; ATP binding [GO:0005524]; ATPase-coupled cation transmembrane transporter activity [GO:0019829]; hydrolase activity [GO:0016787]; metal ion binding [GO:0046872]	IPR023299;IPR018303;IPR023298;IPR008250;IPR036412;IPR023214;IPR017969;IPR006121;IPR036163;IPR027256;IPR001757;IPR044492;	0	WP_013233622.1;	ADJ63121;	hse:Hsero_1608;		GO:0005524; GO:0005886; GO:0016021; GO:0016787; GO:0019829; GO:0046872
ACP92_RS00050	ACP92_00050					175.827	74.7249	-1.2345	0.0282457					K03762	MFS transporter, MHS family, proline/betaine transporter	major facilitator transporter	0	MFS transporter	WP_013232096.1	0	D8ITQ0	Hsero_0011	Major facilitator superfamily (MFS) transporter protein	PF00083;	0	0	0	Hsero_0011	0	integral component of membrane [GO:0016021]; transmembrane transporter activity [GO:0022857]	IPR020846;IPR005828;IPR036259;IPR005829;	0	WP_013232096.1;	ADJ61541;	hse:Hsero_0011;		GO:0016021; GO:0022857
ACP92_RS07685	ACP92_07710					3801.57	1336.67	-1.50795	0.0239799					K09800	translocation and assembly module TamB	hypothetical protein	0	translocation/assembly module TamB domain-containing protein	WP_041310439.1	0	0	0	0	0	0	0	0	0	0	0	0	0	0	0	0		0
ACP92_RS08235	ACP92_08260					3186.03	849.926	-1.90635	0.000752884					K01999	branched-chain amino acid transport system substrate-binding protein	leucine ABC transporter substrate-binding protein	0	branched-chain amino acid ABC transporter substrate-binding protein	WP_013233675.1	0	D8IQR4	livK Hsero_1662	ABC-type branched-chain amino acid transport system, periplasmic component protein	PF13458;	0	0	livK	Hsero_1662	0	amino acid transport [GO:0006865]	IPR028081;IPR000709;IPR028082;	0	WP_013233675.1;	ADJ63175;	hse:Hsero_1662;		GO:0006865
ACP92_RS11080	ACP92_11105					44123.1	3235.96	-3.76927	0.0025939					K03300	citrate-Mg2+:H+ or citrate-Ca2+:H+ symporter, CitMHS family	citrate transporter	0	citrate transporter	WP_048348538.1	0	0	0	0	0	0	0	0	0	0	0	0	0	0	0	0		0
ACP92_RS11735	ACP92_11760					1736.96	580.454	-1.58131	0.0314314					K06160	putative pyoverdin transport system ATP-binding/permease protein	peptide ABC transporter	0	cyclic peptide export ABC transporter	WP_013234327.1	0	D8IVA9	pvdE Hsero_2349	ABC-type siderophore (Cyclic peptide) export system protein (EC 3.6.3.-)	PF00005;	3.6.3.-	0	pvdE	Hsero_2349	0	integral component of membrane [GO:0016021]; ATP binding [GO:0005524]; ATPase-coupled transmembrane transporter activity [GO:0042626]; hydrolase activity [GO:0016787]; peptide transmembrane transporter activity [GO:1904680]; peptide transport [GO:0015833]	IPR003593;IPR011527;IPR036640;IPR003439;IPR005898;IPR027417;	0	WP_013234327.1;	ADJ63848;	hse:Hsero_2349;		GO:0005524; GO:0015833; GO:0016021; GO:0016787; GO:0042626; GO:1904680
ACP92_RS15515	ACP92_15545					854.802	247.678	-1.78712	0.0415893					K07090	uncharacterized protein	membrane protein	0	sulfite exporter TauE/SafE family protein	WP_013235048.1	0	D8J0M6	Hsero_3098	Probable membrane transporter protein	PF01925;	0	0	0	Hsero_3098	0	integral component of membrane [GO:0016021]; plasma membrane [GO:0005886]	IPR002781;	0	WP_013235048.1;	ADJ64582;	hse:Hsero_3098;		GO:0005886; GO:0016021
ACP92_RS00250	ACP92_00250					481.573	110.527	-2.12335	0.0107963					K04758	ferrous iron transport protein A	iron transporter	0	ferrous iron transport protein A	WP_013232135.1	0	D8ITT9	Hsero_0050	Fe2+ transport system protein A	PF04023;	0	0	0	Hsero_0050	0	transition metal ion binding [GO:0046914]	IPR007167;IPR038157;IPR008988;	0	WP_013232135.1;	ADJ61580;	hse:Hsero_0050;		GO:0046914
ACP92_RS00460	ACP92_00460					4349.21	335.495	-3.69639	0.000935621					K08218	MFS transporter, PAT family, beta-lactamase induction signal transducer AmpG	hypothetical protein	0	AmpG family muropeptide MFS transporter	WP_048348474.1	0	0	0	0	0	0	0	0	0	0	0	0	0	0	0	0		0
ACP92_RS00665	ACP92_00665					412.584	897.387	1.12104	0.00384178					K03076	preprotein translocase subunit SecY	preprotein translocase subunit SecY	0	preprotein translocase subunit SecY	WP_013232188.1	secY	D8IUU1	secY Hsero_0134	Protein translocase subunit SecY	PF00344;	0	0	secY	Hsero_0134	FUNCTION: The central subunit of the protein translocation channel SecYEG. Consists of two halves formed by TMs 1-5 and 6-10. These two domains form a lateral gate at the front which open onto the bilayer between TMs 2 and 7, and are clamped together by SecE at the back. The channel is closed by both a pore ring composed of hydrophobic SecY resides and a short helix (helix 2A) on the extracellula…	integral component of membrane [GO:0016021]; plasma membrane [GO:0005886]; intracellular protein transmembrane transport [GO:0065002]; protein targeting [GO:0006605]; protein transport by the Sec complex [GO:0043952]	IPR026593;IPR002208;IPR030659;IPR023201;	0	WP_013232188.1;	ADJ61660;	hse:Hsero_0134;		GO:0005886; GO:0006605; GO:0016021; GO:0043952; GO:0065002
ACP92_RS01335	ACP92_01335					1593.87	492.713	-1.69372	0.048569					K02026	multiple sugar transport system permease protein	sugar ABC transporter permease	0	carbohydrate ABC transporter permease	WP_013232318.1	0	D8IVZ8	Hsero_0270	ABC-type sugar transport system, permease component protein	PF00528;	0	0	0	Hsero_0270	0	integral component of membrane [GO:0016021]; plasma membrane [GO:0005886]; carbohydrate transport [GO:0008643]; transmembrane transport [GO:0055085]	IPR000515;IPR035906;	0	WP_013232318.1;	ADJ61796;	hse:Hsero_0270;		GO:0005886; GO:0008643; GO:0016021; GO:0055085
ACP92_RS01555	ACP92_01555					3055.26	658.235	-2.21462	0.00353471					K18903	outer membrane protein, multidrug efflux system	RND transporter	0	efflux transporter outer membrane subunit	WP_013232362.1	0	D8IW42	Hsero_0314	Outer membrane drug efflux protein	PF02321;	0	0	0	Hsero_0314	0	integral component of membrane [GO:0016021]; plasma membrane [GO:0005886]; efflux transmembrane transporter activity [GO:0015562]	IPR003423;IPR010131;	0	WP_013232362.1;	ADJ61840;	hse:Hsero_0314;		GO:0005886; GO:0015562; GO:0016021
ACP92_RS02600	ACP92_02600					6671.2	833.339	-3.00097	0.00171474					K14347	solute carrier family 10 (sodium/bile acid cotransporter), member 7	bile acid:sodium symporter	0	bile acid:sodium symporter	WP_041310064.1	0	0	0	0	0	0	0	0	0	0	0	0	0	0	0	0		0
ACP92_RS02630	ACP92_02630					667.824	221.666	-1.59108	0.0315963					K23242	manganese efflux pump family protein	hypothetical protein	0	manganese efflux pump MntP	WP_013232565.1	mntP	D8IY87	mntP Hsero_0528	Putative manganese efflux pump MntP	PF02659;	0	0	mntP	Hsero_0528	FUNCTION: Probably functions as a manganese efflux pump. {ECO:0000256|HAMAP-Rule:MF_01521}.	integral component of membrane [GO:0016021]; plasma membrane [GO:0005886]; manganese ion transmembrane transporter activity [GO:0005384]	IPR003810;IPR022929;	0	WP_013232565.1;	ADJ62047;	hse:Hsero_0528;		GO:0005384; GO:0005886; GO:0016021
ACP92_RS02645	ACP92_02645					4340.49	416.692	-3.38081	0.000945381					K03535	MFS transporter, ACS family, glucarate transporter	DgoT	0	MFS transporter	WP_048348649.1	0	0	0	0	0	0	0	0	0	0	0	0	0	0	0	0		0
ACP92_RS03290	ACP92_03290					894.568	315.676	-1.50275	0.041685					0	0	membrane protein	0	TerC family protein	WP_013232696.1	0	D8IYL8	terC Hsero_0659	Tellurium resistance membrane protein	PF03741;	0	0	terC	Hsero_0659	0	integral component of membrane [GO:0016021]	IPR005496;IPR022301;	0	WP_013232696.1;	ADJ62178;	hse:Hsero_0659;		GO:0016021
ACP92_RS03340	ACP92_03340					13326.4	116.871	-6.83323	2.93314e-07					0	0	branched-chain amino acid transporter	0	AzlD domain-containing protein	WP_013232706.1	0	A0A5B8DZP5	EJD96_03595	AzlD domain-containing protein	PF05437;	0	0	0	0	0	integral component of membrane [GO:0016021]	IPR008407;	0	WP_013232706.1;	0	hsz:ACP92_03340;		GO:0016021
ACP92_RS03775	ACP92_03775					563.534	234.572	-1.26447	0.0233459					K03286	OmpA-OmpF porin, OOP family	cell envelope biogenesis protein OmpA	0	OmpA family protein	WP_013232792.1	0	D8IZF5	Hsero_0756	Outer membrane protein and related peptidoglycan-associated (Lipo)proteins	PF04972;PF00691;	0	0	0	Hsero_0756	0	integral component of membrane [GO:0016021]	IPR007055;IPR006664;IPR006665;IPR036737;	0	WP_013232792.1;	ADJ62275;	hse:Hsero_0756;		GO:0016021
ACP92_RS04135	ACP92_04135					854.888	368.051	-1.21583	0.0253601					K03762	MFS transporter, MHS family, proline/betaine transporter	proline/betaine transporter	0	MFS transporter	WP_013232861.1	0	D8J007	Hsero_0825	Permease of the major facilitator superfamily protein	PF07690;	0	0	0	Hsero_0825	0	integral component of membrane [GO:0016021]; transmembrane transporter activity [GO:0022857]	IPR011701;IPR020846;IPR036259;IPR005829;	0	WP_013232861.1;	ADJ62344;	hse:Hsero_0825;		GO:0016021; GO:0022857
ACP92_RS05340	ACP92_05365					5308.76	606.252	-3.13039	0.000672198					0	0	transporter	0	MFS transporter	WP_013233101.1	0	D8J134	araJ Hsero_1072	Arabinose efflux permease protein	PF07690;	0	0	araJ	Hsero_1072	0	integral component of membrane [GO:0016021]; transmembrane transporter activity [GO:0022857]	IPR011701;IPR020846;IPR036259;	0	WP_013233101.1;	ADJ62589;	hse:Hsero_1072;		GO:0016021; GO:0022857
ACP92_RS05645	ACP92_05670					4085.01	513.097	-2.99303	0.00327775					K02033	peptide/nickel transport system permease protein	ABC transporter permease	0	ABC transporter permease	WP_013233159.1	0	D8J1M7	Hsero_1131	ABC-type dipeptide/oligopeptide/nickel transport systems,permease components	PF00528;	0	0	0	Hsero_1131	0	integral component of membrane [GO:0016021]; plasma membrane [GO:0005886]; transmembrane transport [GO:0055085]	IPR000515;IPR035906;	0	WP_013233159.1;	ADJ62648;	hse:Hsero_1131;		GO:0005886; GO:0016021; GO:0055085
ACP92_RS05980	ACP92_06005					1041	73.495	-3.82417	0.00183898					0	0	transporter	0	BON domain-containing protein	WP_013233222.1	0	D8J1U4	Hsero_1198	Periplasmic or secreted lipoprotein	PF04972;	0	0	0	Hsero_1198	0	0	IPR007055;IPR014004;	0	WP_013233222.1;	ADJ62715;	hse:Hsero_1198;		0
ACP92_RS06375	ACP92_06400					874.846	353.82	-1.30601	0.0451866					0	0	MFS transporter	0	MFS transporter	WP_013233297.1	0	D8INX2	Hsero_1276	Permease of the major facilitator superfamily protein	PF07690;	0	0	0	Hsero_1276	0	integral component of membrane [GO:0016021]; transmembrane transporter activity [GO:0022857]	IPR011701;IPR020846;IPR036259;	0	WP_013233297.1;	ADJ62792;	hse:Hsero_1276;		GO:0016021; GO:0022857
ACP92_RS06405	ACP92_06430					1039.9	99.4682	-3.38607	0.000846054					0	0	amino acid ABC transporter permease	0	APC family permease	WP_013233302.1	0	D8INX7	Hsero_1281	Amino-acid transporter transmembrane protein	PF00324;	0	0	0	Hsero_1281	0	integral component of membrane [GO:0016021]; transmembrane transport [GO:0055085]	IPR004841;	0	WP_013233302.1;	ADJ62797;	hse:Hsero_1281;		GO:0016021; GO:0055085
ACP92_RS06675	ACP92_06700					7.10644	94.3648	3.73105	0.000240639					K00484	flavin reductase (NADH)	MFS transporter	[EC:1.5.1.36]	4-hydroxyphenylacetate 3-monooxygenase, reductase component	WP_013233359.1	hpaC	D8IP34	Hsero_1338	4-hydroxyphenylacetate 3-monooxygenase reductase component	PF01613;	0	PATHWAY: Aromatic compound metabolism; 4-hydroxyphenylacetate degradation; pyruvate and succinate semialdehyde from 4-hydroxyphenylacetate: step 1/7. {ECO:0000256|ARBA:ARBA00005112}.	0	Hsero_1338	0	FMN binding [GO:0010181]; monooxygenase activity [GO:0004497]; NAD binding [GO:0051287]; oxidoreductase activity, acting on NAD(P)H [GO:0016651]; aromatic compound catabolic process [GO:0019439]; benzene-containing compound metabolic process [GO:0042537]	IPR002563;IPR011982;IPR012349;	0	WP_013233359.1;	ADJ62854;	hse:Hsero_1338;		GO:0004497; GO:0010181; GO:0016651; GO:0019439; GO:0042537; GO:0051287
ACP92_RS06860	ACP92_06885					3205.89	637.88	-2.32937	0.00758269					0	0	MFS transporter	0	MFS transporter	WP_013233393.1	0	D8IP68	Hsero_1372	Permease of the major facilitator superfamily protein	PF07690;	0	0	0	Hsero_1372	0	integral component of membrane [GO:0016021]; transmembrane transporter activity [GO:0022857]	IPR011701;IPR020846;IPR036259;	0	WP_013233393.1;	ADJ62888;	hse:Hsero_1372;		GO:0016021; GO:0022857
ACP92_RS07055	ACP92_07080					3050.81	421.847	-2.8544	0.00209767					K23536	general nucleoside transport system permease protein	ABC transporter permease	0	ABC transporter permease	WP_013233430.1	0	D8IPA7	Hsero_1411	ABC-type transport system, permease component protein	PF02653;	0	0	0	Hsero_1411	0	integral component of membrane [GO:0016021]; plasma membrane [GO:0005886]; transmembrane transporter activity [GO:0022857]	IPR001851;	0	WP_013233430.1;	ADJ62927;	hse:Hsero_1411;		GO:0005886; GO:0016021; GO:0022857
ACP92_RS07300	ACP92_07325					50.1893	223.522	2.15496	0.0226837					K02020	molybdate transport system substrate-binding protein	ABC transporter substrate-binding protein	0	substrate-binding domain-containing protein	WP_013233478.1	0	D8IPF5	Hsero_1459	Solute binding periplasmic protein	0	0	0	0	Hsero_1459	0	0	0	0	WP_013233478.1;	ADJ62975;	hse:Hsero_1459;		0
ACP92_RS07485	ACP92_07510					635.666	237.802	-1.41851	0.0230813					K02030	polar amino acid transport system substrate-binding protein	LacI family transcriptional regulator	0	transporter substrate-binding domain-containing protein	WP_013233513.1	0	D8IPW4	Hsero_1495	-type amino-acid transport system, periplasmic component protein	PF00497;	0	0	0	Hsero_1495	0	0	IPR018313;IPR001638;	0	WP_013233513.1;	ADJ63010;	hse:Hsero_1495;		0
ACP92_RS07930	ACP92_07955					1304.81	124.008	-3.39534	0.00134929					0	0	cell shape determination protein CcmA	0	polymer-forming cytoskeletal protein	WP_013233605.1	0	D8IQ58	Hsero_1591	Integral membrane protein	PF04519;	0	0	0	Hsero_1591	0	0	IPR007607;IPR010916;	0	WP_013233605.1;	ADJ63104;	hse:Hsero_1591;		0
ACP92_RS08505	ACP92_08530					1607.98	496.566	-1.69519	0.0321759					K05846	osmoprotectant transport system permease protein	choline ABC transporter permease	0	ABC transporter permease	WP_013233727.1	0	D8IQW7	opuBB2 Hsero_1715	ABC-type proline/glycine betaine transport systems, permease component protein	PF00528;	0	0	opuBB2	Hsero_1715	0	integral component of membrane [GO:0016021]; plasma membrane [GO:0005886]; transmembrane transport [GO:0055085]	IPR000515;IPR035906;	0	WP_013233727.1;	ADJ63228;	hse:Hsero_1715;		GO:0005886; GO:0016021; GO:0055085
ACP92_RS08775	ACP92_08800					336.761	86.4005	-1.96261	0.00721907					K03075	preprotein translocase subunit SecG	preprotein translocase subunit SecG	0	preprotein translocase subunit SecG	WP_075257778.1	secG	A0A5B8E5M2	secG EJD96_08510	Protein-export membrane protein SecG	PF03840;	0	0	secG	0	FUNCTION: Involved in protein export. Participates in an early event of protein translocation. {ECO:0000256|RuleBase:RU365087}.	integral component of membrane [GO:0016021]; plasma membrane [GO:0005886]; P-P-bond-hydrolysis-driven protein transmembrane transporter activity [GO:0015450]; protein secretion [GO:0009306]	IPR004692;	0	WP_075257778.1;	0	0		GO:0005886; GO:0009306; GO:0015450; GO:0016021
ACP92_RS08950	ACP92_08975					712.078	112.16	-2.66648	0.00245446					0	0	fusaric acid resistance protein FusB / fusaric acid resistance protein FusC	0	FUSC family protein	WP_013233803.1	0	D8IRI6	Hsero_1800	Uncharacterized protein	0	0	0	0	Hsero_1800	0	integral component of membrane [GO:0016021]	0	0	WP_013233803.1;	ADJ63310;	hse:Hsero_1800;		GO:0016021
ACP92_RS10365	ACP92_10390					6558.43	1397.8	-2.2302	0.00537865					K03306	inorganic phosphate transporter, PiT family	inorganic phosphate transporter	0	inorganic phosphate transporter	WP_013234063.1	0	A0A5B8E2V8	EJD96_10135	Inorganic phosphate transporter	PF01384;	0	0	0	0	0	integral component of membrane [GO:0016021]; inorganic phosphate transmembrane transporter activity [GO:0005315]; phosphate ion transport [GO:0006817]	IPR001204;	0	WP_013234063.1;	0	hsz:ACP92_10390;		GO:0005315; GO:0006817; GO:0016021
ACP92_RS10495	ACP92_10520					2934.76	511.478	-2.5205	0.00354145					0	0	RND transporter	0	efflux transporter outer membrane subunit	WP_013234089.1	0	D8IT48	Hsero_2107	RND efflux system, outer membrane lipoprotein, NodT family protein	PF02321;	0	0	0	Hsero_2107	0	integral component of membrane [GO:0016021]; plasma membrane [GO:0005886]; efflux transmembrane transporter activity [GO:0015562]	IPR003423;IPR010131;	0	WP_013234089.1;	ADJ63607;	hse:Hsero_2107;		GO:0005886; GO:0015562; GO:0016021
ACP92_RS11410	ACP92_11435					1690.69	337.267	-2.32565	0.00160139					K02029	polar amino acid transport system permease protein	ABC transporter permease	0	amino acid ABC transporter permease	WP_013234265.1	0	D8IUC4	glnP Hsero_2287	ABC-type glutamine transport system, permease component protein	PF00528;	0	0	glnP	Hsero_2287	0	ATP-binding cassette (ABC) transporter complex [GO:0043190]; transmembrane transporter activity [GO:0022857]; amino acid transport [GO:0006865]	IPR010065;IPR043429;IPR000515;IPR035906;	0	WP_013234265.1;	ADJ63786;	hse:Hsero_2287;		GO:0006865; GO:0022857; GO:0043190
ACP92_RS11430	ACP92_11455					4023.93	500.206	-3.00801	0.000747492					K03313	Na+:H+ antiporter, NhaA family	pH-dependent sodium/proton antiporter	0	Na+/H+ antiporter NhaA	WP_013234269.1	nhaA	D8IUC8	nhaA Hsero_2291	Na(+)/H(+) antiporter NhaA (Sodium/proton antiporter NhaA)	PF06965;	0	0	nhaA	Hsero_2291	FUNCTION: Na(+)/H(+) antiporter that extrudes sodium in exchange for external protons. {ECO:0000256|HAMAP-Rule:MF_01844}.	integral component of membrane [GO:0016021]; plasma membrane [GO:0005886]; antiporter activity [GO:0015297]; sodium ion transmembrane transporter activity [GO:0015081]; regulation of pH [GO:0006885]	IPR023171;IPR004670;	0	WP_013234269.1;	ADJ63790;	hse:Hsero_2291;		GO:0005886; GO:0006885; GO:0015081; GO:0015297; GO:0016021
ACP92_RS11445	ACP92_11470					217.03	452.828	1.06107	0.0337827					K10439	ribose transport system substrate-binding protein	LacI family transcriptional regulator	0	sugar ABC transporter substrate-binding protein	WP_013234271.1	0	D8IUD0	Hsero_2293	ABC-type sugar transport system, periplasmic component protein	PF13407;	0	0	0	Hsero_2293	0	carbohydrate transport [GO:0008643]	IPR028082;IPR025997;	0	WP_013234271.1;	ADJ63792;	hse:Hsero_2293;		GO:0008643
ACP92_RS11500	ACP92_11525					1553.72	392.921	-1.98341	0.00899921					K22736	vacuolar iron transporter family protein	membrane protein	0	VIT family protein	WP_041310702.1	0	0	0	0	0	0	0	0	0	0	0	0	0	0	0	0		0
ACP92_RS11600	ACP92_11625					987.754	209.615	-2.23641	0.0165939					K02072	D-methionine transport system permease protein	ABC transporter permease	0	ABC transporter permease	WP_041310709.1	0	A0A5B8E2Z0	EJD96_11490	ABC transporter permease	PF00528;	0	0	0	0	0	integral component of membrane [GO:0016021]; plasma membrane [GO:0005886]; transmembrane transport [GO:0055085]	IPR000515;IPR035906;	0	WP_041310709.1;	0	hsz:ACP92_11625;		GO:0005886; GO:0016021; GO:0055085
ACP92_RS13580	ACP92_13610					4834.53	1329.78	-1.86219	0.0452901					0	0	MFS transporter	0	MFS transporter	WP_048348572.1	0	0	0	0	0	0	0	0	0	0	0	0	0	0	0	0		0
ACP92_RS14025	ACP92_14055					5935.34	347.759	-4.09317	0.000344901					K07090	uncharacterized protein	membrane protein	0	sulfite exporter TauE/SafE family protein	WP_013234774.1	0	D8IYW1	Hsero_2801	Probable membrane transporter protein	PF01925;	0	0	0	Hsero_2801	0	integral component of membrane [GO:0016021]; plasma membrane [GO:0005886]	IPR002781;	0	WP_013234774.1;	ADJ64296;	hse:Hsero_2801;		GO:0005886; GO:0016021
ACP92_RS14595	ACP92_14625					2001.64	669.508	-1.58001	0.042901					0	0	colicin transporter	0	DUF3300 domain-containing protein	WP_013234880.1	0	D8IZR7	Hsero_2918	Exported protein	PF11737;	0	0	0	Hsero_2918	0	0	IPR021728;	0	WP_013234880.1;	ADJ64407;	hse:Hsero_2918;		0
ACP92_RS14650	ACP92_14680					1266.24	602.821	-1.07075	0.042063					K01999	branched-chain amino acid transport system substrate-binding protein	ABC transporter substrate-binding protein	0	ABC transporter substrate-binding protein	WP_013234893.1	0	B0RKG0	HS251.0297	Periplasmic component protein	PF13458;	0	0	0	0	0	amino acid transport [GO:0006865]	IPR028081;IPR000709;IPR028082;	0	WP_013234893.1;	0	hsz:ACP92_14680;		GO:0006865
ACP92_RS15290	ACP92_15320					802.789	303.372	-1.40393	0.0438969					0	0	permease	0	AI-2E family transporter	WP_013235010.1	0	D8J0I6	Hsero_3054	Uncharacterized protein	PF01594;	0	0	0	Hsero_3054	0	integral component of membrane [GO:0016021]	IPR002549;	0	WP_013235010.1;	ADJ64542;	hse:Hsero_3054;		GO:0016021
ACP92_RS16055	ACP92_16085					958.526	384.856	-1.3165	0.0398716					0	0	membrane protein	0	aromatic amino acid DMT transporter YddG	WP_013235155.1	yddG	D8J1C2	Hsero_3209	Permease of the drug/metabolite transporter (DMT) superfamily protein	PF00892;	0	0	0	Hsero_3209	0	integral component of membrane [GO:0016021]	IPR000620;	0	WP_013235155.1;	ADJ64691;	hse:Hsero_3209;		GO:0016021
ACP92_RS16315	ACP92_16345					3120.91	499.6	-2.64312	0.00128722					0	0	multidrug transporter	0	efflux transporter outer membrane subunit	WP_041311014.1	0	0	0	0	0	0	0	0	0	0	0	0	0	0	0	0		0
ACP92_RS16460	ACP92_16490					2223.69	895.815	-1.31168	0.0287852					K08086	pilus assembly protein FimV	fimbrial protein FimV	0	LysM peptidoglycan-binding domain-containing protein	WP_013235240.1	0	D8J1Z3	fimV Hsero_3295	Transmembrane Tfp pilus assembly FimV protein	PF01476;	0	0	fimV	Hsero_3295	0	integral component of membrane [GO:0016021]	IPR038440;IPR018392;IPR036779;IPR020011;IPR020012;	0	WP_013235240.1;	ADJ64776;	hse:Hsero_3295;		GO:0016021
ACP92_RS16555	ACP92_16585					1528.12	597.048	-1.35584	0.0395572					K02011	iron(III) transport system permease protein	iron ABC transporter permease	0	iron ABC transporter permease	WP_013235257.1	0	D8J210	Hsero_3312	ABC-type Fe3+ transport system, permease component protein	PF00528;	0	0	0	Hsero_3312	0	integral component of membrane [GO:0016021]; plasma membrane [GO:0005886]; transmembrane transport [GO:0055085]	IPR000515;IPR035906;	0	WP_013235257.1;	ADJ64793;	hse:Hsero_3312;		GO:0005886; GO:0016021; GO:0055085
ACP92_RS16690	ACP92_16720					2258.19	577.247	-1.9679	0.0301108					K02027	multiple sugar transport system substrate-binding protein	ABC transporter substrate-binding protein	0	extracellular solute-binding protein	WP_013235283.1	0	D8J236	Hsero_3338	ABC-type sugar transport system, periplasmic component protein	PF13416;	0	0	0	Hsero_3338	0	carbohydrate transport [GO:0008643]	IPR006059;IPR006311;	0	WP_013235283.1;	ADJ64819;	hse:Hsero_3338;		GO:0008643
ACP92_RS16700	ACP92_16730					1468.44	375.604	-1.967	0.0233236					K02026	multiple sugar transport system permease protein	sugar ABC transporter permease	0	carbohydrate ABC transporter permease	WP_013235285.1	0	B0RKF8	EJD96_16855 HS241.0093	Carbohydrate ABC transporter permease (Permease component protein)	PF00528;	0	0	0	0	0	integral component of membrane [GO:0016021]; plasma membrane [GO:0005886]; transmembrane transport [GO:0055085]	IPR000515;IPR035906;	0	WP_013235285.1;	0	hsz:ACP92_16730;		GO:0005886; GO:0016021; GO:0055085
ACP92_RS16940	ACP92_16970					822.937	322.59	-1.35108	0.00554761					K02050	NitT/TauT family transport system permease protein	ABC transporter permease	0	ABC transporter permease	WP_013235332.1	0	A0A5B8E6T9	EJD96_17095	ABC transporter permease	PF00528;	0	0	0	0	0	integral component of membrane [GO:0016021]; plasma membrane [GO:0005886]; transmembrane transport [GO:0055085]	IPR000515;IPR035906;	0	WP_013235332.1;	0	hsz:ACP92_16970;		GO:0005886; GO:0016021; GO:0055085
ACP92_RS16955	ACP92_16985					126.895	331.756	1.38649	0.0241588					K02051	NitT/TauT family transport system substrate-binding protein	nitrate ABC transporter substrate-binding protein	0	ABC transporter substrate-binding protein	WP_013235335.1	0	D8J288	tauA Hsero_3390	ABC-type nitrate/sulfonate/bicarbonate transport system, periplasmic component protein	PF09084;	0	0	tauA	Hsero_3390	0	0	IPR015168;	0	WP_013235335.1;	ADJ64871;	hse:Hsero_3390;		0
ACP92_RS17500	ACP92_17530					131.856	36.4368	-1.8555	0.028154					K10036	glutamine transport system substrate-binding protein	glutamine ABC transporter substrate-bindnig protein	0	glutamine ABC transporter substrate-binding protein GlnH	WP_013235458.1	glnH	D8IPU7	glnH Hsero_3515	ABC-type glutamine transport/signal transduction system, periplasmic component protein	PF00497;	0	0	glnH	Hsero_3515	0	membrane [GO:0016020]; ligand-gated ion channel activity [GO:0015276]	IPR001320;IPR044132;IPR018313;IPR001638;	0	WP_013235458.1;	ADJ64994;	hse:Hsero_3515;		GO:0015276; GO:0016020
ACP92_RS17525	ACP92_17555					810.859	172.724	-2.23098	0.0088554					0	0	ABC transporter	0	transporter substrate-binding domain-containing protein	WP_013235463.1	0	0	0	0	0	0	0	0	0	0	0	0	0	0	0	0		0
ACP92_RS17690	ACP92_17720					4652.46	510.909	-3.18686	0.000572369					0	0	multidrug DMT transporter permease	0	DMT family transporter	WP_013235497.1	0	0	0	0	0	0	0	0	0	0	0	0	0	0	0	0		0
ACP92_RS19110	ACP92_19140					1333.85	547.208	-1.28543	0.0409041					K16267	zinc and cadmium transporter	divalent cation transporter	0	ZIP family metal transporter	WP_085943904.1	0	0	0	0	0	0	0	0	0	0	0	0	0	0	0	0		0
ACP92_RS19250	ACP92_19280					692.904	249.87	-1.47148	0.0461106					0	0	threonine transporter	0	LysE family transporter	WP_013235804.1	0	D8IS01	rhtB Hsero_3866	Threonine efflux protein	PF01810;	0	0	rhtB	Hsero_3866	0	integral component of membrane [GO:0016021]; plasma membrane [GO:0005886]; amino acid transport [GO:0006865]	IPR001123;	0	WP_013235804.1;	ADJ65344;	hse:Hsero_3866;		GO:0005886; GO:0006865; GO:0016021
ACP92_RS19555	ACP92_19585					5784.42	523.759	-3.4652	0.00100606					K05794	tellurite resistance protein TerC	membrane protein	0	TerC family protein	WP_013235858.1	0	0	0	0	0	0	0	0	0	0	0	0	0	0	0	0		0
ACP92_RS19725	ACP92_19755					4059.27	1884.4	-1.10711	0.0420995					K18146	multidrug efflux pump	acriflavine resistance protein B	0	multidrug efflux RND transporter permease subunit	WP_013235888.1	0	D8ISL2	acrF Hsero_3957	Efflux pump membrane transporter	PF00873;	0	0	acrF	Hsero_3957	0	integral component of membrane [GO:0016021]; plasma membrane [GO:0005886]; efflux transmembrane transporter activity [GO:0015562]; xenobiotic transport [GO:0042908]	IPR027463;IPR001036;IPR004764;	0	WP_013235888.1;	ADJ65428;	hse:Hsero_3957;		GO:0005886; GO:0015562; GO:0016021; GO:0042908
ACP92_RS19750	ACP92_19780					4634.06	666.468	-2.79767	0.00393773					0	0	membrane protein	0	MFS transporter	WP_075255449.1	0	A0A5B8E843	EJD96_19850	MFS transporter	PF07690;	0	0	0	0	0	integral component of membrane [GO:0016021]; transmembrane transporter activity [GO:0022857]	IPR011701;IPR020846;IPR036259;IPR001958;	0	WP_075255449.1;	0	0		GO:0016021; GO:0022857
ACP92_RS20000	ACP92_20030					3418.92	660.428	-2.37207	0.00304346					K01997	branched-chain amino acid transport system permease protein	ABC transporter permease	0	branched-chain amino acid ABC transporter permease	WP_013235943.1	0	D8ISR7	Hsero_4012	ABC-type branched-chain amino acid transport system, permease component protein	PF02653;	0	0	0	Hsero_4012	0	integral component of membrane [GO:0016021]; plasma membrane [GO:0005886]; transmembrane transporter activity [GO:0022857]	IPR001851;	0	WP_013235943.1;	ADJ65483;	hse:Hsero_4012;		GO:0005886; GO:0016021; GO:0022857
ACP92_RS20060	ACP92_20090					669.704	242.787	-1.46383	0.0495948					K10439	ribose transport system substrate-binding protein	ABC transporter substrate-binding protein	0	substrate-binding domain-containing protein	WP_041311229.1	0	A0A5B8E7Z1	EJD96_20180	ABC transporter substrate-binding protein	PF13407;	0	0	0	0	0	0	IPR028082;IPR025997;	0	WP_041311229.1;	0	hsz:ACP92_20090;		0
ACP92_RS21815	ACP92_21845					3949.42	493.893	-2.99937	0.00181658					0	0	MFS transporter	0	MFS transporter	WP_013236295.1	0	D8IVN4	Hsero_4374	Transport transmembrane protein	PF07690;	0	0	0	Hsero_4374	0	integral component of membrane [GO:0016021]; transmembrane transporter activity [GO:0022857]	IPR011701;IPR020846;IPR036259;	0	WP_013236295.1;	ADJ65842;	hse:Hsero_4374;		GO:0016021; GO:0022857
ACP92_RS22170	ACP92_22200					2958.98	601.735	-2.2979	0.00466734					K10562	rhamnose transport system ATP-binding protein	D-ribose transporter ATP-binding protein	[EC:7.5.2.-]	sugar ABC transporter ATP-binding protein	WP_156181887.1	0	0	0	0	0	0	0	0	0	0	0	0	0	0	0	0		0
ACP92_RS22875	ACP92_22905					1982	664.152	-1.57737	0.0200556					0	0	MFS transporter	0	MFS transporter	WP_013236505.1	0	D8IX15	Hsero_4586	Permease of the major facilitator superfamily protein	PF00083;	0	0	0	Hsero_4586	0	integral component of membrane [GO:0016021]; transmembrane transporter activity [GO:0022857]	IPR020846;IPR005828;IPR036259;	0	WP_013236505.1;	ADJ66052;	hse:Hsero_4586;		GO:0016021; GO:0022857
ACP92_RS23450	ACP92_23480					1996.76	822.642	-1.27933	0.0283616					0	0	MFS transporter permease	0	MFS transporter	WP_041311370.1	0	0	0	0	0	0	0	0	0	0	0	0	0	0	0	0		0
ACP92_RS23505	ACP92_23535					1724.5	364.948	-2.24041	0.00524324					K05786	chloramphenicol-sensitive protein RarD	transporter	0	EamA family transporter RarD	WP_013236625.1	rarD	D8IY52	Hsero_4708	Permease transmembrane protein	PF00892;	0	0	0	Hsero_4708	0	integral component of plasma membrane [GO:0005887]	IPR000620;IPR004626;	0	WP_013236625.1;	ADJ66174;	hse:Hsero_4708;		GO:0005887
ACP92_RS23725	ACP92_23755					1473.64	338.552	-2.12193	0.0203957					0	0	membrane protein	0	DMT family transporter	WP_013236663.1	0	D8IZ09	Hsero_4752	Permease protein	PF00892;	0	0	0	Hsero_4752	0	integral component of membrane [GO:0016021]	IPR000620;	0	WP_013236663.1;	ADJ66213;	hse:Hsero_4752;		GO:0016021
ACP92_RS04240	ACP92_04255									706.813	1997.6	1.49887	0.000154046	K11690	C4-dicarboxylate transporter, DctM subunit	C4-dicarboxylate ABC transporter permease	0	TRAP transporter large permease subunit	WP_013232881.1	0	D8J027	dctM Hsero_0846	TRAP-type C4-dicarboxylate transport system, large permease component protein	PF06808;	0	0	dctM	Hsero_0846	0	integral component of membrane [GO:0016021]; plasma membrane [GO:0005886]	IPR010656;IPR004681;	0	WP_013232881.1;	ADJ62364;	hse:Hsero_0846;		GO:0005886; GO:0016021
ACP92_RS12785	ACP92_12810									1091.87	431.015	-1.34099	0.0294958	K01999	branched-chain amino acid transport system substrate-binding protein	ABC transporter permease	0	ABC transporter substrate-binding protein	WP_013234541.1	0	0	0	0	0	0	0	0	0	0	0	0	0	0	0	0		0
ACP92_RS13145	ACP92_13175									1706.78	770.813	-1.14682	0.00798881	K11961	urea transport system permease protein	urea ABC transporter permease	0	urea ABC transporter permease subunit UrtC	WP_013234607.1	urtC	D8IXM7	Hsero_2633	ABC-type branched-chain amino acid transport system, permease component protein	PF02653;	0	0	0	Hsero_2633	0	integral component of membrane [GO:0016021]; plasma membrane [GO:0005886]; branched-chain amino acid transmembrane transporter activity [GO:0015658]	IPR001851;IPR017778;IPR043428;	0	WP_013234607.1;	ADJ64129;	hse:Hsero_2633;		GO:0005886; GO:0015658; GO:0016021
ACP92_RS13990	ACP92_14020									310.3	718.334	1.21099	0.0199808	K11688	C4-dicarboxylate-binding protein DctP	C4-dicarboxylate ABC transporter	0	TRAP transporter substrate-binding protein	WP_013234767.1	0	D8IYV4	Hsero_2794	TRAP-type C4-dicarboxylate-binding periplasmic protein	PF03480;	0	0	0	Hsero_2794	0	outer membrane-bounded periplasmic space [GO:0030288]; transmembrane transport [GO:0055085]	IPR004682;IPR018389;IPR038404;	0	WP_013234767.1;	ADJ64289;	hse:Hsero_2794;		GO:0030288; GO:0055085
ACP92_RS17510	ACP92_17540									479.067	203.257	-1.23693	0.0343703	K10002	glutamate/aspartate transport system permease protein	amino acid ABC transporter permease	0	glutamate/aspartate ABC transporter permease GltK	WP_013235460.1	gltK	D8IPU9	gltK Hsero_3517	ABC-type glutamate/aspartate transport system, permease component protein	PF00528;	0	0	gltK	Hsero_3517	0	ATP-binding cassette (ABC) transporter complex [GO:0043190]; transmembrane transporter activity [GO:0022857]; amino acid transport [GO:0006865]	IPR010065;IPR043429;IPR030205;IPR000515;IPR035906;	0	WP_013235460.1;	ADJ64996;	hse:Hsero_3517;		GO:0006865; GO:0022857; GO:0043190
ACP92_RS17515	ACP92_17545									145.781	63.3163	-1.20316	0.0371645	K10003	glutamate/aspartate transport system permease protein	amino acid ABC transporter permease	0	amino acid ABC transporter permease	WP_013235461.1	0	D8IPV0	gltJ Hsero_3518	ABC-type glutamate/aspartate transport system, permease component protein	PF00528;	0	0	gltJ	Hsero_3518	0	ATP-binding cassette (ABC) transporter complex [GO:0043190]; transmembrane transporter activity [GO:0022857]; amino acid transport [GO:0006865]	IPR010065;IPR043429;IPR030202;IPR000515;IPR035906;	0	WP_013235461.1;	ADJ64997;	hse:Hsero_3518;		GO:0006865; GO:0022857; GO:0043190
ACP92_RS18290	ACP92_18320									1167.95	572.199	-1.02938	0.0438749	K02049	NitT/TauT family transport system ATP-binding protein	mannosyltransferase	0	ABC transporter ATP-binding protein	WP_013235616.1	0	D8IR27	tauB Hsero_3675	ABC-type nitrate/sulfonate/bicarbonate transport system, ATPase component protein	PF00005;	0	0	tauB	Hsero_3675	0	ATP binding [GO:0005524]; ATPase activity [GO:0016887]	IPR003593;IPR003439;IPR017871;IPR027417;	0	WP_013235616.1;	ADJ65153;	hse:Hsero_3675;		GO:0005524; GO:0016887
Hesbaspirillum locus name		INN+vsINN-	INN+vsCTN+	INN-vsCTN-										Hesbaspirillum locus name		INN+vsINN-	INN+vsCTN+	INN-vsCTN-
New Description	Old Description	log2FoldChange	log2FoldChange	log2FoldChange										New Description	Old Description	log2FoldChange	log2FoldChange	log2FoldChange	Genes
ACP92_RS01450	ACP92_01450	1.92149												ACP92_RS16955	ACP92_16985		1.38649		tauA Hsero_3390
ACP92_RS03220	ACP92_03220	1.14679												ACP92_RS19725	ACP92_19755		-1.10711		acrF Hsero_3957
ACP92_RS15925	ACP92_15955	1.06206												ACP92_RS23875	ACP92_23905	-1.31837		1.3569	Hsero_4782
ACP92_RS17235	ACP92_17265	1.28084												ACP92_RS08235	ACP92_08260		-1.90635		livK
ACP92_RS23875	ACP92_23905	-1.31837		1.3569										ACP92_RS01555	ACP92_01555		-2.21462		Hsero_0314
ACP92_RS07985	ACP92_08010		-3.68933											ACP92_RS17510	ACP92_17540			-1.23693	gltK Hsero_3517
ACP92_RS00050	ACP92_00050		-1.2345											ACP92_RS17515	ACP92_17545			-1.20316	gltJ Hsero_3518
ACP92_RS08235	ACP92_08260		-1.90635											ACP92_RS20000	ACP92_20030		-2.37207		Hsero_4012
ACP92_RS11735	ACP92_11760		-1.58131
ACP92_RS15515	ACP92_15545		-1.78712
ACP92_RS00250	ACP92_00250		-2.12335											ACP92_RS17500	ACP92_17530		-1.8555		glnH Hsero_3515
ACP92_RS00665	ACP92_00665		1.12104											ACP92_RS11410	ACP92_11435		-2.32565		glnP Hsero_2287
ACP92_RS01335	ACP92_01335		-1.69372											ACP92_RS07485	ACP92_07510		-1.41851		Hsero_1495
ACP92_RS01555	ACP92_01555		-2.21462											ACP92_RS06405	ACP92_06430		-3.38607		Hsero_1281
ACP92_RS02630	ACP92_02630		-1.59108
ACP92_RS03290	ACP92_03290		-1.50275
ACP92_RS04135	ACP92_04135		-1.21583
ACP92_RS05340	ACP92_05365		-3.13039
ACP92_RS05645	ACP92_05670		-2.99303
ACP92_RS05980	ACP92_06005		-3.82417
ACP92_RS06375	ACP92_06400		-1.30601
ACP92_RS06405	ACP92_06430		-3.38607
ACP92_RS06675	ACP92_06700		3.73105
ACP92_RS06860	ACP92_06885		-2.32937
ACP92_RS07055	ACP92_07080		-2.8544
ACP92_RS07300	ACP92_07325		2.15496
ACP92_RS07485	ACP92_07510		-1.41851
ACP92_RS07930	ACP92_07955		-3.39534
ACP92_RS08950	ACP92_08975		-2.66648
ACP92_RS10495	ACP92_10520		-2.5205
ACP92_RS11410	ACP92_11435		-2.32565
ACP92_RS11430	ACP92_11455		-3.00801
ACP92_RS11445	ACP92_11470		1.06107
ACP92_RS14025	ACP92_14055		-4.09317
ACP92_RS14595	ACP92_14625		-1.58001
ACP92_RS15290	ACP92_15320		-1.40393
ACP92_RS16055	ACP92_16085		-1.3165
ACP92_RS16460	ACP92_16490		-1.31168
ACP92_RS16555	ACP92_16585		-1.35584
ACP92_RS16690	ACP92_16720		-1.9679
ACP92_RS16940	ACP92_16970		-1.35108
ACP92_RS16955	ACP92_16985		1.38649
ACP92_RS17500	ACP92_17530		-1.8555
ACP92_RS19250	ACP92_19280		-1.47148
ACP92_RS19725	ACP92_19755		-1.10711
ACP92_RS20000	ACP92_20030		-2.37207
ACP92_RS21815	ACP92_21845		-2.99937
ACP92_RS22875	ACP92_22905		-1.57737
ACP92_RS23505	ACP92_23535		-2.24041
ACP92_RS23725	ACP92_23755		-2.12193
ACP92_RS04240	ACP92_04255			1.49887
ACP92_RS13145	ACP92_13175			-1.14682
ACP92_RS13990	ACP92_14020			1.21099
ACP92_RS17510	ACP92_17540			-1.23693
ACP92_RS17515	ACP92_17545			-1.20316
ACP92_RS18290	ACP92_18320			-1.02938

## Sheet: Página2
Hesbaspirillum locus name		INN+vsINN-				INN+vsCTN+				INN-vsCTN-				KEGG Annotation				NCBI - RefSeq assembly			UNIPROT
New Description	Old Description	RPKM INN-	RPKM INN+	log2FoldChange	pvalue	RPKM CTNA	RPKM INNA	log2FoldChange	pvalue	CTN-	INN-	log2FoldChange	pvalue	KO	KO description	Genbank description	EC	Description	Product_accesion(proteinID)	Symbol	Entry	Gene names	Protein names	Cross-reference (Pfam)	EC number	Pathway	Gene names (primary )	Gene names (ordered locus )	Function [CC]	Gene ontology (GO)	Cross-reference (InterPro)	Cross-reference (CAZy)	Cross-reference (RefSeq)	EnsemblBacteria transcript	Cross-reference (KEGG)	Gene ontology IDs
ACP92_RS14170	ACP92_14200					0.888305	18.2184	4.3582	0.0121447					K02595	nitrogenase-stabilizing/protective protein	nitrogen fixation protein NifW	0	nitrogenase stabilizing/protective protein NifW	WP_013234806.1	nifW	D8IYZ3	nifW Hsero_2836	Nitrogenase-stabilizing/protective protein NifW	PF03206;	0	0	nifW	Hsero_2836	FUNCTION: May protect the nitrogenase Fe-Mo protein from oxidative damage. {ECO:0000256|ARBA:ARBA00002247, ECO:0000256|HAMAP-Rule:MF_00529}.	nitrogen fixation [GO:0009399]	IPR004893;	0	WP_013234806.1;	ADJ64328;	hse:Hsero_2836;		GO:0009399
ACP92_RS14225	ACP92_14255					19.0986	89.8657	2.23431	0.0359422					0	0	hypothetical protein	0	NifX-associated nitrogen fixation protein	WP_013234815.1	0	A0A6M3ZSB0	C798_13240	Uncharacterized protein	PF03270;	0	0	0	0	0	0	IPR004952;	0	WP_013234815.1;	0	0		0
ACP92_RS14300	ACP92_14330					471.669	37.4335	-3.65538	0.00300398					K02593	nitrogen fixation protein NifT	protein fixU	0	putative nitrogen fixation protein NifT	WP_026052155.1	nifT	0	0	0	0	0	0	0	0	0	0	0	0	0	0	0		0
ACP92_RS16940	ACP92_16970					822.937	322.59	-1.35108	0.00554761					K02050	NitT/TauT family transport system permease protein	ABC transporter permease	0	ABC transporter permease	WP_013235332.1	0	A0A5B8E6T9	EJD96_17095	ABC transporter permease	PF00528;	0	0	0	0	0	integral component of membrane [GO:0016021]; plasma membrane [GO:0005886]; transmembrane transport [GO:0055085]	IPR000515;IPR035906;	0	WP_013235332.1;	0	hsz:ACP92_16970;		GO:0005886; GO:0016021; GO:0055085
ACP92_RS16955	ACP92_16985					126.895	331.756	1.38649	0.0241588					K02051	NitT/TauT family transport system substrate-binding protein	nitrate ABC transporter substrate-binding protein	0	ABC transporter substrate-binding protein	WP_013235335.1	0	D8J288	tauA Hsero_3390	ABC-type nitrate/sulfonate/bicarbonate transport system, periplasmic component protein	PF09084;	0	0	tauA	Hsero_3390	0	0	IPR015168;	0	WP_013235335.1;	ADJ64871;	hse:Hsero_3390;		0
ACP92_RS17500	ACP92_17530					131.856	36.4368	-1.8555	0.028154					K10036	glutamine transport system substrate-binding protein	glutamine ABC transporter substrate-bindnig protein	0	glutamine ABC transporter substrate-binding protein GlnH	WP_013235458.1	glnH	D8IPU7	glnH Hsero_3515	ABC-type glutamine transport/signal transduction system, periplasmic component protein	PF00497;	0	0	glnH	Hsero_3515	0	membrane [GO:0016020]; ligand-gated ion channel activity [GO:0015276]	IPR001320;IPR044132;IPR018313;IPR001638;	0	WP_013235458.1;	ADJ64994;	hse:Hsero_3515;	GO:0015276; GO:0016020
